# Supplementary material for: DIPEND: An Open-Source Pipeline to Generate Ensembles of Disordered Segments Using Neighbor-Dependent Backbone Preferences
Source: Biomolecules. 2021 Oct 12;11(10):1505. doi: 10.3390/biom11101505 (PMC8534045; doi:10.3390/biom11101505)
Supplement: Supplementary file 1 [file biomolecules-11-01505-s001.zip]

Archive with 11 entries (8 files):
- Supplementary/
- Supplementary/MyoVI_SAH/
- Supplementary/MyoVI_SAH/SAH_extended.str
- Supplementary/MyoVI_SAH/distribution.in
- Supplementary/MyoVI_SAH/SAH_5000_CA3J3RDC_rmsdsel.pdb
- Supplementary/MyoVI_SAH/parameters.in
- Supplementary/CD3e/
- Supplementary/CD3e/cd3e_wtriplet_5000_CArmsdsel.pdb
- Supplementary/CD3e/distribution.in
- Supplementary/CD3e/parameters.in
- Supplementary/CD3e/cd3e_nativeshifts_ile57del.str
