# Supplementary material for: DIPEND: An Open-Source Pipeline to Generate Ensembles of Disordered Segments Using Neighbor-Dependent Backbone Preferences
Source: Biomolecules. 2021 Oct 12;11(10):1505. doi: 10.3390/biom11101505 (PMC8534045; doi:10.3390/biom11101505)
Supplement: Supplementary file 1 [file biomolecules-11-01505-s001.zip › Supplementary/MyoVI_SAH/SAH_extended.str]

data_30591_modified

# NOTE that this is file is a modified version of the original BMRB entry 18889.
# This file is part of the supplementary data for the manuscript
# Harmat et al.: DIPEND: an open-source pipeline to generate ensembles of disordered 
# segments using neighbor-dependent backbone preferences
#
# Mofifications relative to the original entry include the addition
# of parameters available in the supplementary data of the corresponding
# original publication Barnes et al. J. Am. Chem. Soc. 2019, 141, 9004−9017
# 1) Added N-H, N-C and C-H RDC data (from Table S2, measurements in 100 mM NaCl)
# 2) Added 3J HN-HA scalar coupling data (from Table S1)
# 3) Added backbone S2 order parameters (from Table S4)


#######################
#  Entry information  #
#######################
save_entry_information
   _Entry.Sf_category                    entry_information
   _Entry.Sf_framecode                   entry_information
   _Entry.ID                             30591
   _Entry.Title
;
Remarkable rigidity of the single alpha-helical domain of myosin-VI revealed by NMR spectroscopy
;
   _Entry.Type                           macromolecule
   _Entry.Version_type                   original
   _Entry.Submission_date                2019-03-20
   _Entry.Accession_date                 2019-03-20
   _Entry.Last_release_date              2019-06-04
   _Entry.Original_release_date          2019-06-04
   _Entry.Origination                    author
   _Entry.Format_name                    .
   _Entry.NMR_STAR_version               3.2.1.32
   _Entry.NMR_STAR_dict_location         .
   _Entry.Original_NMR_STAR_version      3.1
   _Entry.Experimental_method            NMR
   _Entry.Experimental_method_subtype    SOLUTION
   _Entry.Source_data_format             .
   _Entry.Source_data_format_version     .
   _Entry.Generated_software_name        .
   _Entry.Generated_software_version     .
   _Entry.Generated_software_ID          .
   _Entry.Generated_software_label       .
   _Entry.Generated_date                 .
   _Entry.DOI                            .
   _Entry.UUID                           .
   _Entry.Related_coordinate_file_name   .
   _Entry.Details                        .
   _Entry.BMRB_internal_directory_name   .

   loop_
      _Entry_experimental_methods.ID
      _Entry_experimental_methods.Method
      _Entry_experimental_methods.Subtype
      _Entry_experimental_methods.Entry_ID

      1   'SOLUTION NMR'   'SOLUTION NMR'   30591
   stop_

   loop_
      _Entry_author.Ordinal
      _Entry_author.Given_name
      _Entry_author.Family_name
      _Entry_author.First_initial
      _Entry_author.Middle_initials
      _Entry_author.Family_title
      _Entry_author.ORCID
      _Entry_author.Entry_ID

      1   A.   Barnes    A.   .    .   .   30591
      2   Y.   Shen      Y.   .    .   .   30591
      3   J.   Ying      J.   .    .   .   30591
      4   Y.   Takagi    Y.   .    .   .   30591
      5   D.   Torchia   D.   A.   .   .   30591
      6   J.   Sellers   J.   .    .   .   30591
      7   A.   Bax       A.   .    .   .   30591
   stop_

   loop_
      _Struct_keywords.Keywords
      _Struct_keywords.Text
      _Struct_keywords.Entry_ID

      'MOTOR PROTEIN'          .   30591
      'alpha-helical domain'   .   30591
      myosin-VI                .   30591
   stop_

   loop_
      _Data_set.Type
      _Data_set.Count
      _Data_set.Entry_ID

      assigned_chemical_shifts   1   30591
   stop_

   loop_
      _Datum.Type
      _Datum.Count
      _Datum.Entry_ID

      '13C chemical shifts'   118   30591
      '15N chemical shifts'   67    30591
      '1H chemical shifts'    67    30591
   stop_

   loop_
      _Release.Release_number
      _Release.Format_type
      _Release.Format_version
      _Release.Date
      _Release.Submission_date
      _Release.Type
      _Release.Author
      _Release.Detail
      _Release.Entry_ID

      2   .   .   2019-07-23   2019-03-20   update     BMRB     'update entry citation'   30591
      1   .   .   2019-06-07   2019-03-20   original   author   'original release'        30591
   stop_

   loop_
      _Related_entries.Database_name
      _Related_entries.Database_accession_code
      _Related_entries.Relationship
      _Related_entries.Entry_ID

      PDB   6OBI   .   30591
   stop_
save_


###############
#  Citations  #
###############
save_citation_1
   _Citation.Sf_category                  citations
   _Citation.Sf_framecode                 citation_1
   _Citation.Entry_ID                     30591
   _Citation.ID                           1
   _Citation.Name                         .
   _Citation.Class                        'entry citation'
   _Citation.CAS_abstract_code            .
   _Citation.MEDLINE_UI_code              .
   _Citation.DOI                          10.1021/jacs.9b03116
   _Citation.PubMed_ID                    31117653
   _Citation.Full_citation                .
   _Citation.Title
;
Remarkable rigidity of the single alpha-helical domain of myosin-VI revealed by NMR spectroscopy.
;
   _Citation.Status                       published
   _Citation.Type                         journal
   _Citation.Journal_abbrev               'J. Am. Chem. Soc.'
   _Citation.Journal_name_full            141
   _Citation.Journal_volume               22
   _Citation.Journal_issue                .
   _Citation.Journal_ASTM                 JACSAT
   _Citation.Journal_ISSN                 1520-5126
   _Citation.Journal_CSD                  .
   _Citation.Book_title                   .
   _Citation.Book_chapter_title           .
   _Citation.Book_volume                  .
   _Citation.Book_series                  .
   _Citation.Book_publisher               .
   _Citation.Book_publisher_city          .
   _Citation.Book_ISBN                    .
   _Citation.Conference_title             .
   _Citation.Conference_site              .
   _Citation.Conference_state_province    .
   _Citation.Conference_country           .
   _Citation.Conference_start_date        .
   _Citation.Conference_end_date          .
   _Citation.Conference_abstract_number   .
   _Citation.Thesis_institution           .
   _Citation.Thesis_institution_city      .
   _Citation.Thesis_institution_country   .
   _Citation.WWW_URL                      .
   _Citation.Page_first                   9004
   _Citation.Page_last                    9017
   _Citation.Year                         2019
   _Citation.Details                      .

   loop_
      _Citation_author.Ordinal
      _Citation_author.Given_name
      _Citation_author.Family_name
      _Citation_author.First_initial
      _Citation_author.Middle_initials
      _Citation_author.Family_title
      _Citation_author.ORCID
      _Citation_author.Entry_ID
      _Citation_author.Citation_ID

      1   C.   Barnes    C.   A.   .   .   30591   1
      2   Y.   Shen      Y.   .    .   .   30591   1
      3   J.   Ying      J.   .    .   .   30591   1
      4   Y.   Takagi    Y.   .    .   .   30591   1
      5   D.   Torchia   D.   A.   .   .   30591   1
      6   J.   Sellers   J.   R.   .   .   30591   1
      7   A.   Bax       A.   .    .   .   30591   1
   stop_
save_


#############################################
#  Molecular system (assembly) description  #
#############################################
save_assembly
   _Assembly.Sf_category                       assembly
   _Assembly.Sf_framecode                      assembly
   _Assembly.Entry_ID                          30591
   _Assembly.ID                                1
   _Assembly.Name                              myosin-VI
   _Assembly.BMRB_code                         .
   _Assembly.Number_of_components              .
   _Assembly.Organic_ligands                   .
   _Assembly.Metal_ions                        .
   _Assembly.Non_standard_bonds                .
   _Assembly.Ambiguous_conformational_states   .
   _Assembly.Ambiguous_chem_comp_sites         .
   _Assembly.Molecules_in_chemical_exchange    .
   _Assembly.Paramagnetic                      no
   _Assembly.Thiol_state                       .
   _Assembly.Molecular_mass                    .
   _Assembly.Enzyme_commission_number          .
   _Assembly.Details                           .
   _Assembly.DB_query_date                     .
   _Assembly.DB_query_revised_last_date        .

   loop_
      _Entity_assembly.ID
      _Entity_assembly.Entity_assembly_name
      _Entity_assembly.Entity_ID
      _Entity_assembly.Entity_label
      _Entity_assembly.Asym_ID
      _Entity_assembly.PDB_chain_ID
      _Entity_assembly.Experimental_data_reported
      _Entity_assembly.Physical_state
      _Entity_assembly.Conformational_isomer
      _Entity_assembly.Chemical_exchange_state
      _Entity_assembly.Magnetic_equivalence_group_code
      _Entity_assembly.Role
      _Entity_assembly.Details
      _Entity_assembly.Entry_ID
      _Entity_assembly.Assembly_ID

      1   entity_1   1   $entity_1   A   A   yes   .   .   .   .   .   .   30591   1
   stop_
save_


    ####################################
    #  Biological polymers and ligands #
    ####################################
save_entity_1
   _Entity.Sf_category                       entity
   _Entity.Sf_framecode                      entity_1
   _Entity.Entry_ID                          30591
   _Entity.ID                                1
   _Entity.BMRB_code                         .
   _Entity.Name                              entity_1
   _Entity.Type                              polymer
   _Entity.Polymer_common_type               .
   _Entity.Polymer_type                      polypeptide(L)
   _Entity.Polymer_type_details              .
   _Entity.Polymer_strand_ID                 A
   _Entity.Polymer_seq_one_letter_code_can   .
   _Entity.Polymer_seq_one_letter_code
;
KQQEEEAERLRRIQEEMEKE
RKRREEDEQRRRKEEEERRM
KLEMEAKRKQEEEERKKRED
DEKRIQAE
;
   _Entity.Target_identifier                 .
   _Entity.Polymer_author_defined_seq        .
   _Entity.Polymer_author_seq_details        .
   _Entity.Ambiguous_conformational_states   .
   _Entity.Ambiguous_chem_comp_sites         .
   _Entity.Nstd_monomer                      no
   _Entity.Nstd_chirality                    .
   _Entity.Nstd_linkage                      no
   _Entity.Nonpolymer_comp_ID                .
   _Entity.Nonpolymer_comp_label             .
   _Entity.Number_of_monomers                68
   _Entity.Number_of_nonpolymer_components   .
   _Entity.Paramagnetic                      no
   _Entity.Thiol_state                       'not present'
   _Entity.Src_method                        man
   _Entity.Parent_entity_ID                  1
   _Entity.Fragment                          .
   _Entity.Mutation                          .
   _Entity.EC_number                         .
   _Entity.Calc_isoelectric_point            .
   _Entity.Formula_weight                    8939.936
   _Entity.Formula_weight_exptl              .
   _Entity.Formula_weight_exptl_meth         .
   _Entity.Details                           .
   _Entity.DB_query_date                     .
   _Entity.DB_query_revised_last_date        .

   loop_
      _Entity_comp_index.ID
      _Entity_comp_index.Auth_seq_ID
      _Entity_comp_index.Comp_ID
      _Entity_comp_index.Comp_label
      _Entity_comp_index.Entry_ID
      _Entity_comp_index.Entity_ID

      1    .   LYS   .   30591   1
      2    .   GLN   .   30591   1
      3    .   GLN   .   30591   1
      4    .   GLU   .   30591   1
      5    .   GLU   .   30591   1
      6    .   GLU   .   30591   1
      7    .   ALA   .   30591   1
      8    .   GLU   .   30591   1
      9    .   ARG   .   30591   1
      10   .   LEU   .   30591   1
      11   .   ARG   .   30591   1
      12   .   ARG   .   30591   1
      13   .   ILE   .   30591   1
      14   .   GLN   .   30591   1
      15   .   GLU   .   30591   1
      16   .   GLU   .   30591   1
      17   .   MET   .   30591   1
      18   .   GLU   .   30591   1
      19   .   LYS   .   30591   1
      20   .   GLU   .   30591   1
      21   .   ARG   .   30591   1
      22   .   LYS   .   30591   1
      23   .   ARG   .   30591   1
      24   .   ARG   .   30591   1
      25   .   GLU   .   30591   1
      26   .   GLU   .   30591   1
      27   .   ASP   .   30591   1
      28   .   GLU   .   30591   1
      29   .   GLN   .   30591   1
      30   .   ARG   .   30591   1
      31   .   ARG   .   30591   1
      32   .   ARG   .   30591   1
      33   .   LYS   .   30591   1
      34   .   GLU   .   30591   1
      35   .   GLU   .   30591   1
      36   .   GLU   .   30591   1
      37   .   GLU   .   30591   1
      38   .   ARG   .   30591   1
      39   .   ARG   .   30591   1
      40   .   MET   .   30591   1
      41   .   LYS   .   30591   1
      42   .   LEU   .   30591   1
      43   .   GLU   .   30591   1
      44   .   MET   .   30591   1
      45   .   GLU   .   30591   1
      46   .   ALA   .   30591   1
      47   .   LYS   .   30591   1
      48   .   ARG   .   30591   1
      49   .   LYS   .   30591   1
      50   .   GLN   .   30591   1
      51   .   GLU   .   30591   1
      52   .   GLU   .   30591   1
      53   .   GLU   .   30591   1
      54   .   GLU   .   30591   1
      55   .   ARG   .   30591   1
      56   .   LYS   .   30591   1
      57   .   LYS   .   30591   1
      58   .   ARG   .   30591   1
      59   .   GLU   .   30591   1
      60   .   ASP   .   30591   1
      61   .   ASP   .   30591   1
      62   .   GLU   .   30591   1
      63   .   LYS   .   30591   1
      64   .   ARG   .   30591   1
      65   .   ILE   .   30591   1
      66   .   GLN   .   30591   1
      67   .   ALA   .   30591   1
      68   .   GLU   .   30591   1
   stop_

   loop_
      _Entity_poly_seq.Hetero
      _Entity_poly_seq.Mon_ID
      _Entity_poly_seq.Num
      _Entity_poly_seq.Comp_index_ID
      _Entity_poly_seq.Entry_ID
      _Entity_poly_seq.Entity_ID

      .   LYS   1    1    30591   1
      .   GLN   2    2    30591   1
      .   GLN   3    3    30591   1
      .   GLU   4    4    30591   1
      .   GLU   5    5    30591   1
      .   GLU   6    6    30591   1
      .   ALA   7    7    30591   1
      .   GLU   8    8    30591   1
      .   ARG   9    9    30591   1
      .   LEU   10   10   30591   1
      .   ARG   11   11   30591   1
      .   ARG   12   12   30591   1
      .   ILE   13   13   30591   1
      .   GLN   14   14   30591   1
      .   GLU   15   15   30591   1
      .   GLU   16   16   30591   1
      .   MET   17   17   30591   1
      .   GLU   18   18   30591   1
      .   LYS   19   19   30591   1
      .   GLU   20   20   30591   1
      .   ARG   21   21   30591   1
      .   LYS   22   22   30591   1
      .   ARG   23   23   30591   1
      .   ARG   24   24   30591   1
      .   GLU   25   25   30591   1
      .   GLU   26   26   30591   1
      .   ASP   27   27   30591   1
      .   GLU   28   28   30591   1
      .   GLN   29   29   30591   1
      .   ARG   30   30   30591   1
      .   ARG   31   31   30591   1
      .   ARG   32   32   30591   1
      .   LYS   33   33   30591   1
      .   GLU   34   34   30591   1
      .   GLU   35   35   30591   1
      .   GLU   36   36   30591   1
      .   GLU   37   37   30591   1
      .   ARG   38   38   30591   1
      .   ARG   39   39   30591   1
      .   MET   40   40   30591   1
      .   LYS   41   41   30591   1
      .   LEU   42   42   30591   1
      .   GLU   43   43   30591   1
      .   MET   44   44   30591   1
      .   GLU   45   45   30591   1
      .   ALA   46   46   30591   1
      .   LYS   47   47   30591   1
      .   ARG   48   48   30591   1
      .   LYS   49   49   30591   1
      .   GLN   50   50   30591   1
      .   GLU   51   51   30591   1
      .   GLU   52   52   30591   1
      .   GLU   53   53   30591   1
      .   GLU   54   54   30591   1
      .   ARG   55   55   30591   1
      .   LYS   56   56   30591   1
      .   LYS   57   57   30591   1
      .   ARG   58   58   30591   1
      .   GLU   59   59   30591   1
      .   ASP   60   60   30591   1
      .   ASP   61   61   30591   1
      .   GLU   62   62   30591   1
      .   LYS   63   63   30591   1
      .   ARG   64   64   30591   1
      .   ILE   65   65   30591   1
      .   GLN   66   66   30591   1
      .   ALA   67   67   30591   1
      .   GLU   68   68   30591   1
   stop_
save_


    ####################
    #  Natural source  #
    ####################
save_natural_source
   _Entity_natural_src_list.Sf_category    natural_source
   _Entity_natural_src_list.Sf_framecode   natural_source
   _Entity_natural_src_list.Entry_ID       30591
   _Entity_natural_src_list.ID             1

   loop_
      _Entity_natural_src.ID
      _Entity_natural_src.Entity_ID
      _Entity_natural_src.Entity_label
      _Entity_natural_src.Entity_chimera_segment_ID
      _Entity_natural_src.NCBI_taxonomy_ID
      _Entity_natural_src.Type
      _Entity_natural_src.Common
      _Entity_natural_src.Organism_name_scientific
      _Entity_natural_src.Organism_name_common
      _Entity_natural_src.Organism_acronym
      _Entity_natural_src.ICTVdb_decimal_code
      _Entity_natural_src.Superkingdom
      _Entity_natural_src.Kingdom
      _Entity_natural_src.Genus
      _Entity_natural_src.Species
      _Entity_natural_src.Strain
      _Entity_natural_src.Variant
      _Entity_natural_src.Organ
      _Entity_natural_src.Tissue
      _Entity_natural_src.Tissue_fraction
      _Entity_natural_src.Cell_line
      _Entity_natural_src.Cell_type
      _Entity_natural_src.ATCC_number
      _Entity_natural_src.Organelle
      _Entity_natural_src.Secretion
      _Entity_natural_src.Plasmid
      _Entity_natural_src.Gene_mnemonic
      _Entity_natural_src.Details
      _Entity_natural_src.Entry_ID
      _Entity_natural_src.Entity_natural_src_list_ID

      1   1   $entity_1   .   10047   organism   .   'Meriones unguiculatus'   'Mongolian gerbil'   .   .   Eukaryota   Metazoa   Meriones   unguiculatus   .   .   .   .   .   .   .   .   .   .   .   .   .   30591   1
   stop_
save_


    #########################
    #  Experimental source  #
    #########################
save_experimental_source
   _Entity_experimental_src_list.Sf_category    experimental_source
   _Entity_experimental_src_list.Sf_framecode   experimental_source
   _Entity_experimental_src_list.Entry_ID       30591
   _Entity_experimental_src_list.ID             1

   loop_
      _Entity_experimental_src.ID
      _Entity_experimental_src.Entity_ID
      _Entity_experimental_src.Entity_label
      _Entity_experimental_src.Entity_chimera_segment_ID
      _Entity_experimental_src.Production_method
      _Entity_experimental_src.Host_org_scientific_name
      _Entity_experimental_src.Host_org_name_common
      _Entity_experimental_src.Host_org_details
      _Entity_experimental_src.Host_org_NCBI_taxonomy_ID
      _Entity_experimental_src.Host_org_genus
      _Entity_experimental_src.Host_org_species
      _Entity_experimental_src.Host_org_strain
      _Entity_experimental_src.Host_org_variant
      _Entity_experimental_src.Host_org_ATCC_number
      _Entity_experimental_src.Vector_type
      _Entity_experimental_src.PDBview_host_org_vector_name
      _Entity_experimental_src.PDBview_plasmid_name
      _Entity_experimental_src.Vector_name
      _Entity_experimental_src.Vector_details
      _Entity_experimental_src.Vendor_name
      _Entity_experimental_src.Details
      _Entity_experimental_src.Entry_ID
      _Entity_experimental_src.Entity_experimental_src_list_ID

      1   1   $entity_1   .   'recombinant technology'   "Escherichia coli 'BL21-Gold(DE3)pLysS AG'"   .   .   866768   .   .   .   .   .   .   .   .   .   .   .   .   30591   1
   stop_
save_


#####################################
#  Sample contents and methodology  #
#####################################
	 
    ########################
    #  Sample description  #
    ########################
save_sample_1
   _Sample.Sf_category                      sample
   _Sample.Sf_framecode                     sample_1
   _Sample.Entry_ID                         30591
   _Sample.ID                               1
   _Sample.Name                             .
   _Sample.Type                             solution
   _Sample.Sub_type                         .
   _Sample.Details                          '1 mM U-15N; U-13C; U-2H 15N-, 13C-, and 2H-isotopically enriched, 100% D2O'
   _Sample.Aggregate_sample_number          .
   _Sample.Solvent_system                   '100% D2O'
   _Sample.Preparation_date                 .
   _Sample.Preparation_expiration_date      .
   _Sample.Polycrystallization_protocol     .
   _Sample.Single_crystal_protocol          .
   _Sample.Crystal_grow_apparatus           .
   _Sample.Crystal_grow_atmosphere          .
   _Sample.Crystal_grow_details             .
   _Sample.Crystal_grow_method              .
   _Sample.Crystal_grow_method_cit_ID       .
   _Sample.Crystal_grow_pH                  .
   _Sample.Crystal_grow_pH_range            .
   _Sample.Crystal_grow_pressure            .
   _Sample.Crystal_grow_pressure_esd        .
   _Sample.Crystal_grow_seeding             .
   _Sample.Crystal_grow_seeding_cit_ID      .
   _Sample.Crystal_grow_temp                .
   _Sample.Crystal_grow_temp_details        .
   _Sample.Crystal_grow_temp_esd            .
   _Sample.Crystal_grow_time                .
   _Sample.Oriented_sample_prep_protocol    .
   _Sample.Lyophilization_cryo_protectant   .
   _Sample.Storage_protocol                 .

   loop_
      _Sample_component.ID
      _Sample_component.Mol_common_name
      _Sample_component.Isotopic_labeling
      _Sample_component.Assembly_ID
      _Sample_component.Assembly_label
      _Sample_component.Entity_ID
      _Sample_component.Entity_label
      _Sample_component.Product_ID
      _Sample_component.Type
      _Sample_component.Concentration_val
      _Sample_component.Concentration_val_min
      _Sample_component.Concentration_val_max
      _Sample_component.Concentration_val_units
      _Sample_component.Concentration_val_err
      _Sample_component.Vendor
      _Sample_component.Vendor_product_name
      _Sample_component.Vendor_product_code
      _Sample_component.Entry_ID
      _Sample_component.Sample_ID

      1   entity_1   '[U-15N; U-13C; U-2H]'   .   .   1   $entity_1   .   .   1   .   .   mM   .   .   .   .   30591   1
   stop_
save_

save_sample_2
   _Sample.Sf_category                      sample
   _Sample.Sf_framecode                     sample_2
   _Sample.Entry_ID                         30591
   _Sample.ID                               2
   _Sample.Name                             .
   _Sample.Type                             solution
   _Sample.Sub_type                         .
   _Sample.Details                          '1 mM U-15N; U-2H 15N-, and 2H-isotopically enriched, 100% D2O'
   _Sample.Aggregate_sample_number          .
   _Sample.Solvent_system                   '100% D2O'
   _Sample.Preparation_date                 .
   _Sample.Preparation_expiration_date      .
   _Sample.Polycrystallization_protocol     .
   _Sample.Single_crystal_protocol          .
   _Sample.Crystal_grow_apparatus           .
   _Sample.Crystal_grow_atmosphere          .
   _Sample.Crystal_grow_details             .
   _Sample.Crystal_grow_method              .
   _Sample.Crystal_grow_method_cit_ID       .
   _Sample.Crystal_grow_pH                  .
   _Sample.Crystal_grow_pH_range            .
   _Sample.Crystal_grow_pressure            .
   _Sample.Crystal_grow_pressure_esd        .
   _Sample.Crystal_grow_seeding             .
   _Sample.Crystal_grow_seeding_cit_ID      .
   _Sample.Crystal_grow_temp                .
   _Sample.Crystal_grow_temp_details        .
   _Sample.Crystal_grow_temp_esd            .
   _Sample.Crystal_grow_time                .
   _Sample.Oriented_sample_prep_protocol    .
   _Sample.Lyophilization_cryo_protectant   .
   _Sample.Storage_protocol                 .

   loop_
      _Sample_component.ID
      _Sample_component.Mol_common_name
      _Sample_component.Isotopic_labeling
      _Sample_component.Assembly_ID
      _Sample_component.Assembly_label
      _Sample_component.Entity_ID
      _Sample_component.Entity_label
      _Sample_component.Product_ID
      _Sample_component.Type
      _Sample_component.Concentration_val
      _Sample_component.Concentration_val_min
      _Sample_component.Concentration_val_max
      _Sample_component.Concentration_val_units
      _Sample_component.Concentration_val_err
      _Sample_component.Vendor
      _Sample_component.Vendor_product_name
      _Sample_component.Vendor_product_code
      _Sample_component.Entry_ID
      _Sample_component.Sample_ID

      1   entity_1   '[U-15N; U-2H]'   .   .   1   $entity_1   .   .   1   .   .   mM   .   .   .   .   30591   2
   stop_
save_

save_sample_3
   _Sample.Sf_category                      sample
   _Sample.Sf_framecode                     sample_3
   _Sample.Entry_ID                         30591
   _Sample.ID                               3
   _Sample.Name                             .
   _Sample.Type                             solution
   _Sample.Sub_type                         .
   _Sample.Details                          '1 mM U-15N; U-13-; U-2H I13C MT-DOTA-Lu/Tm, 100% D2O'
   _Sample.Aggregate_sample_number          .
   _Sample.Solvent_system                   '100% D2O'
   _Sample.Preparation_date                 .
   _Sample.Preparation_expiration_date      .
   _Sample.Polycrystallization_protocol     .
   _Sample.Single_crystal_protocol          .
   _Sample.Crystal_grow_apparatus           .
   _Sample.Crystal_grow_atmosphere          .
   _Sample.Crystal_grow_details             .
   _Sample.Crystal_grow_method              .
   _Sample.Crystal_grow_method_cit_ID       .
   _Sample.Crystal_grow_pH                  .
   _Sample.Crystal_grow_pH_range            .
   _Sample.Crystal_grow_pressure            .
   _Sample.Crystal_grow_pressure_esd        .
   _Sample.Crystal_grow_seeding             .
   _Sample.Crystal_grow_seeding_cit_ID      .
   _Sample.Crystal_grow_temp                .
   _Sample.Crystal_grow_temp_details        .
   _Sample.Crystal_grow_temp_esd            .
   _Sample.Crystal_grow_time                .
   _Sample.Oriented_sample_prep_protocol    .
   _Sample.Lyophilization_cryo_protectant   .
   _Sample.Storage_protocol                 .

   loop_
      _Sample_component.ID
      _Sample_component.Mol_common_name
      _Sample_component.Isotopic_labeling
      _Sample_component.Assembly_ID
      _Sample_component.Assembly_label
      _Sample_component.Entity_ID
      _Sample_component.Entity_label
      _Sample_component.Product_ID
      _Sample_component.Type
      _Sample_component.Concentration_val
      _Sample_component.Concentration_val_min
      _Sample_component.Concentration_val_max
      _Sample_component.Concentration_val_units
      _Sample_component.Concentration_val_err
      _Sample_component.Vendor
      _Sample_component.Vendor_product_name
      _Sample_component.Vendor_product_code
      _Sample_component.Entry_ID
      _Sample_component.Sample_ID

      1   entity_1   '[U-15N; U-13C; U-2H]'   .   .   1   $entity_1   .   .   1   .   .   mM   .   .   .   .   30591   3
   stop_
save_


#######################
#  Sample conditions  #
#######################
save_sample_conditions_1
   _Sample_condition_list.Sf_category    sample_conditions
   _Sample_condition_list.Sf_framecode   sample_conditions_1
   _Sample_condition_list.Entry_ID       30591
   _Sample_condition_list.ID             1
   _Sample_condition_list.Name           .
   _Sample_condition_list.Details        .

   loop_
      _Sample_condition_variable.Type
      _Sample_condition_variable.Val
      _Sample_condition_variable.Val_err
      _Sample_condition_variable.Val_units
      _Sample_condition_variable.Entry_ID
      _Sample_condition_variable.Sample_condition_list_ID

      'ionic strength'   20    .   mM    30591   1
      pH                 6.3   .   pH    30591   1
      pressure           1     .   bar   30591   1
      temperature        293   .   K     30591   1
   stop_
save_

save_sample_conditions_2
   _Sample_condition_list.Sf_category    sample_conditions
   _Sample_condition_list.Sf_framecode   sample_conditions_2
   _Sample_condition_list.Entry_ID       30591
   _Sample_condition_list.ID             2
   _Sample_condition_list.Name           .
   _Sample_condition_list.Details        .

   loop_
      _Sample_condition_variable.Type
      _Sample_condition_variable.Val
      _Sample_condition_variable.Val_err
      _Sample_condition_variable.Val_units
      _Sample_condition_variable.Entry_ID
      _Sample_condition_variable.Sample_condition_list_ID

      'ionic strength'   25    .   mM    30591   2
      pH                 7.8   .   pH    30591   2
      pressure           1     .   bar   30591   2
      temperature        293   .   K     30591   2
   stop_
save_

save_sample_conditions_3
   _Sample_condition_list.Sf_category    sample_conditions
   _Sample_condition_list.Sf_framecode   sample_conditions_3
   _Sample_condition_list.Entry_ID       30591
   _Sample_condition_list.ID             3
   _Sample_condition_list.Name           .
   _Sample_condition_list.Details        .

   loop_
      _Sample_condition_variable.Type
      _Sample_condition_variable.Val
      _Sample_condition_variable.Val_err
      _Sample_condition_variable.Val_units
      _Sample_condition_variable.Entry_ID
      _Sample_condition_variable.Sample_condition_list_ID

      'ionic strength'   25    .   mM    30591   3
      pH                 6.3   .   pH    30591   3
      pressure           1     .   bar   30591   3
      temperature        293   .   K     30591   3
   stop_
save_

save_sample_conditions_4
   _Sample_condition_list.Sf_category    sample_conditions
   _Sample_condition_list.Sf_framecode   sample_conditions_4
   _Sample_condition_list.Entry_ID       30591
   _Sample_condition_list.ID             4
   _Sample_condition_list.Name           .
   _Sample_condition_list.Details        .

   loop_
      _Sample_condition_variable.Type
      _Sample_condition_variable.Val
      _Sample_condition_variable.Val_err
      _Sample_condition_variable.Val_units
      _Sample_condition_variable.Entry_ID
      _Sample_condition_variable.Sample_condition_list_ID

      'ionic strength'   25    .   mM    30591   4
      pH                 6.3   .   pH    30591   4
      pressure           1     .   bar   30591   4
      temperature        293   .   K     30591   4
   stop_
save_

save_sample_conditions_5
   _Sample_condition_list.Sf_category    sample_conditions
   _Sample_condition_list.Sf_framecode   sample_conditions_5
   _Sample_condition_list.Entry_ID       30591
   _Sample_condition_list.ID             5
   _Sample_condition_list.Name           .
   _Sample_condition_list.Details        .

   loop_
      _Sample_condition_variable.Type
      _Sample_condition_variable.Val
      _Sample_condition_variable.Val_err
      _Sample_condition_variable.Val_units
      _Sample_condition_variable.Entry_ID
      _Sample_condition_variable.Sample_condition_list_ID

      'ionic strength'   100   .   mM    30591   5
      pH                 6.3   .   pH    30591   5
      pressure           1     .   bar   30591   5
      temperature        293   .   K     30591   5
   stop_
save_


############################
#  Computer software used  #
############################
save_software_1
   _Software.Sf_category    software
   _Software.Sf_framecode   software_1
   _Software.Entry_ID       30591
   _Software.ID             1
   _Software.Type           .
   _Software.Name           'X-PLOR NIH'
   _Software.Version        .
   _Software.DOI            .
   _Software.Details        .

   loop_
      _Vendor.Name
      _Vendor.Address
      _Vendor.Electronic_address
      _Vendor.Entry_ID
      _Vendor.Software_ID

      'Schwieters, Kuszewski, Tjandra and Clore'   .   .   30591   1
   stop_

   loop_
      _Task.Software_module
      _Task.Task
      _Task.Entry_ID
      _Task.Software_ID

      .   refinement                30591   1
      .   'structure calculation'   30591   1
   stop_
save_

save_software_2
   _Software.Sf_category    software
   _Software.Sf_framecode   software_2
   _Software.Entry_ID       30591
   _Software.ID             2
   _Software.Type           .
   _Software.Name           NMRPipe
   _Software.Version        .
   _Software.DOI            .
   _Software.Details        .

   loop_
      _Vendor.Name
      _Vendor.Address
      _Vendor.Electronic_address
      _Vendor.Entry_ID
      _Vendor.Software_ID

      'Delaglio, Grzesiek, Vuister, Zhu, Pfeifer and Bax'   .   .   30591   2
   stop_

   loop_
      _Task.Software_module
      _Task.Task
      _Task.Entry_ID
      _Task.Software_ID

      .   'chemical shift assignment'   30591   2
      .   'data analysis'               30591   2
      .   'peak picking'                30591   2
      .   processing                    30591   2
   stop_
save_


#########################
#  Experimental detail  #
#########################

    ##################################
    #  NMR Spectrometer definitions  #
    ##################################
save_NMR_spectrometer_1
   _NMR_spectrometer.Sf_category      NMR_spectrometer
   _NMR_spectrometer.Sf_framecode     NMR_spectrometer_1
   _NMR_spectrometer.Entry_ID         30591
   _NMR_spectrometer.ID               1
   _NMR_spectrometer.Name             .
   _NMR_spectrometer.Details          .
   _NMR_spectrometer.Manufacturer     Bruker
   _NMR_spectrometer.Model            '900-MHz Bruker Avance-II'
   _NMR_spectrometer.Serial_number    .
   _NMR_spectrometer.Field_strength   900
save_

save_NMR_spectrometer_2
   _NMR_spectrometer.Sf_category      NMR_spectrometer
   _NMR_spectrometer.Sf_framecode     NMR_spectrometer_2
   _NMR_spectrometer.Entry_ID         30591
   _NMR_spectrometer.ID               2
   _NMR_spectrometer.Name             .
   _NMR_spectrometer.Details          .
   _NMR_spectrometer.Manufacturer     Bruker
   _NMR_spectrometer.Model            '800-MHz Bruker'
   _NMR_spectrometer.Serial_number    .
   _NMR_spectrometer.Field_strength   800
save_

save_NMR_spectrometer_3
   _NMR_spectrometer.Sf_category      NMR_spectrometer
   _NMR_spectrometer.Sf_framecode     NMR_spectrometer_3
   _NMR_spectrometer.Entry_ID         30591
   _NMR_spectrometer.ID               3
   _NMR_spectrometer.Name             .
   _NMR_spectrometer.Details          .
   _NMR_spectrometer.Manufacturer     Bruker
   _NMR_spectrometer.Model            '600-MHz Bruker'
   _NMR_spectrometer.Serial_number    .
   _NMR_spectrometer.Field_strength   600
save_

save_NMR_spectrometer_list
   _NMR_spectrometer_list.Sf_category    NMR_spectrometer_list
   _NMR_spectrometer_list.Sf_framecode   NMR_spectrometer_list
   _NMR_spectrometer_list.Entry_ID       30591
   _NMR_spectrometer_list.ID             1
   _NMR_spectrometer_list.Name           .

   loop_
      _NMR_spectrometer_view.ID
      _NMR_spectrometer_view.Name
      _NMR_spectrometer_view.Manufacturer
      _NMR_spectrometer_view.Model
      _NMR_spectrometer_view.Serial_number
      _NMR_spectrometer_view.Field_strength
      _NMR_spectrometer_view.Details
      _NMR_spectrometer_view.Citation_ID
      _NMR_spectrometer_view.Citation_label
      _NMR_spectrometer_view.Entry_ID
      _NMR_spectrometer_view.NMR_spectrometer_list_ID

      1   NMR_spectrometer_1   Bruker   '900-MHz Bruker Avance-II'   .   900   .   .   .   30591   1
      2   NMR_spectrometer_2   Bruker   '800-MHz Bruker'             .   800   .   .   .   30591   1
      3   NMR_spectrometer_3   Bruker   '600-MHz Bruker'             .   600   .   .   .   30591   1
   stop_
save_


    #############################
    #  NMR applied experiments  #
    #############################
save_experiment_list
   _Experiment_list.Sf_category    experiment_list
   _Experiment_list.Sf_framecode   experiment_list
   _Experiment_list.Entry_ID       30591
   _Experiment_list.ID             1
   _Experiment_list.Details        .

   loop_
      _Experiment.ID
      _Experiment.Name
      _Experiment.Raw_data_flag
      _Experiment.NMR_spec_expt_ID
      _Experiment.NMR_spec_expt_label
      _Experiment.MS_expt_ID
      _Experiment.MS_expt_label
      _Experiment.SAXS_expt_ID
      _Experiment.SAXS_expt_label
      _Experiment.FRET_expt_ID
      _Experiment.FRET_expt_label
      _Experiment.EMR_expt_ID
      _Experiment.EMR_expt_label
      _Experiment.Sample_ID
      _Experiment.Sample_label
      _Experiment.Sample_state
      _Experiment.Sample_volume
      _Experiment.Sample_volume_units
      _Experiment.Sample_condition_list_ID
      _Experiment.Sample_condition_list_label
      _Experiment.Sample_spinning_rate
      _Experiment.Sample_angle
      _Experiment.NMR_tube_type
      _Experiment.NMR_spectrometer_ID
      _Experiment.NMR_spectrometer_label
      _Experiment.NMR_spectrometer_probe_ID
      _Experiment.NMR_spectrometer_probe_label
      _Experiment.NMR_spectral_processing_ID
      _Experiment.NMR_spectral_processing_label
      _Experiment.Mass_spectrometer_ID
      _Experiment.Mass_spectrometer_label
      _Experiment.Xray_instrument_ID
      _Experiment.Xray_instrument_label
      _Experiment.Fluorescence_instrument_ID
      _Experiment.Fluorescence_instrument_label
      _Experiment.EMR_instrument_ID
      _Experiment.EMR_instrument_label
      _Experiment.Chromatographic_system_ID
      _Experiment.Chromatographic_system_label
      _Experiment.Chromatographic_column_ID
      _Experiment.Chromatographic_column_label
      _Experiment.Entry_ID
      _Experiment.Experiment_list_ID

      1    '4D 1H-15N-15N-1H HMQC-NOESY-TROSY-HSQC'   no   .   .   .   .   .   .   .   .   .   .   1   $sample_1   isotropic     .   .   1   $sample_conditions_1   .   .   .   1   $NMR_spectrometer_1   .   .   .   .   .   .   .   .   .   .   .   .   .   .   .   .   30591   1
      2    TROSY-HSQC                                 no   .   .   .   .   .   .   .   .   .   .   1   $sample_1   isotropic     .   .   1   $sample_conditions_1   .   .   .   1   $NMR_spectrometer_1   .   .   .   .   .   .   .   .   .   .   .   .   .   .   .   .   30591   1
      3    '3D TROSY-HNCACB'                          no   .   .   .   .   .   .   .   .   .   .   1   $sample_1   isotropic     .   .   1   $sample_conditions_1   .   .   .   1   $NMR_spectrometer_1   .   .   .   .   .   .   .   .   .   .   .   .   .   .   .   .   30591   1
      4    ARTSY-J                                    no   .   .   .   .   .   .   .   .   .   .   2   $sample_2   isotropic     .   .   1   $sample_conditions_1   .   .   .   1   $NMR_spectrometer_1   .   .   .   .   .   .   .   .   .   .   .   .   .   .   .   .   30591   1
      5    'WEX-III TROSY'                            no   .   .   .   .   .   .   .   .   .   .   2   $sample_2   isotropic     .   .   2   $sample_conditions_2   .   .   .   1   $NMR_spectrometer_1   .   .   .   .   .   .   .   .   .   .   .   .   .   .   .   .   30591   1
      6    ARTSY                                      no   .   .   .   .   .   .   .   .   .   .   1   $sample_1   anisotropic   .   .   3   $sample_conditions_3   .   .   .   1   $NMR_spectrometer_1   .   .   .   .   .   .   .   .   .   .   .   .   .   .   .   .   30591   1
      7    E.COSY-HSQC-TROSY                          no   .   .   .   .   .   .   .   .   .   .   1   $sample_1   anisotropic   .   .   3   $sample_conditions_3   .   .   .   1   $NMR_spectrometer_1   .   .   .   .   .   .   .   .   .   .   .   .   .   .   .   .   30591   1
      8    ARTSY                                      no   .   .   .   .   .   .   .   .   .   .   3   $sample_3   anisotropic   .   .   4   $sample_conditions_4   .   .   .   1   $NMR_spectrometer_1   .   .   .   .   .   .   .   .   .   .   .   .   .   .   .   .   30591   1
      9    'Heteronuclear TROSY-based relaxation'     no   .   .   .   .   .   .   .   .   .   .   2   $sample_2   isotropic     .   .   1   $sample_conditions_1   .   .   .   2   $NMR_spectrometer_2   .   .   .   .   .   .   .   .   .   .   .   .   .   .   .   .   30591   1
      10   'Heteronuclear TROSY-based relaxation'     no   .   .   .   .   .   .   .   .   .   .   2   $sample_2   isotropic     .   .   1   $sample_conditions_1   .   .   .   3   $NMR_spectrometer_3   .   .   .   .   .   .   .   .   .   .   .   .   .   .   .   .   30591   1
      11   ARTSY                                      no   .   .   .   .   .   .   .   .   .   .   1   $sample_1   anisotropic   .   .   5   $sample_conditions_5   .   .   .   1   $NMR_spectrometer_1   .   .   .   .   .   .   .   .   .   .   .   .   .   .   .   .   30591   1
   stop_
save_


####################
#  NMR parameters  #
####################

    ##############################
    #  Assigned chemical shifts  #
    ##############################

	################################
	#  Chemical shift referencing  #
	################################
save_chem_shift_reference_1
   _Chem_shift_reference.Sf_category    chem_shift_reference
   _Chem_shift_reference.Sf_framecode   chem_shift_reference_1
   _Chem_shift_reference.Entry_ID       30591
   _Chem_shift_reference.ID             1
   _Chem_shift_reference.Name           .
   _Chem_shift_reference.Details        .

   loop_
      _Chem_shift_ref.Atom_type
      _Chem_shift_ref.Atom_isotope_number
      _Chem_shift_ref.Mol_common_name
      _Chem_shift_ref.Atom_group
      _Chem_shift_ref.Concentration_val
      _Chem_shift_ref.Concentration_units
      _Chem_shift_ref.Solvent
      _Chem_shift_ref.Rank
      _Chem_shift_ref.Chem_shift_units
      _Chem_shift_ref.Chem_shift_val
      _Chem_shift_ref.Ref_method
      _Chem_shift_ref.Ref_type
      _Chem_shift_ref.Indirect_shift_ratio
      _Chem_shift_ref.External_ref_loc
      _Chem_shift_ref.External_ref_sample_geometry
      _Chem_shift_ref.External_ref_axis
      _Chem_shift_ref.Ref_correction_type
      _Chem_shift_ref.Correction_val
      _Chem_shift_ref.Entry_ID
      _Chem_shift_ref.Chem_shift_reference_ID

      C   13   DSS   'methyl protons'   .   .   .   .   ppm   0.000   internal   indirect   0.25144953   .   .   .   .   .   30591   1
      H   1    DSS   'methyl protons'   .   .   .   .   ppm   0.000   internal   direct     1.0          .   .   .   .   .   30591   1
      N   15   DSS   'methyl protons'   .   .   .   .   ppm   0.000   internal   indirect   0.10132912   .   .   .   .   .   30591   1
   stop_
save_


     ###################################
     #  Assigned chemical shift lists  #
     ###################################

###################################################################
#       Chemical Shift Ambiguity Index Value Definitions          #
#                                                                 #
# The values other than 1 are used for those atoms with different #
# chemical shifts that cannot be assigned to stereospecific atoms #
# or to specific residues or chains.                              #
#                                                                 #
#   Index Value            Definition                             #
#                                                                 #
#      1             Unique (including isolated methyl protons,   #
#                         geminal atoms, and geminal methyl       #
#                         groups with identical chemical shifts)  #
#                         (e.g. ILE HD11, HD12, HD13 protons)     #
#      2             Ambiguity of geminal atoms or geminal methyl #
#                         proton groups (e.g. ASP HB2 and HB3     #
#                         protons, LEU CD1 and CD2 carbons, or    #
#                         LEU HD11, HD12, HD13 and HD21, HD22,    #
#                         HD23 methyl protons)                    #
#      3             Aromatic atoms on opposite sides of          #
#                         symmetrical rings (e.g. TYR HE1 and HE2 #
#                         protons)                                #
#      4             Intraresidue ambiguities (e.g. LYS HG and    #
#                         HD protons or TRP HZ2 and HZ3 protons)  #
#      5             Interresidue ambiguities (LYS 12 vs. LYS 27) #
#      6             Intermolecular ambiguities (e.g. ASP 31 CA   #
#                         in monomer 1 and ASP 31 CA in monomer 2 #
#                         of an asymmetrical homodimer, duplex    #
#                         DNA assignments, or other assignments   #
#                         that may apply to atoms in one or more  #
#                         molecule in the molecular assembly)     #
#      9             Ambiguous, specific ambiguity not defined    #
#                                                                 #
###################################################################
save_assigned_chemical_shifts_1
   _Assigned_chem_shift_list.Sf_category                   assigned_chemical_shifts
   _Assigned_chem_shift_list.Sf_framecode                  assigned_chemical_shifts_1
   _Assigned_chem_shift_list.Entry_ID                      30591
   _Assigned_chem_shift_list.ID                            1
   _Assigned_chem_shift_list.Name                          .
   _Assigned_chem_shift_list.Sample_condition_list_ID      1
   _Assigned_chem_shift_list.Sample_condition_list_label   $sample_conditions_1
   _Assigned_chem_shift_list.Chem_shift_reference_ID       1
   _Assigned_chem_shift_list.Chem_shift_reference_label    $chem_shift_reference_1
   _Assigned_chem_shift_list.Chem_shift_1H_err             .
   _Assigned_chem_shift_list.Chem_shift_13C_err            .
   _Assigned_chem_shift_list.Chem_shift_15N_err            .
   _Assigned_chem_shift_list.Chem_shift_31P_err            .
   _Assigned_chem_shift_list.Chem_shift_2H_err             .
   _Assigned_chem_shift_list.Chem_shift_19F_err            .
   _Assigned_chem_shift_list.Error_derivation_method       .
   _Assigned_chem_shift_list.Details                       .
   _Assigned_chem_shift_list.Text_data_format              .
   _Assigned_chem_shift_list.Text_data                     .

   loop_
      _Chem_shift_experiment.Experiment_ID
      _Chem_shift_experiment.Experiment_name
      _Chem_shift_experiment.Sample_ID
      _Chem_shift_experiment.Sample_label
      _Chem_shift_experiment.Sample_state
      _Chem_shift_experiment.Entry_ID
      _Chem_shift_experiment.Assigned_chem_shift_list_ID

      1    '4D 1H-15N-15N-1H HMQC-NOESY-TROSY-HSQC'   .   .   .   30591   1
      2    TROSY-HSQC                                 .   .   .   30591   1
      3    '3D TROSY-HNCACB'                          .   .   .   30591   1
      4    ARTSY-J                                    .   .   .   30591   1
      5    'WEX-III TROSY'                            .   .   .   30591   1
      6    ARTSY                                      .   .   .   30591   1
      7    E.COSY-HSQC-TROSY                          .   .   .   30591   1
      8    ARTSY                                      .   .   .   30591   1
      9    'Heteronuclear TROSY-based relaxation'     .   .   .   30591   1
      10   'Heteronuclear TROSY-based relaxation'     .   .   .   30591   1
      11   ARTSY                                      .   .   .   30591   1
   stop_

   loop_
      _Atom_chem_shift.ID
      _Atom_chem_shift.Assembly_atom_ID
      _Atom_chem_shift.Entity_assembly_ID
      _Atom_chem_shift.Entity_ID
      _Atom_chem_shift.Comp_index_ID
      _Atom_chem_shift.Seq_ID
      _Atom_chem_shift.Comp_ID
      _Atom_chem_shift.Atom_ID
      _Atom_chem_shift.Atom_type
      _Atom_chem_shift.Atom_isotope_number
      _Atom_chem_shift.Val
      _Atom_chem_shift.Val_err
      _Atom_chem_shift.Assign_fig_of_merit
      _Atom_chem_shift.Ambiguity_code
      _Atom_chem_shift.Ambiguity_set_ID
      _Atom_chem_shift.Occupancy
      _Atom_chem_shift.Resonance_ID
      _Atom_chem_shift.Auth_entity_assembly_ID
      _Atom_chem_shift.Auth_asym_ID
      _Atom_chem_shift.Auth_seq_ID
      _Atom_chem_shift.Auth_comp_ID
      _Atom_chem_shift.Auth_atom_ID
      _Atom_chem_shift.Details
      _Atom_chem_shift.Entry_ID
      _Atom_chem_shift.Assigned_chem_shift_list_ID

      1     .   1   1   2    2    GLN   H    H   1    8.79     .   .   .   .   .   .   .   A   2    GLN   H    .   30591   1
      2     .   1   1   2    2    GLN   N    N   15   120.01   .   .   .   .   .   .   .   A   2    GLN   N    .   30591   1
      3     .   1   1   3    3    GLN   H    H   1    8.18     .   .   .   .   .   .   .   A   3    GLN   H    .   30591   1
      4     .   1   1   3    3    GLN   N    N   15   119.71   .   .   .   .   .   .   .   A   3    GLN   N    .   30591   1
      5     .   1   1   4    4    GLU   H    H   1    8.26     .   .   .   .   .   .   .   A   4    GLU   H    .   30591   1
      6     .   1   1   4    4    GLU   CA   C   13   57.56    .   .   .   .   .   .   .   A   4    GLU   CA   .   30591   1
      7     .   1   1   4    4    GLU   CB   C   13   27.81    .   .   .   .   .   .   .   A   4    GLU   CB   .   30591   1
      8     .   1   1   4    4    GLU   N    N   15   121.70   .   .   .   .   .   .   .   A   4    GLU   N    .   30591   1
      9     .   1   1   5    5    GLU   H    H   1    8.54     .   .   .   .   .   .   .   A   5    GLU   H    .   30591   1
      10    .   1   1   5    5    GLU   CA   C   13   57.80    .   .   .   .   .   .   .   A   5    GLU   CA   .   30591   1
      11    .   1   1   5    5    GLU   CB   C   13   28.93    .   .   .   .   .   .   .   A   5    GLU   CB   .   30591   1
      12    .   1   1   5    5    GLU   N    N   15   121.30   .   .   .   .   .   .   .   A   5    GLU   N    .   30591   1
      13    .   1   1   6    6    GLU   H    H   1    8.23     .   .   .   .   .   .   .   A   6    GLU   H    .   30591   1
      14    .   1   1   6    6    GLU   CA   C   13   58.53    .   .   .   .   .   .   .   A   6    GLU   CA   .   30591   1
      15    .   1   1   6    6    GLU   CB   C   13   28.75    .   .   .   .   .   .   .   A   6    GLU   CB   .   30591   1
      16    .   1   1   6    6    GLU   N    N   15   121.78   .   .   .   .   .   .   .   A   6    GLU   N    .   30591   1
      17    .   1   1   7    7    ALA   H    H   1    8.18     .   .   .   .   .   .   .   A   7    ALA   H    .   30591   1
      18    .   1   1   7    7    ALA   CA   C   13   54.71    .   .   .   .   .   .   .   A   7    ALA   CA   .   30591   1
      19    .   1   1   7    7    ALA   CB   C   13   17.31    .   .   .   .   .   .   .   A   7    ALA   CB   .   30591   1
      20    .   1   1   7    7    ALA   N    N   15   121.00   .   .   .   .   .   .   .   A   7    ALA   N    .   30591   1
      21    .   1   1   8    8    GLU   H    H   1    7.89     .   .   .   .   .   .   .   A   8    GLU   H    .   30591   1
      22    .   1   1   8    8    GLU   CA   C   13   58.21    .   .   .   .   .   .   .   A   8    GLU   CA   .   30591   1
      23    .   1   1   8    8    GLU   CB   C   13   28.45    .   .   .   .   .   .   .   A   8    GLU   CB   .   30591   1
      24    .   1   1   8    8    GLU   N    N   15   118.95   .   .   .   .   .   .   .   A   8    GLU   N    .   30591   1
      25    .   1   1   9    9    ARG   H    H   1    8.03     .   .   .   .   .   .   .   A   9    ARG   H    .   30591   1
      26    .   1   1   9    9    ARG   CA   C   13   59.24    .   .   .   .   .   .   .   A   9    ARG   CA   .   30591   1
      27    .   1   1   9    9    ARG   CB   C   13   29.36    .   .   .   .   .   .   .   A   9    ARG   CB   .   30591   1
      28    .   1   1   9    9    ARG   N    N   15   121.40   .   .   .   .   .   .   .   A   9    ARG   N    .   30591   1
      29    .   1   1   10   10   LEU   H    H   1    8.14     .   .   .   .   .   .   .   A   10   LEU   H    .   30591   1
      30    .   1   1   10   10   LEU   CA   C   13   57.28    .   .   .   .   .   .   .   A   10   LEU   CA   .   30591   1
      31    .   1   1   10   10   LEU   CB   C   13   40.47    .   .   .   .   .   .   .   A   10   LEU   CB   .   30591   1
      32    .   1   1   10   10   LEU   N    N   15   118.02   .   .   .   .   .   .   .   A   10   LEU   N    .   30591   1
      33    .   1   1   11   11   ARG   H    H   1    7.99     .   .   .   .   .   .   .   A   11   ARG   H    .   30591   1
      34    .   1   1   11   11   ARG   CA   C   13   58.87    .   .   .   .   .   .   .   A   11   ARG   CA   .   30591   1
      35    .   1   1   11   11   ARG   CB   C   13   28.99    .   .   .   .   .   .   .   A   11   ARG   CB   .   30591   1
      36    .   1   1   11   11   ARG   N    N   15   120.78   .   .   .   .   .   .   .   A   11   ARG   N    .   30591   1
      37    .   1   1   12   12   ARG   H    H   1    8.18     .   .   .   .   .   .   .   A   12   ARG   H    .   30591   1
      38    .   1   1   12   12   ARG   CA   C   13   58.89    .   .   .   .   .   .   .   A   12   ARG   CA   .   30591   1
      39    .   1   1   12   12   ARG   CB   C   13   28.93    .   .   .   .   .   .   .   A   12   ARG   CB   .   30591   1
      40    .   1   1   12   12   ARG   N    N   15   119.49   .   .   .   .   .   .   .   A   12   ARG   N    .   30591   1
      41    .   1   1   13   13   ILE   H    H   1    7.93     .   .   .   .   .   .   .   A   13   ILE   H    .   30591   1
      42    .   1   1   13   13   ILE   CA   C   13   64.46    .   .   .   .   .   .   .   A   13   ILE   CA   .   30591   1
      43    .   1   1   13   13   ILE   CB   C   13   37.36    .   .   .   .   .   .   .   A   13   ILE   CB   .   30591   1
      44    .   1   1   13   13   ILE   N    N   15   120.12   .   .   .   .   .   .   .   A   13   ILE   N    .   30591   1
      45    .   1   1   14   14   GLN   H    H   1    8.01     .   .   .   .   .   .   .   A   14   GLN   H    .   30591   1
      46    .   1   1   14   14   GLN   CA   C   13   58.55    .   .   .   .   .   .   .   A   14   GLN   CA   .   30591   1
      47    .   1   1   14   14   GLN   CB   C   13   27.26    .   .   .   .   .   .   .   A   14   GLN   CB   .   30591   1
      48    .   1   1   14   14   GLN   N    N   15   119.92   .   .   .   .   .   .   .   A   14   GLN   N    .   30591   1
      49    .   1   1   15   15   GLU   H    H   1    8.43     .   .   .   .   .   .   .   A   15   GLU   H    .   30591   1
      50    .   1   1   15   15   GLU   CA   C   13   59.04    .   .   .   .   .   .   .   A   15   GLU   CA   .   30591   1
      51    .   1   1   15   15   GLU   CB   C   13   28.78    .   .   .   .   .   .   .   A   15   GLU   CB   .   30591   1
      52    .   1   1   15   15   GLU   N    N   15   120.35   .   .   .   .   .   .   .   A   15   GLU   N    .   30591   1
      53    .   1   1   16   16   GLU   H    H   1    8.30     .   .   .   .   .   .   .   A   16   GLU   H    .   30591   1
      54    .   1   1   16   16   GLU   CA   C   13   58.83    .   .   .   .   .   .   .   A   16   GLU   CA   .   30591   1
      55    .   1   1   16   16   GLU   CB   C   13   28.52    .   .   .   .   .   .   .   A   16   GLU   CB   .   30591   1
      56    .   1   1   16   16   GLU   N    N   15   120.27   .   .   .   .   .   .   .   A   16   GLU   N    .   30591   1
      57    .   1   1   17   17   MET   H    H   1    8.37     .   .   .   .   .   .   .   A   17   MET   H    .   30591   1
      58    .   1   1   17   17   MET   CA   C   13   58.45    .   .   .   .   .   .   .   A   17   MET   CA   .   30591   1
      59    .   1   1   17   17   MET   CB   C   13   31.75    .   .   .   .   .   .   .   A   17   MET   CB   .   30591   1
      60    .   1   1   17   17   MET   N    N   15   119.82   .   .   .   .   .   .   .   A   17   MET   N    .   30591   1
      61    .   1   1   18   18   GLU   H    H   1    8.18     .   .   .   .   .   .   .   A   18   GLU   H    .   30591   1
      62    .   1   1   18   18   GLU   CA   C   13   58.45    .   .   .   .   .   .   .   A   18   GLU   CA   .   30591   1
      63    .   1   1   18   18   GLU   CB   C   13   28.52    .   .   .   .   .   .   .   A   18   GLU   CB   .   30591   1
      64    .   1   1   18   18   GLU   N    N   15   121.31   .   .   .   .   .   .   .   A   18   GLU   N    .   30591   1
      65    .   1   1   19   19   LYS   H    H   1    8.07     .   .   .   .   .   .   .   A   19   LYS   H    .   30591   1
      66    .   1   1   19   19   LYS   CA   C   13   59.27    .   .   .   .   .   .   .   A   19   LYS   CA   .   30591   1
      67    .   1   1   19   19   LYS   CB   C   13   31.50    .   .   .   .   .   .   .   A   19   LYS   CB   .   30591   1
      68    .   1   1   19   19   LYS   N    N   15   120.34   .   .   .   .   .   .   .   A   19   LYS   N    .   30591   1
      69    .   1   1   20   20   GLU   H    H   1    8.03     .   .   .   .   .   .   .   A   20   GLU   H    .   30591   1
      70    .   1   1   20   20   GLU   CA   C   13   58.44    .   .   .   .   .   .   .   A   20   GLU   CA   .   30591   1
      71    .   1   1   20   20   GLU   CB   C   13   28.44    .   .   .   .   .   .   .   A   20   GLU   CB   .   30591   1
      72    .   1   1   20   20   GLU   N    N   15   120.00   .   .   .   .   .   .   .   A   20   GLU   N    .   30591   1
      73    .   1   1   21   21   ARG   H    H   1    8.16     .   .   .   .   .   .   .   A   21   ARG   H    .   30591   1
      74    .   1   1   21   21   ARG   CA   C   13   59.23    .   .   .   .   .   .   .   A   21   ARG   CA   .   30591   1
      75    .   1   1   21   21   ARG   CB   C   13   28.86    .   .   .   .   .   .   .   A   21   ARG   CB   .   30591   1
      76    .   1   1   21   21   ARG   N    N   15   121.13   .   .   .   .   .   .   .   A   21   ARG   N    .   30591   1
      77    .   1   1   22   22   LYS   H    H   1    8.16     .   .   .   .   .   .   .   A   22   LYS   H    .   30591   1
      78    .   1   1   22   22   LYS   CA   C   13   58.77    .   .   .   .   .   .   .   A   22   LYS   CA   .   30591   1
      79    .   1   1   22   22   LYS   CB   C   13   31.26    .   .   .   .   .   .   .   A   22   LYS   CB   .   30591   1
      80    .   1   1   22   22   LYS   N    N   15   119.07   .   .   .   .   .   .   .   A   22   LYS   N    .   30591   1
      81    .   1   1   23   23   ARG   H    H   1    7.96     .   .   .   .   .   .   .   A   23   ARG   H    .   30591   1
      82    .   1   1   23   23   ARG   CA   C   13   58.72    .   .   .   .   .   .   .   A   23   ARG   CA   .   30591   1
      83    .   1   1   23   23   ARG   CB   C   13   29.04    .   .   .   .   .   .   .   A   23   ARG   CB   .   30591   1
      84    .   1   1   23   23   ARG   N    N   15   120.06   .   .   .   .   .   .   .   A   23   ARG   N    .   30591   1
      85    .   1   1   24   24   ARG   H    H   1    8.22     .   .   .   .   .   .   .   A   24   ARG   H    .   30591   1
      86    .   1   1   24   24   ARG   CA   C   13   58.86    .   .   .   .   .   .   .   A   24   ARG   CA   .   30591   1
      87    .   1   1   24   24   ARG   CB   C   13   29.11    .   .   .   .   .   .   .   A   24   ARG   CB   .   30591   1
      88    .   1   1   24   24   ARG   N    N   15   119.34   .   .   .   .   .   .   .   A   24   ARG   N    .   30591   1
      89    .   1   1   25   25   GLU   H    H   1    8.25     .   .   .   .   .   .   .   A   25   GLU   H    .   30591   1
      90    .   1   1   25   25   GLU   CA   C   13   58.86    .   .   .   .   .   .   .   A   25   GLU   CA   .   30591   1
      91    .   1   1   25   25   GLU   CB   C   13   28.84    .   .   .   .   .   .   .   A   25   GLU   CB   .   30591   1
      92    .   1   1   25   25   GLU   N    N   15   120.27   .   .   .   .   .   .   .   A   25   GLU   N    .   30591   1
      93    .   1   1   26   26   GLU   H    H   1    8.34     .   .   .   .   .   .   .   A   26   GLU   H    .   30591   1
      94    .   1   1   26   26   GLU   CA   C   13   58.89    .   .   .   .   .   .   .   A   26   GLU   CA   .   30591   1
      95    .   1   1   26   26   GLU   CB   C   13   28.63    .   .   .   .   .   .   .   A   26   GLU   CB   .   30591   1
      96    .   1   1   26   26   GLU   N    N   15   120.49   .   .   .   .   .   .   .   A   26   GLU   N    .   30591   1
      97    .   1   1   27   27   ASP   H    H   1    8.36     .   .   .   .   .   .   .   A   27   ASP   H    .   30591   1
      98    .   1   1   27   27   ASP   CA   C   13   57.07    .   .   .   .   .   .   .   A   27   ASP   CA   .   30591   1
      99    .   1   1   27   27   ASP   CB   C   13   40.41    .   .   .   .   .   .   .   A   27   ASP   CB   .   30591   1
      100   .   1   1   27   27   ASP   N    N   15   121.07   .   .   .   .   .   .   .   A   27   ASP   N    .   30591   1
      101   .   1   1   28   28   GLU   H    H   1    8.24     .   .   .   .   .   .   .   A   28   GLU   H    .   30591   1
      102   .   1   1   28   28   GLU   CA   C   13   58.85    .   .   .   .   .   .   .   A   28   GLU   CA   .   30591   1
      103   .   1   1   28   28   GLU   CB   C   13   28.48    .   .   .   .   .   .   .   A   28   GLU   CB   .   30591   1
      104   .   1   1   28   28   GLU   N    N   15   120.37   .   .   .   .   .   .   .   A   28   GLU   N    .   30591   1
      105   .   1   1   29   29   GLN   H    H   1    8.18     .   .   .   .   .   .   .   A   29   GLN   H    .   30591   1
      106   .   1   1   29   29   GLN   CA   C   13   58.47    .   .   .   .   .   .   .   A   29   GLN   CA   .   30591   1
      107   .   1   1   29   29   GLN   CB   C   13   27.35    .   .   .   .   .   .   .   A   29   GLN   CB   .   30591   1
      108   .   1   1   29   29   GLN   N    N   15   118.99   .   .   .   .   .   .   .   A   29   GLN   N    .   30591   1
      109   .   1   1   30   30   ARG   H    H   1    8.15     .   .   .   .   .   .   .   A   30   ARG   H    .   30591   1
      110   .   1   1   30   30   ARG   N    N   15   121.12   .   .   .   .   .   .   .   A   30   ARG   N    .   30591   1
      111   .   1   1   31   31   ARG   H    H   1    8.18     .   .   .   .   .   .   .   A   31   ARG   H    .   30591   1
      112   .   1   1   31   31   ARG   CA   C   13   59.06    .   .   .   .   .   .   .   A   31   ARG   CA   .   30591   1
      113   .   1   1   31   31   ARG   CB   C   13   29.06    .   .   .   .   .   .   .   A   31   ARG   CB   .   30591   1
      114   .   1   1   31   31   ARG   N    N   15   119.71   .   .   .   .   .   .   .   A   31   ARG   N    .   30591   1
      115   .   1   1   32   32   ARG   H    H   1    8.20     .   .   .   .   .   .   .   A   32   ARG   H    .   30591   1
      116   .   1   1   32   32   ARG   CA   C   13   58.86    .   .   .   .   .   .   .   A   32   ARG   CA   .   30591   1
      117   .   1   1   32   32   ARG   CB   C   13   29.12    .   .   .   .   .   .   .   A   32   ARG   CB   .   30591   1
      118   .   1   1   32   32   ARG   N    N   15   119.43   .   .   .   .   .   .   .   A   32   ARG   N    .   30591   1
      119   .   1   1   33   33   LYS   H    H   1    8.03     .   .   .   .   .   .   .   A   33   LYS   H    .   30591   1
      120   .   1   1   33   33   LYS   CA   C   13   58.75    .   .   .   .   .   .   .   A   33   LYS   CA   .   30591   1
      121   .   1   1   33   33   LYS   CB   C   13   31.18    .   .   .   .   .   .   .   A   33   LYS   CB   .   30591   1
      122   .   1   1   33   33   LYS   N    N   15   120.87   .   .   .   .   .   .   .   A   33   LYS   N    .   30591   1
      123   .   1   1   34   34   GLU   H    H   1    8.29     .   .   .   .   .   .   .   A   34   GLU   H    .   30591   1
      124   .   1   1   34   34   GLU   CA   C   13   58.92    .   .   .   .   .   .   .   A   34   GLU   CA   .   30591   1
      125   .   1   1   34   34   GLU   CB   C   13   28.63    .   .   .   .   .   .   .   A   34   GLU   CB   .   30591   1
      126   .   1   1   34   34   GLU   N    N   15   119.59   .   .   .   .   .   .   .   A   34   GLU   N    .   30591   1
      127   .   1   1   35   35   GLU   H    H   1    8.22     .   .   .   .   .   .   .   A   35   GLU   H    .   30591   1
      128   .   1   1   35   35   GLU   CA   C   13   58.79    .   .   .   .   .   .   .   A   35   GLU   CA   .   30591   1
      129   .   1   1   35   35   GLU   CB   C   13   28.52    .   .   .   .   .   .   .   A   35   GLU   CB   .   30591   1
      130   .   1   1   35   35   GLU   N    N   15   120.36   .   .   .   .   .   .   .   A   35   GLU   N    .   30591   1
      131   .   1   1   36   36   GLU   H    H   1    8.19     .   .   .   .   .   .   .   A   36   GLU   H    .   30591   1
      132   .   1   1   36   36   GLU   CA   C   13   58.81    .   .   .   .   .   .   .   A   36   GLU   CA   .   30591   1
      133   .   1   1   36   36   GLU   CB   C   13   28.67    .   .   .   .   .   .   .   A   36   GLU   CB   .   30591   1
      134   .   1   1   36   36   GLU   N    N   15   121.06   .   .   .   .   .   .   .   A   36   GLU   N    .   30591   1
      135   .   1   1   37   37   GLU   H    H   1    8.31     .   .   .   .   .   .   .   A   37   GLU   H    .   30591   1
      136   .   1   1   37   37   GLU   CA   C   13   59.05    .   .   .   .   .   .   .   A   37   GLU   CA   .   30591   1
      137   .   1   1   37   37   GLU   CB   C   13   28.65    .   .   .   .   .   .   .   A   37   GLU   CB   .   30591   1
      138   .   1   1   37   37   GLU   N    N   15   119.84   .   .   .   .   .   .   .   A   37   GLU   N    .   30591   1
      139   .   1   1   38   38   ARG   H    H   1    8.07     .   .   .   .   .   .   .   A   38   ARG   H    .   30591   1
      140   .   1   1   38   38   ARG   CA   C   13   59.13    .   .   .   .   .   .   .   A   38   ARG   CA   .   30591   1
      141   .   1   1   38   38   ARG   CB   C   13   29.05    .   .   .   .   .   .   .   A   38   ARG   CB   .   30591   1
      142   .   1   1   38   38   ARG   N    N   15   120.34   .   .   .   .   .   .   .   A   38   ARG   N    .   30591   1
      143   .   1   1   39   39   ARG   H    H   1    8.17     .   .   .   .   .   .   .   A   39   ARG   H    .   30591   1
      144   .   1   1   39   39   ARG   N    N   15   119.78   .   .   .   .   .   .   .   A   39   ARG   N    .   30591   1
      145   .   1   1   40   40   MET   H    H   1    8.33     .   .   .   .   .   .   .   A   40   MET   H    .   30591   1
      146   .   1   1   40   40   MET   N    N   15   118.77   .   .   .   .   .   .   .   A   40   MET   N    .   30591   1
      147   .   1   1   41   41   LYS   H    H   1    8.07     .   .   .   .   .   .   .   A   41   LYS   H    .   30591   1
      148   .   1   1   41   41   LYS   N    N   15   120.65   .   .   .   .   .   .   .   A   41   LYS   N    .   30591   1
      149   .   1   1   42   42   LEU   H    H   1    7.99     .   .   .   .   .   .   .   A   42   LEU   H    .   30591   1
      150   .   1   1   42   42   LEU   CA   C   13   57.54    .   .   .   .   .   .   .   A   42   LEU   CA   .   30591   1
      151   .   1   1   42   42   LEU   CB   C   13   40.71    .   .   .   .   .   .   .   A   42   LEU   CB   .   30591   1
      152   .   1   1   42   42   LEU   N    N   15   120.13   .   .   .   .   .   .   .   A   42   LEU   N    .   30591   1
      153   .   1   1   43   43   GLU   H    H   1    8.27     .   .   .   .   .   .   .   A   43   GLU   H    .   30591   1
      154   .   1   1   43   43   GLU   CA   C   13   58.83    .   .   .   .   .   .   .   A   43   GLU   CA   .   30591   1
      155   .   1   1   43   43   GLU   CB   C   13   28.71    .   .   .   .   .   .   .   A   43   GLU   CB   .   30591   1
      156   .   1   1   43   43   GLU   N    N   15   120.90   .   .   .   .   .   .   .   A   43   GLU   N    .   30591   1
      157   .   1   1   44   44   MET   H    H   1    8.32     .   .   .   .   .   .   .   A   44   MET   H    .   30591   1
      158   .   1   1   44   44   MET   CA   C   13   59.14    .   .   .   .   .   .   .   A   44   MET   CA   .   30591   1
      159   .   1   1   44   44   MET   CB   C   13   31.45    .   .   .   .   .   .   .   A   44   MET   CB   .   30591   1
      160   .   1   1   44   44   MET   N    N   15   119.53   .   .   .   .   .   .   .   A   44   MET   N    .   30591   1
      161   .   1   1   45   45   GLU   H    H   1    8.21     .   .   .   .   .   .   .   A   45   GLU   H    .   30591   1
      162   .   1   1   45   45   GLU   CA   C   13   58.56    .   .   .   .   .   .   .   A   45   GLU   CA   .   30591   1
      163   .   1   1   45   45   GLU   CB   C   13   28.60    .   .   .   .   .   .   .   A   45   GLU   CB   .   30591   1
      164   .   1   1   45   45   GLU   N    N   15   120.73   .   .   .   .   .   .   .   A   45   GLU   N    .   30591   1
      165   .   1   1   46   46   ALA   H    H   1    8.09     .   .   .   .   .   .   .   A   46   ALA   H    .   30591   1
      166   .   1   1   46   46   ALA   CA   C   13   54.44    .   .   .   .   .   .   .   A   46   ALA   CA   .   30591   1
      167   .   1   1   46   46   ALA   CB   C   13   17.18    .   .   .   .   .   .   .   A   46   ALA   CB   .   30591   1
      168   .   1   1   46   46   ALA   N    N   15   122.50   .   .   .   .   .   .   .   A   46   ALA   N    .   30591   1
      169   .   1   1   47   47   LYS   H    H   1    8.03     .   .   .   .   .   .   .   A   47   LYS   H    .   30591   1
      170   .   1   1   47   47   LYS   CA   C   13   58.46    .   .   .   .   .   .   .   A   47   LYS   CA   .   30591   1
      171   .   1   1   47   47   LYS   CB   C   13   31.40    .   .   .   .   .   .   .   A   47   LYS   CB   .   30591   1
      172   .   1   1   47   47   LYS   N    N   15   119.93   .   .   .   .   .   .   .   A   47   LYS   N    .   30591   1
      173   .   1   1   48   48   ARG   H    H   1    8.06     .   .   .   .   .   .   .   A   48   ARG   H    .   30591   1
      174   .   1   1   48   48   ARG   CA   C   13   58.49    .   .   .   .   .   .   .   A   48   ARG   CA   .   30591   1
      175   .   1   1   48   48   ARG   CB   C   13   28.99    .   .   .   .   .   .   .   A   48   ARG   CB   .   30591   1
      176   .   1   1   48   48   ARG   N    N   15   120.05   .   .   .   .   .   .   .   A   48   ARG   N    .   30591   1
      177   .   1   1   49   49   LYS   H    H   1    8.12     .   .   .   .   .   .   .   A   49   LYS   H    .   30591   1
      178   .   1   1   49   49   LYS   CA   C   13   58.61    .   .   .   .   .   .   .   A   49   LYS   CA   .   30591   1
      179   .   1   1   49   49   LYS   CB   C   13   31.39    .   .   .   .   .   .   .   A   49   LYS   CB   .   30591   1
      180   .   1   1   49   49   LYS   N    N   15   119.76   .   .   .   .   .   .   .   A   49   LYS   N    .   30591   1
      181   .   1   1   50   50   GLN   H    H   1    7.98     .   .   .   .   .   .   .   A   50   GLN   H    .   30591   1
      182   .   1   1   50   50   GLN   CA   C   13   58.48    .   .   .   .   .   .   .   A   50   GLN   CA   .   30591   1
      183   .   1   1   50   50   GLN   CB   C   13   27.32    .   .   .   .   .   .   .   A   50   GLN   CB   .   30591   1
      184   .   1   1   50   50   GLN   N    N   15   119.68   .   .   .   .   .   .   .   A   50   GLN   N    .   30591   1
      185   .   1   1   51   51   GLU   H    H   1    8.31     .   .   .   .   .   .   .   A   51   GLU   H    .   30591   1
      186   .   1   1   51   51   GLU   CA   C   13   58.68    .   .   .   .   .   .   .   A   51   GLU   CA   .   30591   1
      187   .   1   1   51   51   GLU   CB   C   13   28.62    .   .   .   .   .   .   .   A   51   GLU   CB   .   30591   1
      188   .   1   1   51   51   GLU   N    N   15   119.70   .   .   .   .   .   .   .   A   51   GLU   N    .   30591   1
      189   .   1   1   52   52   GLU   H    H   1    8.19     .   .   .   .   .   .   .   A   52   GLU   H    .   30591   1
      190   .   1   1   52   52   GLU   CA   C   13   58.55    .   .   .   .   .   .   .   A   52   GLU   CA   .   30591   1
      191   .   1   1   52   52   GLU   CB   C   13   28.73    .   .   .   .   .   .   .   A   52   GLU   CB   .   30591   1
      192   .   1   1   52   52   GLU   N    N   15   120.43   .   .   .   .   .   .   .   A   52   GLU   N    .   30591   1
      193   .   1   1   53   53   GLU   H    H   1    8.21     .   .   .   .   .   .   .   A   53   GLU   H    .   30591   1
      194   .   1   1   53   53   GLU   CA   C   13   58.59    .   .   .   .   .   .   .   A   53   GLU   CA   .   30591   1
      195   .   1   1   53   53   GLU   CB   C   13   28.71    .   .   .   .   .   .   .   A   53   GLU   CB   .   30591   1
      196   .   1   1   53   53   GLU   N    N   15   120.13   .   .   .   .   .   .   .   A   53   GLU   N    .   30591   1
      197   .   1   1   54   54   GLU   H    H   1    8.26     .   .   .   .   .   .   .   A   54   GLU   H    .   30591   1
      198   .   1   1   54   54   GLU   CA   C   13   58.42    .   .   .   .   .   .   .   A   54   GLU   CA   .   30591   1
      199   .   1   1   54   54   GLU   CB   C   13   28.67    .   .   .   .   .   .   .   A   54   GLU   CB   .   30591   1
      200   .   1   1   54   54   GLU   N    N   15   119.83   .   .   .   .   .   .   .   A   54   GLU   N    .   30591   1
      201   .   1   1   55   55   ARG   H    H   1    8.07     .   .   .   .   .   .   .   A   55   ARG   H    .   30591   1
      202   .   1   1   55   55   ARG   N    N   15   120.59   .   .   .   .   .   .   .   A   55   ARG   N    .   30591   1
      203   .   1   1   56   56   LYS   H    H   1    8.01     .   .   .   .   .   .   .   A   56   LYS   H    .   30591   1
      204   .   1   1   56   56   LYS   CA   C   13   58.13    .   .   .   .   .   .   .   A   56   LYS   CA   .   30591   1
      205   .   1   1   56   56   LYS   CB   C   13   31.52    .   .   .   .   .   .   .   A   56   LYS   CB   .   30591   1
      206   .   1   1   56   56   LYS   N    N   15   119.58   .   .   .   .   .   .   .   A   56   LYS   N    .   30591   1
      207   .   1   1   57   57   LYS   H    H   1    7.83     .   .   .   .   .   .   .   A   57   LYS   H    .   30591   1
      208   .   1   1   57   57   LYS   CA   C   13   57.98    .   .   .   .   .   .   .   A   57   LYS   CA   .   30591   1
      209   .   1   1   57   57   LYS   CB   C   13   31.57    .   .   .   .   .   .   .   A   57   LYS   CB   .   30591   1
      210   .   1   1   57   57   LYS   N    N   15   119.30   .   .   .   .   .   .   .   A   57   LYS   N    .   30591   1
      211   .   1   1   58   58   ARG   H    H   1    7.89     .   .   .   .   .   .   .   A   58   ARG   H    .   30591   1
      212   .   1   1   58   58   ARG   N    N   15   118.95   .   .   .   .   .   .   .   A   58   ARG   N    .   30591   1
      213   .   1   1   59   59   GLU   H    H   1    8.22     .   .   .   .   .   .   .   A   59   GLU   H    .   30591   1
      214   .   1   1   59   59   GLU   CA   C   13   57.70    .   .   .   .   .   .   .   A   59   GLU   CA   .   30591   1
      215   .   1   1   59   59   GLU   CB   C   13   29.04    .   .   .   .   .   .   .   A   59   GLU   CB   .   30591   1
      216   .   1   1   59   59   GLU   N    N   15   119.78   .   .   .   .   .   .   .   A   59   GLU   N    .   30591   1
      217   .   1   1   60   60   ASP   H    H   1    8.35     .   .   .   .   .   .   .   A   60   ASP   H    .   30591   1
      218   .   1   1   60   60   ASP   CA   C   13   55.49    .   .   .   .   .   .   .   A   60   ASP   CA   .   30591   1
      219   .   1   1   60   60   ASP   CB   C   13   40.27    .   .   .   .   .   .   .   A   60   ASP   CB   .   30591   1
      220   .   1   1   60   60   ASP   N    N   15   120.28   .   .   .   .   .   .   .   A   60   ASP   N    .   30591   1
      221   .   1   1   61   61   ASP   H    H   1    8.28     .   .   .   .   .   .   .   A   61   ASP   H    .   30591   1
      222   .   1   1   61   61   ASP   CA   C   13   55.54    .   .   .   .   .   .   .   A   61   ASP   CA   .   30591   1
      223   .   1   1   61   61   ASP   CB   C   13   40.27    .   .   .   .   .   .   .   A   61   ASP   CB   .   30591   1
      224   .   1   1   61   61   ASP   N    N   15   120.62   .   .   .   .   .   .   .   A   61   ASP   N    .   30591   1
      225   .   1   1   62   62   GLU   H    H   1    8.10     .   .   .   .   .   .   .   A   62   GLU   H    .   30591   1
      226   .   1   1   62   62   GLU   CA   C   13   57.32    .   .   .   .   .   .   .   A   62   GLU   CA   .   30591   1
      227   .   1   1   62   62   GLU   CB   C   13   29.05    .   .   .   .   .   .   .   A   62   GLU   CB   .   30591   1
      228   .   1   1   62   62   GLU   N    N   15   119.64   .   .   .   .   .   .   .   A   62   GLU   N    .   30591   1
      229   .   1   1   63   63   LYS   H    H   1    7.90     .   .   .   .   .   .   .   A   63   LYS   H    .   30591   1
      230   .   1   1   63   63   LYS   CA   C   13   56.46    .   .   .   .   .   .   .   A   63   LYS   CA   .   30591   1
      231   .   1   1   63   63   LYS   CB   C   13   31.55    .   .   .   .   .   .   .   A   63   LYS   CB   .   30591   1
      232   .   1   1   63   63   LYS   N    N   15   119.18   .   .   .   .   .   .   .   A   63   LYS   N    .   30591   1
      233   .   1   1   64   64   ARG   H    H   1    7.89     .   .   .   .   .   .   .   A   64   ARG   H    .   30591   1
      234   .   1   1   64   64   ARG   CA   C   13   56.33    .   .   .   .   .   .   .   A   64   ARG   CA   .   30591   1
      235   .   1   1   64   64   ARG   CB   C   13   29.64    .   .   .   .   .   .   .   A   64   ARG   CB   .   30591   1
      236   .   1   1   64   64   ARG   N    N   15   120.44   .   .   .   .   .   .   .   A   64   ARG   N    .   30591   1
      237   .   1   1   65   65   ILE   H    H   1    8.02     .   .   .   .   .   .   .   A   65   ILE   H    .   30591   1
      238   .   1   1   65   65   ILE   CA   C   13   61.05    .   .   .   .   .   .   .   A   65   ILE   CA   .   30591   1
      239   .   1   1   65   65   ILE   CB   C   13   37.59    .   .   .   .   .   .   .   A   65   ILE   CB   .   30591   1
      240   .   1   1   65   65   ILE   N    N   15   120.95   .   .   .   .   .   .   .   A   65   ILE   N    .   30591   1
      241   .   1   1   66   66   GLN   H    H   1    8.28     .   .   .   .   .   .   .   A   66   GLN   H    .   30591   1
      242   .   1   1   66   66   GLN   CA   C   13   55.31    .   .   .   .   .   .   .   A   66   GLN   CA   .   30591   1
      243   .   1   1   66   66   GLN   CB   C   13   28.68    .   .   .   .   .   .   .   A   66   GLN   CB   .   30591   1
      244   .   1   1   66   66   GLN   N    N   15   123.61   .   .   .   .   .   .   .   A   66   GLN   N    .   30591   1
      245   .   1   1   67   67   ALA   H    H   1    8.23     .   .   .   .   .   .   .   A   67   ALA   H    .   30591   1
      246   .   1   1   67   67   ALA   CA   C   13   52.04    .   .   .   .   .   .   .   A   67   ALA   CA   .   30591   1
      247   .   1   1   67   67   ALA   CB   C   13   18.68    .   .   .   .   .   .   .   A   67   ALA   CB   .   30591   1
      248   .   1   1   67   67   ALA   N    N   15   125.85   .   .   .   .   .   .   .   A   67   ALA   N    .   30591   1
      249   .   1   1   68   68   GLU   H    H   1    7.95     .   .   .   .   .   .   .   A   68   GLU   H    .   30591   1
      250   .   1   1   68   68   GLU   CA   C   13   57.54    .   .   .   .   .   .   .   A   68   GLU   CA   .   30591   1
      251   .   1   1   68   68   GLU   CB   C   13   30.36    .   .   .   .   .   .   .   A   68   GLU   CB   .   30591   1
      252   .   1   1   68   68   GLU   N    N   15   125.34   .   .   .   .   .   .   .   A   68   GLU   N    .   30591   1
   stop_     
save_


#      for s2_loop in self.parsed.get_loops_by_category("Order_param"):
#            tag_list = ["Seq_ID", "Comp_ID", "Atom_ID", "Order_param_val"]

 
save_order_param_list_1
 _Order_param_list.Sf_category S2_values     
 _Order_param_list.Sf_framecode order_parameters   
   loop_
      _Order_param.Seq_ID
      _Order_param.Comp_ID
      _Order_param.Atom_ID
      _Order_param.Order_param_val

 6 E N 0.71
 9 R N 0.75
 10 L N 0.77
 11 R N 0.76
 12 R N 0.78
 13 I N 0.79
 14 Q N 0.81
 15 E N 0.80
 16 E N 0.81
 17 M N 0.82
 18 E N 0.82
 20 E N 0.86
 22 K N 0.87
 23 R N 0.87
 24 R N 0.88
 27 D N 0.88
 28 E N 0.91
 29 Q N 0.91
 32 R N 0.91
 34 E N 0.91 
 35 E N 0.91
 37 E N 0.91
 40 M N 0.91
 42 L N 0.89
 43 E N 0.88
 44 M N 0.88
 45 E N 0.87
 46 A N 0.85
 47 K N 0.86
 48 R N 0.85
 49 K N 0.84
 50 Q N 0.83
 51 E N 0.82
 52 E N 0.81
 53 E N 0.80
 54 E N 0.79
 56 K N 0.76
 57 K N 0.75
 59 E N 0.69
 60 D N 0.66
 61 D N 0.64
 62 E N 0.62
 63 K N 0.58

   stop_
save_

# RDC lists
save_rdc_list       
 _RDC_list.Sf_category RDCs     
 _RDC_list.Sf_framecode residual_dipolar_couplings     
 loop_      
 _RDC.RDC_code      
 _RDC.Seq_ID_1      
 _RDC.Atom_ID_1      
 _RDC.Seq_ID_2      
 _RDC.Atom_ID_2      
 _RDC.Val      
 _RDC.Val_err      
       
 DNH 2 N 2 H -7.3 1.00
 DNH 4 N 4 H -11.4 1.00
 DNH 5 N 5 H -9.9 1.00
 DNH 6 N 6 H -19.3 1.00
 DNH 7 N 7 H -25.2 1.00
 DNH 9 N 9 H -22.1 1.00
 DNH 10 N 10 H -24.9 1.00
 DNH 11 N 11 H -25.6 1.00
 DNH 12 N 12 H -21.9 1.00
 DNH 13 N 13 H -23.7 1.00
 DNH 14 N 14 H -28.5 1.00
 DNH 15 N 15 H -26 1.00
 DNH 16 N 16 H -22.2 1.00
 DNH 17 N 17 H -27 1.00
 DNH 18 N 18 H -30.5 1.00
 DNH 22 N 22 H -30.5 1.00
 DNH 23 N 23 H -27.3 1.00
 DNH 24 N 24 H -28.5 1.00
 DNH 25 N 25 H -33.7 1.00
 DNH 26 N 26 H -29.4 1.00
 DNH 27 N 27 H -28.7 1.00
 DNH 28 N 28 H -31.9 1.00
 DNH 29 N 29 H -32 1.00
 DNH 32 N 32 H -28.3 1.00
 DNH 33 N 33 H -32.6 1.00
 DNH 34 N 34 H -32.4 1.00
 DNH 35 N 35 H -30.8 1.00
 DNH 37 N 37 H -31.3 1.00
 DNH 39 N 39 H -31.6 1.00
 DNH 40 N 40 H -29.9 1.00
 DNH 42 N 42 H -27.5 1.00
 DNH 43 N 43 H -32 1.00
 DNH 44 N 44 H -28.9 1.00
 DNH 45 N 45 H -30.6 1.00
 DNH 46 N 46 H -34.6 1.00
 DNH 48 N 48 H -30 1.00
 DNH 49 N 49 H -33.7 1.00
 DNH 50 N 50 H -34.1 1.00
 DNH 51 N 51 H -28.5 1.00
 DNH 52 N 52 H -30.4 1.00
 DNH 53 N 53 H -33.5 1.00
 DNH 54 N 54 H -29.7 1.00
 DNH 56 N 56 H -25.5 1.00
 DNH 57 N 57 H -29.9 1.00
 DNH 59 N 59 H -31.8 1.00
 DNH 60 N 60 H -25.5 1.00
 DNH 61 N 61 H -25.1 1.00
 DNH 62 N 62 H -28.7 1.00
 DNH 64 N 64 H -19.5 1.00
 DNH 65 N 65 H -21.3 1.00
 DNH 66 N 66 H -22.9 1.00
 DNH 67 N 67 H -16.8 1.00

 DNC 2 N 1 C 0.4 1.21
 DNC 4 N 3 C -0.6 1.21
 DNC 5 N 4 C 1.5 1.21
 DNC 6 N 5 C 0.9 1.21
 DNC 7 N 6 C 0.9 1.21
 DNC 9 N 8 C 1.5 1.21
 DNC 10 N 9 C 1.4 1.21
 DNC 11 N 10 C 0.4 1.21
 DNC 13 N 12 C 1.3 1.21
 DNC 14 N 13 C 1.6 1.21
 DNC 15 N 14 C 0.6 1.21
 DNC 16 N 15 C 2.1 1.21
 DNC 17 N 16 C 1.1 1.21
 DNC 18 N 17 C 1.2 1.21
 DNC 22 N 21 C 0.8 1.21
 DNC 23 N 22 C 2.0 1.21
 DNC 24 N 23 C 1.1 1.21
 DNC 25 N 24 C 0.9 1.21
 DNC 27 N 26 C 2.2 1.21
 DNC 28 N 27 C 1.0 1.21
 DNC 29 N 28 C 1.0 1.21
 DNC 32 N 31 C 1.5 1.21
 DNC 33 N 32 C 0.9 1.21
 DNC 35 N 34 C 1.0 1.21
 DNC 39 N 38 C 0.6 1.21
 DNC 42 N 41 C 1.3 1.21
 DNC 43 N 42 C 1.4 1.21
 DNC 45 N 44 C 2.4 1.21
 DNC 46 N 45 C 1.2 1.21
 DNC 48 N 47 C 1.3 1.21
 DNC 50 N 49 C 1.3 1.21
 DNC 52 N 51 C 2.3 1.21
 DNC 53 N 52 C 1.2 1.21
 DNC 54 N 53 C 1.4 1.21
 DNC 56 N 55 C 2.3 1.21
 DNC 57 N 56 C 1.0 1.21
 DNC 59 N 58 C 1.5 1.21
 DNC 60 N 59 C 1.2 1.21
 DNC 61 N 60 C 1.1 1.21
 DNC 62 N 61 C 0.6 1.21
 DNC 64 N 63 C 0.7 1.21
 DNC 65 N 64 C 0.3 1.21
 DNC 66 N 65 C 0.3 1.21
 DNC 67 N 66 C 0.3 1.21

 DCH 2 H 1 C -0.2 1.0
 DCH 4 H 3 C -4.2 1.0
 DCH 5 H 4 C 1.0 1.0
 DCH 6 H 5 C -1.1 1.0
 DCH 7 H 6 C -2.8 1.0
 DCH 9 H 8 C -0.5 1.0
 DCH 10 H 9 C -1.5 1.0
 DCH 11 H 10 C -3.7 1.0
 DCH 13 H 12 C -1.3 1.0
 DCH 14 H 13 C -2.5 1.0
 DCH 15 H 14 C -2.7 1.0
 DCH 16 H 15 C 0.3 1.0
 DCH 17 H 16 C -1.4 1.0
 DCH 18 H 17 C -4.1 1.0
 DCH 22 H 21 C -3.5 1.0
 DCH 23 H 22 C -0.1 1.0
 DCH 24 H 23 C -2.5 1.0
 DCH 25 H 24 C -4.2 1.0
 DCH 27 H 26 C 0.1 1.0
 DCH 28 H 27 C -3.8 1.0
 DCH 29 H 28 C -4.2 1.0
 DCH 32 H 31 C -3.9 1.0
 DCH 33 H 32 C -3.9 1.0
 DCH 35 H 34 C -1.8 1.0
 DCH 39 H 38 C -2.0 1.0
 DCH 42 H 41 C -2.9 1.0
 DCH 43 H 42 C -3.3 1.0
 DCH 45 H 44 C 0.7 1.0
 DCH 46 H 45 C -2.9 1.0
 DCH 48 H 47 C 0.0 1.0
 DCH 50 H 49 C -2.9 1.0
 DCH 52 H 51 C 0.2 1.0
 DCH 53 H 52 C -0.9 1.0
 DCH 54 H 53 C -3.4 1.0
 DCH 56 H 55 C 0.9 1.0
 DCH 57 H 56 C -2.6 1.0
 DCH 59 H 58 C 0.0 1.0
 DCH 60 H 59 C -0.2 1.0
 DCH 61 H 60 C -2.2 1.0
 DCH 62 H 61 C -1.6 1.0
 DCH 64 H 63 C -0.5 1.0
 DCH 65 H 64 C -0.1 1.0
 DCH 66 H 65 C 0.9 1.0
 DCH 67 H 66 C 1.4 1.0

 stop_      
save_       


#      try:
#            jcoup_loop = self.parsed.get_loops_by_category(
#                "Coupling_constant")[0]
#        except IndexError:
#            return None
#
#        tag_list = ["Seq_ID_1", "Code", "Val"]
#        jcoup_records = []
#
#        for row_data in jcoup_loop.get_tag(tag_list):
#            if row_data[1] not in ["3JHNCB", "3JHNHA", "3JHNC", "3JHAC"]:

save_coupling_constant_list       
 _Coupling_constant_list.Sf_category copling_constants     
 _Coupling_constant_list.Sf_framecode j_couplings     
 loop_      
 _Coupling_constant.Seq_ID_1     
 _Coupling_constant.Comp_ID_1      
 _Coupling_constant.Code      
 _Coupling_constant.Val      

  4 E 3JHNHA 6.1
  5 E 3JHNHA 5.1
  6 E 3JHNHA 4.9
  7 A 3JHNHA 4.2
  9 R 3JHNHA 4.1
 10 L 3JHNHA 4.2
 11 R 3JHNHA 4.3
 12 R 3JHNHA 4.4
 13 I 3JHNHA 4.4
 14 Q 3JHNHA 4.3
 15 E 3JHNHA 4.1
 17 M 3JHNHA 4.2
 18 E 3JHNHA 4.2
 22 K 3JHNHA 4.4
 23 R 3JHNHA 4.4
 24 R 3JHNHA 4.5
 25 E 3JHNHA 4.6
 26 E 3JHNHA 4.4
 27 D 3JHNHA 3.9
 28 K 3JHNHA 4.3
 29 Q 3JHNHA 4.6
 32 R 3JHNHA 4.3
 33 K 3JHNHA 3.9
 34 E 3JHNHA 4.2
 35 E 3JHNHA 4.5
 36 E 3JHNHA 4.3
 37 E 3JHNHA 3.9
 42 L 3JHNHA 4.3
 43 E 3JHNHA 4.7
 44 M 3JHNHA 4.8
 46 A 3JHNHA 4.0
 47 K 3JHNHA 4.7
 48 R 3JHNHA 4.2
 49 K 3JHNHA 4.4
 50 Q 3JHNHA 4.5
 51 E 3JHNHA 4.5
 52 E 3JHNHA 4.8
 53 E 3JHNHA 4.6
 54 E 3JHNHA 4.7
 56 K 3JHNHA 5.2
 57 K 3JHNHA 5.9
 59 E 3JHNHA 5.7
 60 D 3JHNHA 5.3
 61 D 3JHNHA 5.6
 62 E 3JHNHA 5.8
 63 K 3JHNHA 6.4
 64 R 3JHNHA 6.8
 65 I 3JHNHA 7.7
 66 Q 3JHNHA 7.4
 67 A 3JHNHA 7.0
 68 E 3JHNHA 7.7
 
 stop_      
save_       
