# Supplementary material for: DIPEND: An Open-Source Pipeline to Generate Ensembles of Disordered Segments Using Neighbor-Dependent Backbone Preferences
Source: Biomolecules. 2021 Oct 12;11(10):1505. doi: 10.3390/biom11101505 (PMC8534045; doi:10.3390/biom11101505)
Supplement: Supplementary file 1 [file biomolecules-11-01505-s001.zip › Supplementary/MyoVI_SAH/SAH_5000_CA3J3RDC_rmsdsel.pdb]

REMARK This file is part of the supplementary data for the manuscript
REMARK Harmat et al.: DIPEND: an open-source pipeline to generate ensembles 
REMARK of disordered segments using neighbor-dependent backbone preferences
REMARK AtomGroup SAH_5000_bmrb
REMARK ORIGINAL MODELS: 178 277 395 399 449 492 1146 1176 1322 1457 1468 1508 
REMARK ORIGINAL MODELS: 1717 1725 1738 1797 1826 2116 2305 2374 2514 2802 2846 
REMARK ORIGINAL MODELS: 2907 2980 2981 3006 3385 3399 3604 3885 4244 4445 4790 
REMARK ORIGINAL MODELS: 
MODEL        1
ATOM      1  N   LYS A   1     -24.212 -31.068 -25.336  1.00  0.00            
ATOM      2  CA  LYS A   1     -23.495 -31.348 -24.067  1.00  0.00            
ATOM      3  HA  LYS A   1     -24.171 -31.110 -23.239  1.00  0.00            
ATOM      4  CB  LYS A   1     -23.089 -32.821 -23.876  1.00  0.00            
ATOM      5  HB3 LYS A   1     -22.559 -32.900 -22.924  1.00  0.00            
ATOM      6  HB2 LYS A   1     -22.411 -33.129 -24.674  1.00  0.00            
ATOM      7  CG  LYS A   1     -24.302 -33.771 -23.824  1.00  0.00            
ATOM      8  HG3 LYS A   1     -24.833 -33.738 -24.777  1.00  0.00            
ATOM      9  HG2 LYS A   1     -24.980 -33.441 -23.034  1.00  0.00            
ATOM     10  CD  LYS A   1     -23.873 -35.222 -23.540  1.00  0.00            
ATOM     11  HD3 LYS A   1     -23.348 -35.255 -22.582  1.00  0.00            
ATOM     12  HD2 LYS A   1     -23.192 -35.553 -24.327  1.00  0.00            
ATOM     13  CE  LYS A   1     -25.088 -36.162 -23.481  1.00  0.00            
ATOM     14  HE3 LYS A   1     -25.644 -36.087 -24.421  1.00  0.00            
ATOM     15  HE2 LYS A   1     -25.751 -35.828 -22.675  1.00  0.00            
ATOM     16  NZ  LYS A   1     -24.681 -37.573 -23.246  1.00  0.00            
ATOM     17  HZ1 LYS A   1     -25.494 -38.177 -23.213  1.00  0.00            
ATOM     18  HZ2 LYS A   1     -24.070 -37.903 -23.982  1.00  0.00            
ATOM     19  HZ3 LYS A   1     -24.195 -37.661 -22.361  1.00  0.00            
ATOM     20  C   LYS A   1     -22.325 -30.389 -23.870  1.00  0.00            
ATOM     21  O   LYS A   1     -22.360 -29.684 -22.897  1.00  0.00            
ATOM     22  1H  LYS A   1     -24.486 -30.093 -25.370  1.00  0.00            
ATOM     23  2H  LYS A   1     -23.623 -31.268 -26.134  1.00  0.00            
ATOM     24  3H  LYS A   1     -25.049 -31.631 -25.395  1.00  0.00            
ATOM     25  N   GLN A   2     -21.360 -30.232 -24.787  1.00  0.00            
ATOM     26  H   GLN A   2     -21.298 -30.840 -25.585  1.00  0.00            
ATOM     27  CA  GLN A   2     -20.237 -29.277 -24.590  1.00  0.00            
ATOM     28  HA  GLN A   2     -19.608 -29.633 -23.769  1.00  0.00            
ATOM     29  CB  GLN A   2     -19.389 -29.256 -25.872  1.00  0.00            
ATOM     30  HB3 GLN A   2     -18.629 -28.478 -25.787  1.00  0.00            
ATOM     31  HB2 GLN A   2     -20.037 -29.009 -26.715  1.00  0.00            
ATOM     32  CG  GLN A   2     -18.680 -30.602 -26.129  1.00  0.00            
ATOM     33  HG3 GLN A   2     -19.393 -31.423 -26.075  1.00  0.00            
ATOM     34  HG2 GLN A   2     -17.926 -30.757 -25.357  1.00  0.00            
ATOM     35  CD  GLN A   2     -18.028 -30.675 -27.506  1.00  0.00            
ATOM     36  OE1 GLN A   2     -18.568 -30.211 -28.492  1.00  0.00            
ATOM     37  NE2 GLN A   2     -16.899 -31.333 -27.646  1.00  0.00            
ATOM     38 HE21 GLN A   2     -16.420 -31.728 -26.855  1.00  0.00            
ATOM     39 HE22 GLN A   2     -16.506 -31.356 -28.575  1.00  0.00            
ATOM     40  C   GLN A   2     -20.676 -27.839 -24.201  1.00  0.00            
ATOM     41  O   GLN A   2     -20.113 -27.243 -23.294  1.00  0.00            
ATOM     42  N   GLN A   3     -21.760 -27.333 -24.804  1.00  0.00            
ATOM     43  H   GLN A   3     -22.131 -27.819 -25.598  1.00  0.00            
ATOM     44  CA  GLN A   3     -22.384 -26.041 -24.457  1.00  0.00            
ATOM     45  HA  GLN A   3     -21.646 -25.244 -24.576  1.00  0.00            
ATOM     46  CB  GLN A   3     -23.549 -25.786 -25.422  1.00  0.00            
ATOM     47  HB3 GLN A   3     -24.077 -24.884 -25.109  1.00  0.00            
ATOM     48  HB2 GLN A   3     -24.244 -26.625 -25.350  1.00  0.00            
ATOM     49  CG  GLN A   3     -23.115 -25.590 -26.880  1.00  0.00            
ATOM     50  HG3 GLN A   3     -22.518 -26.436 -27.219  1.00  0.00            
ATOM     51  HG2 GLN A   3     -22.506 -24.687 -26.947  1.00  0.00            
ATOM     52  CD  GLN A   3     -24.320 -25.469 -27.806  1.00  0.00            
ATOM     53  OE1 GLN A   3     -25.320 -26.155 -27.653  1.00  0.00            
ATOM     54  NE2 GLN A   3     -24.250 -24.639 -28.822  1.00  0.00            
ATOM     55 HE21 GLN A   3     -23.437 -24.053 -28.932  1.00  0.00            
ATOM     56 HE22 GLN A   3     -25.071 -24.535 -29.392  1.00  0.00            
ATOM     57  C   GLN A   3     -22.947 -25.936 -23.022  1.00  0.00            
ATOM     58  O   GLN A   3     -23.249 -24.842 -22.568  1.00  0.00            
ATOM     59  N   GLU A   4     -23.131 -27.044 -22.307  1.00  0.00            
ATOM     60  H   GLU A   4     -22.803 -27.920 -22.685  1.00  0.00            
ATOM     61  CA  GLU A   4     -23.541 -27.078 -20.894  1.00  0.00            
ATOM     62  HA  GLU A   4     -24.472 -26.532 -20.746  1.00  0.00            
ATOM     63  CB  GLU A   4     -23.734 -28.551 -20.543  1.00  0.00            
ATOM     64  HB3 GLU A   4     -22.764 -29.037 -20.640  1.00  0.00            
ATOM     65  HB2 GLU A   4     -24.427 -28.970 -21.277  1.00  0.00            
ATOM     66  CG  GLU A   4     -24.236 -28.920 -19.152  1.00  0.00            
ATOM     67  HG3 GLU A   4     -25.204 -28.444 -18.981  1.00  0.00            
ATOM     68  HG2 GLU A   4     -23.527 -28.550 -18.406  1.00  0.00            
ATOM     69  CD  GLU A   4     -24.362 -30.456 -19.054  1.00  0.00            
ATOM     70  OE1 GLU A   4     -24.181 -31.153 -20.094  1.00  0.00            
ATOM     71  OE2 GLU A   4     -24.661 -30.939 -17.943  1.00  0.00            
ATOM     72  C   GLU A   4     -22.463 -26.481 -19.992  1.00  0.00            
ATOM     73  O   GLU A   4     -22.767 -25.705 -19.088  1.00  0.00            
ATOM     74  N   GLU A   5     -21.199 -26.790 -20.302  1.00  0.00            
ATOM     75  H   GLU A   5     -21.025 -27.392 -21.091  1.00  0.00            
ATOM     76  CA  GLU A   5     -20.060 -26.144 -19.681  1.00  0.00            
ATOM     77  HA  GLU A   5     -20.130 -26.274 -18.600  1.00  0.00            
ATOM     78  CB  GLU A   5     -18.740 -26.747 -20.179  1.00  0.00            
ATOM     79  HB3 GLU A   5     -18.640 -26.567 -21.249  1.00  0.00            
ATOM     80  HB2 GLU A   5     -18.738 -27.821 -19.991  1.00  0.00            
ATOM     81  CG  GLU A   5     -17.564 -26.091 -19.442  1.00  0.00            
ATOM     82  HG3 GLU A   5     -17.629 -26.334 -18.379  1.00  0.00            
ATOM     83  HG2 GLU A   5     -17.630 -25.005 -19.533  1.00  0.00            
ATOM     84  CD  GLU A   5     -16.187 -26.482 -19.968  1.00  0.00            
ATOM     85  OE1 GLU A   5     -16.056 -27.429 -20.766  1.00  0.00            
ATOM     86  OE2 GLU A   5     -15.242 -25.793 -19.511  1.00  0.00            
ATOM     87  C   GLU A   5     -20.101 -24.654 -19.980  1.00  0.00            
ATOM     88  O   GLU A   5     -19.986 -23.881 -19.042  1.00  0.00            
ATOM     89  N   GLU A   6     -20.286 -24.234 -21.237  1.00  0.00            
ATOM     90  H   GLU A   6     -20.387 -24.916 -21.975  1.00  0.00            
ATOM     91  CA  GLU A   6     -20.391 -22.808 -21.557  1.00  0.00            
ATOM     92  HA  GLU A   6     -19.474 -22.313 -21.237  1.00  0.00            
ATOM     93  CB  GLU A   6     -20.527 -22.603 -23.068  1.00  0.00            
ATOM     94  HB3 GLU A   6     -21.436 -23.097 -23.409  1.00  0.00            
ATOM     95  HB2 GLU A   6     -19.667 -23.062 -23.558  1.00  0.00            
ATOM     96  CG  GLU A   6     -20.579 -21.116 -23.453  1.00  0.00            
ATOM     97  HG3 GLU A   6     -19.662 -20.631 -23.106  1.00  0.00            
ATOM     98  HG2 GLU A   6     -21.421 -20.636 -22.949  1.00  0.00            
ATOM     99  CD  GLU A   6     -20.739 -20.906 -24.966  1.00  0.00            
ATOM    100  OE1 GLU A   6     -21.126 -21.869 -25.673  1.00  0.00            
ATOM    101  OE2 GLU A   6     -20.487 -19.763 -25.408  1.00  0.00            
ATOM    102  C   GLU A   6     -21.536 -22.148 -20.785  1.00  0.00            
ATOM    103  O   GLU A   6     -21.288 -21.153 -20.121  1.00  0.00            
ATOM    104  N   ALA A   7     -22.743 -22.714 -20.774  1.00  0.00            
ATOM    105  H   ALA A   7     -22.886 -23.541 -21.345  1.00  0.00            
ATOM    106  CA  ALA A   7     -23.886 -22.172 -20.042  1.00  0.00            
ATOM    107  HA  ALA A   7     -24.088 -21.169 -20.422  1.00  0.00            
ATOM    108  CB  ALA A   7     -25.103 -23.054 -20.346  1.00  0.00            
ATOM    109  1HB ALA A   7     -25.981 -22.652 -19.840  1.00  0.00            
ATOM    110  2HB ALA A   7     -25.287 -23.070 -21.421  1.00  0.00            
ATOM    111  3HB ALA A   7     -24.920 -24.072 -19.998  1.00  0.00            
ATOM    112  C   ALA A   7     -23.625 -22.045 -18.525  1.00  0.00            
ATOM    113  O   ALA A   7     -23.859 -20.982 -17.944  1.00  0.00            
ATOM    114  N   GLU A   8     -23.098 -23.082 -17.869  1.00  0.00            
ATOM    115  H   GLU A   8     -22.926 -23.948 -18.379  1.00  0.00            
ATOM    116  CA  GLU A   8     -22.801 -23.038 -16.431  1.00  0.00            
ATOM    117  HA  GLU A   8     -23.676 -22.653 -15.905  1.00  0.00            
ATOM    118  CB  GLU A   8     -22.519 -24.468 -15.939  1.00  0.00            
ATOM    119  HB3 GLU A   8     -21.646 -24.859 -16.467  1.00  0.00            
ATOM    120  HB2 GLU A   8     -23.369 -25.105 -16.187  1.00  0.00            
ATOM    121  CG  GLU A   8     -22.253 -24.550 -14.426  1.00  0.00            
ATOM    122  HG3 GLU A   8     -21.343 -23.990 -14.199  1.00  0.00            
ATOM    123  HG2 GLU A   8     -22.066 -25.593 -14.164  1.00  0.00            
ATOM    124  CD  GLU A   8     -23.416 -24.015 -13.575  1.00  0.00            
ATOM    125  OE1 GLU A   8     -24.581 -24.037 -14.026  1.00  0.00            
ATOM    126  OE2 GLU A   8     -23.177 -23.520 -12.450  1.00  0.00            
ATOM    127  C   GLU A   8     -21.620 -22.102 -16.129  1.00  0.00            
ATOM    128  O   GLU A   8     -21.680 -21.235 -15.256  1.00  0.00            
ATOM    129  N   ARG A   9     -20.540 -22.227 -16.903  1.00  0.00            
ATOM    130  H   ARG A   9     -20.582 -22.922 -17.649  1.00  0.00            
ATOM    131  CA  ARG A   9     -19.345 -21.386 -16.813  1.00  0.00            
ATOM    132  HA  ARG A   9     -18.989 -21.420 -15.786  1.00  0.00            
ATOM    133  CB  ARG A   9     -18.273 -21.950 -17.759  1.00  0.00            
ATOM    134  HB3 ARG A   9     -18.630 -21.851 -18.785  1.00  0.00            
ATOM    135  HB2 ARG A   9     -18.122 -23.006 -17.529  1.00  0.00            
ATOM    136  CG  ARG A   9     -16.926 -21.239 -17.671  1.00  0.00            
ATOM    137  HG3 ARG A   9     -16.542 -21.319 -16.655  1.00  0.00            
ATOM    138  HG2 ARG A   9     -17.082 -20.192 -17.906  1.00  0.00            
ATOM    139  CD  ARG A   9     -15.909 -21.799 -18.679  1.00  0.00            
ATOM    140  HD3 ARG A   9     -15.044 -21.136 -18.712  1.00  0.00            
ATOM    141  HD2 ARG A   9     -16.362 -21.794 -19.673  1.00  0.00            
ATOM    142  NE  ARG A   9     -15.470 -23.170 -18.350  1.00  0.00            
ATOM    143  HE  ARG A   9     -15.759 -23.928 -18.974  1.00  0.00            
ATOM    144  CZ  ARG A   9     -14.687 -23.556 -17.365  1.00  0.00            
ATOM    145  NH1 ARG A   9     -14.443 -24.812 -17.174  1.00  0.00            
ATOM    146 HH11 ARG A   9     -14.709 -25.436 -17.954  1.00  0.00            
ATOM    147 HH12 ARG A   9     -13.846 -25.163 -16.457  1.00  0.00            
ATOM    148  NH2 ARG A   9     -14.104 -22.698 -16.574  1.00  0.00            
ATOM    149 HH21 ARG A   9     -14.049 -21.762 -16.921  1.00  0.00            
ATOM    150 HH22 ARG A   9     -13.429 -23.052 -15.921  1.00  0.00            
ATOM    151  C   ARG A   9     -19.660 -19.928 -17.132  1.00  0.00            
ATOM    152  O   ARG A   9     -19.007 -19.074 -16.546  1.00  0.00            
ATOM    153  N   LEU A  10     -20.628 -19.638 -17.998  1.00  0.00            
ATOM    154  H   LEU A  10     -21.059 -20.408 -18.500  1.00  0.00            
ATOM    155  CA  LEU A  10     -21.103 -18.293 -18.309  1.00  0.00            
ATOM    156  HA  LEU A  10     -20.243 -17.673 -18.565  1.00  0.00            
ATOM    157  CB  LEU A  10     -22.069 -18.318 -19.509  1.00  0.00            
ATOM    158  HB3 LEU A  10     -22.884 -19.005 -19.284  1.00  0.00            
ATOM    159  HB2 LEU A  10     -21.538 -18.696 -20.382  1.00  0.00            
ATOM    160  CG  LEU A  10     -22.679 -16.953 -19.876  1.00  0.00            
ATOM    161  HG  LEU A  10     -23.170 -16.518 -19.006  1.00  0.00            
ATOM    162  CD1 LEU A  10     -21.617 -15.979 -20.387  1.00  0.00            
ATOM    163 HD11 LEU A  10     -22.090 -15.048 -20.694  1.00  0.00            
ATOM    164 HD12 LEU A  10     -20.904 -15.758 -19.595  1.00  0.00            
ATOM    165 HD13 LEU A  10     -21.093 -16.418 -21.237  1.00  0.00            
ATOM    166  CD2 LEU A  10     -23.734 -17.151 -20.965  1.00  0.00            
ATOM    167 HD21 LEU A  10     -24.162 -16.189 -21.243  1.00  0.00            
ATOM    168 HD22 LEU A  10     -23.284 -17.619 -21.842  1.00  0.00            
ATOM    169 HD23 LEU A  10     -24.529 -17.792 -20.586  1.00  0.00            
ATOM    170  C   LEU A  10     -21.767 -17.693 -17.082  1.00  0.00            
ATOM    171  O   LEU A  10     -21.359 -16.608 -16.687  1.00  0.00            
ATOM    172  N   ARG A  11     -22.690 -18.412 -16.421  1.00  0.00            
ATOM    173  H   ARG A  11     -22.965 -19.314 -16.806  1.00  0.00            
ATOM    174  CA  ARG A  11     -23.269 -17.967 -15.141  1.00  0.00            
ATOM    175  HA  ARG A  11     -23.752 -17.000 -15.299  1.00  0.00            
ATOM    176  CB  ARG A  11     -24.314 -18.972 -14.626  1.00  0.00            
ATOM    177  HB3 ARG A  11     -23.835 -19.932 -14.431  1.00  0.00            
ATOM    178  HB2 ARG A  11     -25.076 -19.114 -15.394  1.00  0.00            
ATOM    179  CG  ARG A  11     -24.988 -18.465 -13.335  1.00  0.00            
ATOM    180  HG3 ARG A  11     -25.440 -17.492 -13.535  1.00  0.00            
ATOM    181  HG2 ARG A  11     -24.251 -18.339 -12.540  1.00  0.00            
ATOM    182  CD  ARG A  11     -26.085 -19.413 -12.839  1.00  0.00            
ATOM    183  HD3 ARG A  11     -26.785 -19.581 -13.658  1.00  0.00            
ATOM    184  HD2 ARG A  11     -26.615 -18.921 -12.020  1.00  0.00            
ATOM    185  NE  ARG A  11     -25.550 -20.702 -12.353  1.00  0.00            
ATOM    186  HE  ARG A  11     -24.560 -20.756 -12.157  1.00  0.00            
ATOM    187  CZ  ARG A  11     -26.246 -21.812 -12.160  1.00  0.00            
ATOM    188  NH1 ARG A  11     -25.705 -22.901 -11.720  1.00  0.00            
ATOM    189 HH11 ARG A  11     -24.686 -22.980 -11.838  1.00  0.00            
ATOM    190 HH12 ARG A  11     -26.145 -23.773 -11.926  1.00  0.00            
ATOM    191  NH2 ARG A  11     -27.527 -21.883 -12.405  1.00  0.00            
ATOM    192 HH21 ARG A  11     -27.968 -21.084 -12.812  1.00  0.00            
ATOM    193 HH22 ARG A  11     -27.988 -22.765 -12.309  1.00  0.00            
ATOM    194  C   ARG A  11     -22.179 -17.728 -14.102  1.00  0.00            
ATOM    195  O   ARG A  11     -22.169 -16.663 -13.494  1.00  0.00            
ATOM    196  N   ARG A  12     -21.243 -18.668 -13.940  1.00  0.00            
ATOM    197  H   ARG A  12     -21.359 -19.539 -14.451  1.00  0.00            
ATOM    198  CA  ARG A  12     -20.122 -18.517 -13.003  1.00  0.00            
ATOM    199  HA  ARG A  12     -20.536 -18.320 -12.010  1.00  0.00            
ATOM    200  CB  ARG A  12     -19.304 -19.817 -12.935  1.00  0.00            
ATOM    201  HB3 ARG A  12     -18.846 -20.000 -13.906  1.00  0.00            
ATOM    202  HB2 ARG A  12     -19.968 -20.650 -12.696  1.00  0.00            
ATOM    203  CG  ARG A  12     -18.216 -19.722 -11.854  1.00  0.00            
ATOM    204  HG3 ARG A  12     -18.686 -19.593 -10.878  1.00  0.00            
ATOM    205  HG2 ARG A  12     -17.614 -18.845 -12.060  1.00  0.00            
ATOM    206  CD  ARG A  12     -17.280 -20.937 -11.798  1.00  0.00            
ATOM    207  HD3 ARG A  12     -17.877 -21.839 -11.654  1.00  0.00            
ATOM    208  HD2 ARG A  12     -16.618 -20.826 -10.936  1.00  0.00            
ATOM    209  NE  ARG A  12     -16.476 -21.056 -13.030  1.00  0.00            
ATOM    210  HE  ARG A  12     -16.848 -21.655 -13.745  1.00  0.00            
ATOM    211  CZ  ARG A  12     -15.431 -20.304 -13.330  1.00  0.00            
ATOM    212  NH1 ARG A  12     -14.978 -20.299 -14.548  1.00  0.00            
ATOM    213 HH11 ARG A  12     -15.450 -20.834 -15.246  1.00  0.00            
ATOM    214 HH12 ARG A  12     -14.198 -19.692 -14.730  1.00  0.00            
ATOM    215  NH2 ARG A  12     -14.799 -19.557 -12.492  1.00  0.00            
ATOM    216 HH21 ARG A  12     -15.216 -19.370 -11.570  1.00  0.00            
ATOM    217 HH22 ARG A  12     -14.462 -18.655 -12.803  1.00  0.00            
ATOM    218  C   ARG A  12     -19.279 -17.282 -13.338  1.00  0.00            
ATOM    219  O   ARG A  12     -19.158 -16.417 -12.489  1.00  0.00            
ATOM    220  N   ILE A  13     -18.756 -17.154 -14.560  1.00  0.00            
ATOM    221  H   ILE A  13     -18.955 -17.881 -15.234  1.00  0.00            
ATOM    222  CA  ILE A  13     -17.918 -16.013 -14.981  1.00  0.00            
ATOM    223  HA  ILE A  13     -17.078 -15.933 -14.288  1.00  0.00            
ATOM    224  CB  ILE A  13     -17.348 -16.232 -16.406  1.00  0.00            
ATOM    225  HB  ILE A  13     -18.172 -16.523 -17.059  1.00  0.00            
ATOM    226  CG2 ILE A  13     -16.708 -14.956 -16.997  1.00  0.00            
ATOM    227 HG21 ILE A  13     -16.324 -15.134 -17.999  1.00  0.00            
ATOM    228 HG22 ILE A  13     -17.446 -14.159 -17.090  1.00  0.00            
ATOM    229 HG23 ILE A  13     -15.900 -14.609 -16.350  1.00  0.00            
ATOM    230  CG1 ILE A  13     -16.289 -17.359 -16.389  1.00  0.00            
ATOM    231 HG13 ILE A  13     -16.690 -18.228 -15.869  1.00  0.00            
ATOM    232 HG12 ILE A  13     -15.410 -17.024 -15.835  1.00  0.00            
ATOM    233  C   ILE A  13     -18.680 -14.685 -14.902  1.00  0.00            
ATOM    234  O   ILE A  13     -18.080 -13.672 -14.571  1.00  0.00            
ATOM    235  CD1 ILE A  13     -15.856 -17.804 -17.793  1.00  0.00            
ATOM    236  1HD ILE A  13     -15.236 -18.696 -17.716  1.00  0.00            
ATOM    237  2HD ILE A  13     -16.737 -18.022 -18.399  1.00  0.00            
ATOM    238  3HD ILE A  13     -15.271 -17.028 -18.284  1.00  0.00            
ATOM    239  N   GLN A  14     -19.977 -14.663 -15.210  1.00  0.00            
ATOM    240  H   GLN A  14     -20.407 -15.524 -15.529  1.00  0.00            
ATOM    241  CA  GLN A  14     -20.816 -13.462 -15.183  1.00  0.00            
ATOM    242  HA  GLN A  14     -20.282 -12.648 -15.676  1.00  0.00            
ATOM    243  CB  GLN A  14     -22.099 -13.747 -15.976  1.00  0.00            
ATOM    244  HB3 GLN A  14     -22.633 -14.572 -15.502  1.00  0.00            
ATOM    245  HB2 GLN A  14     -21.833 -14.040 -16.994  1.00  0.00            
ATOM    246  CG  GLN A  14     -23.029 -12.530 -16.049  1.00  0.00            
ATOM    247  HG3 GLN A  14     -22.531 -11.726 -16.590  1.00  0.00            
ATOM    248  HG2 GLN A  14     -23.260 -12.181 -15.043  1.00  0.00            
ATOM    249  CD  GLN A  14     -24.352 -12.839 -16.732  1.00  0.00            
ATOM    250  OE1 GLN A  14     -24.610 -13.909 -17.256  1.00  0.00            
ATOM    251  NE2 GLN A  14     -25.271 -11.903 -16.738  1.00  0.00            
ATOM    252 HE21 GLN A  14     -25.114 -11.022 -16.285  1.00  0.00            
ATOM    253 HE22 GLN A  14     -26.148 -12.170 -17.140  1.00  0.00            
ATOM    254  C   GLN A  14     -21.141 -13.007 -13.752  1.00  0.00            
ATOM    255  O   GLN A  14     -21.059 -11.818 -13.458  1.00  0.00            
ATOM    256  N   GLU A  15     -21.475 -13.933 -12.852  1.00  0.00            
ATOM    257  H   GLU A  15     -21.572 -14.900 -13.153  1.00  0.00            
ATOM    258  CA  GLU A  15     -21.663 -13.637 -11.427  1.00  0.00            
ATOM    259  HA  GLU A  15     -22.337 -12.785 -11.320  1.00  0.00            
ATOM    260  CB  GLU A  15     -22.283 -14.862 -10.734  1.00  0.00            
ATOM    261  HB3 GLU A  15     -21.604 -15.711 -10.830  1.00  0.00            
ATOM    262  HB2 GLU A  15     -23.225 -15.111 -11.227  1.00  0.00            
ATOM    263  CG  GLU A  15     -22.546 -14.587  -9.245  1.00  0.00            
ATOM    264  HG3 GLU A  15     -23.292 -13.794  -9.159  1.00  0.00            
ATOM    265  HG2 GLU A  15     -21.629 -14.232  -8.772  1.00  0.00            
ATOM    266  CD  GLU A  15     -23.013 -15.820  -8.465  1.00  0.00            
ATOM    267  OE1 GLU A  15     -23.717 -16.678  -9.032  1.00  0.00            
ATOM    268  OE2 GLU A  15     -22.704 -15.872  -7.248  1.00  0.00            
ATOM    269  C   GLU A  15     -20.329 -13.276 -10.760  1.00  0.00            
ATOM    270  O   GLU A  15     -20.247 -12.322  -9.979  1.00  0.00            
ATOM    271  N   GLU A  16     -19.275 -14.029 -11.092  1.00  0.00            
ATOM    272  H   GLU A  16     -19.413 -14.814 -11.719  1.00  0.00            
ATOM    273  CA  GLU A  16     -17.913 -13.716 -10.686  1.00  0.00            
ATOM    274  HA  GLU A  16     -17.872 -13.700  -9.597  1.00  0.00            
ATOM    275  CB  GLU A  16     -16.868 -14.724 -11.190  1.00  0.00            
ATOM    276  HB3 GLU A  16     -15.878 -14.282 -11.067  1.00  0.00            
ATOM    277  HB2 GLU A  16     -17.030 -14.896 -12.251  1.00  0.00            
ATOM    278  CG  GLU A  16     -16.874 -16.052 -10.412  1.00  0.00            
ATOM    279  HG3 GLU A  16     -17.892 -16.434 -10.333  1.00  0.00            
ATOM    280  HG2 GLU A  16     -16.530 -15.860  -9.392  1.00  0.00            
ATOM    281  CD  GLU A  16     -15.987 -17.132 -11.056  1.00  0.00            
ATOM    282  OE1 GLU A  16     -15.589 -17.019 -12.244  1.00  0.00            
ATOM    283  OE2 GLU A  16     -15.752 -18.179 -10.404  1.00  0.00            
ATOM    284  C   GLU A  16     -17.578 -12.314 -11.166  1.00  0.00            
ATOM    285  O   GLU A  16     -17.252 -11.520 -10.313  1.00  0.00            
ATOM    286  N   MET A  17     -17.752 -11.933 -12.435  1.00  0.00            
ATOM    287  H   MET A  17     -18.047 -12.635 -13.104  1.00  0.00            
ATOM    288  CA  MET A  17     -17.462 -10.576 -12.934  1.00  0.00            
ATOM    289  HA  MET A  17     -16.381 -10.462 -13.009  1.00  0.00            
ATOM    290  CB  MET A  17     -18.071 -10.402 -14.335  1.00  0.00            
ATOM    291  HB3 MET A  17     -19.146 -10.525 -14.259  1.00  0.00            
ATOM    292  HB2 MET A  17     -17.682 -11.170 -15.003  1.00  0.00            
ATOM    293  CG  MET A  17     -17.781  -9.031 -14.959  1.00  0.00            
ATOM    294  HG3 MET A  17     -16.714  -8.972 -15.174  1.00  0.00            
ATOM    295  HG2 MET A  17     -18.027  -8.241 -14.251  1.00  0.00            
ATOM    296  SD  MET A  17     -18.698  -8.682 -16.484  1.00  0.00            
ATOM    297  CE  MET A  17     -20.382  -8.504 -15.823  1.00  0.00            
ATOM    298  1HE MET A  17     -21.064  -8.243 -16.633  1.00  0.00            
ATOM    299  2HE MET A  17     -20.712  -9.439 -15.370  1.00  0.00            
ATOM    300  3HE MET A  17     -20.405  -7.714 -15.072  1.00  0.00            
ATOM    301  C   MET A  17     -17.989  -9.468 -12.005  1.00  0.00            
ATOM    302  O   MET A  17     -17.308  -8.461 -11.796  1.00  0.00            
ATOM    303  N   GLU A  18     -19.172  -9.629 -11.408  1.00  0.00            
ATOM    304  H   GLU A  18     -19.697 -10.481 -11.586  1.00  0.00            
ATOM    305  CA  GLU A  18     -19.685  -8.668 -10.438  1.00  0.00            
ATOM    306  HA  GLU A  18     -19.519  -7.685 -10.861  1.00  0.00            
ATOM    307  CB  GLU A  18     -21.193  -8.832 -10.240  1.00  0.00            
ATOM    308  HB3 GLU A  18     -21.506  -8.135  -9.460  1.00  0.00            
ATOM    309  HB2 GLU A  18     -21.416  -9.847  -9.913  1.00  0.00            
ATOM    310  CG  GLU A  18     -21.961  -8.507 -11.527  1.00  0.00            
ATOM    311  HG3 GLU A  18     -21.789  -9.284 -12.273  1.00  0.00            
ATOM    312  HG2 GLU A  18     -21.579  -7.565 -11.931  1.00  0.00            
ATOM    313  CD  GLU A  18     -23.458  -8.352 -11.252  1.00  0.00            
ATOM    314  OE1 GLU A  18     -23.988  -9.152 -10.452  1.00  0.00            
ATOM    315  OE2 GLU A  18     -24.019  -7.367 -11.786  1.00  0.00            
ATOM    316  C   GLU A  18     -18.949  -8.700  -9.091  1.00  0.00            
ATOM    317  O   GLU A  18     -18.458  -7.652  -8.655  1.00  0.00            
ATOM    318  N   LYS A  19     -18.855  -9.873  -8.450  1.00  0.00            
ATOM    319  H   LYS A  19     -19.241 -10.684  -8.936  1.00  0.00            
ATOM    320  CA  LYS A  19     -18.192 -10.086  -7.142  1.00  0.00            
ATOM    321  HA  LYS A  19     -18.564  -9.348  -6.433  1.00  0.00            
ATOM    322  CB  LYS A  19     -18.552 -11.496  -6.644  1.00  0.00            
ATOM    323  HB3 LYS A  19     -17.934 -11.730  -5.776  1.00  0.00            
ATOM    324  HB2 LYS A  19     -18.324 -12.219  -7.431  1.00  0.00            
ATOM    325  CG  LYS A  19     -20.030 -11.636  -6.242  1.00  0.00            
ATOM    326  HG3 LYS A  19     -20.673 -11.387  -7.087  1.00  0.00            
ATOM    327  HG2 LYS A  19     -20.245 -10.953  -5.419  1.00  0.00            
ATOM    328  CD  LYS A  19     -20.325 -13.076  -5.801  1.00  0.00            
ATOM    329  HD3 LYS A  19     -19.664 -13.347  -4.977  1.00  0.00            
ATOM    330  HD2 LYS A  19     -20.139 -13.748  -6.642  1.00  0.00            
ATOM    331  CE  LYS A  19     -21.783 -13.215  -5.355  1.00  0.00            
ATOM    332  HE3 LYS A  19     -22.432 -12.879  -6.171  1.00  0.00            
ATOM    333  HE2 LYS A  19     -21.961 -12.572  -4.489  1.00  0.00            
ATOM    334  NZ  LYS A  19     -22.107 -14.621  -5.030  1.00  0.00            
ATOM    335  HZ1 LYS A  19     -23.047 -14.722  -4.681  1.00  0.00            
ATOM    336  HZ2 LYS A  19     -22.119 -15.165  -5.899  1.00  0.00            
ATOM    337  HZ3 LYS A  19     -21.437 -15.062  -4.424  1.00  0.00            
ATOM    338  C   LYS A  19     -16.662  -9.927  -7.197  1.00  0.00            
ATOM    339  O   LYS A  19     -16.044  -9.444  -6.251  1.00  0.00            
ATOM    340  N   GLU A  20     -16.059 -10.256  -8.325  1.00  0.00            
ATOM    341  H   GLU A  20     -16.659 -10.667  -9.028  1.00  0.00            
ATOM    342  CA  GLU A  20     -14.650 -10.116  -8.692  1.00  0.00            
ATOM    343  HA  GLU A  20     -14.037 -10.716  -8.018  1.00  0.00            
ATOM    344  CB  GLU A  20     -14.470 -10.632 -10.134  1.00  0.00            
ATOM    345  HB3 GLU A  20     -15.134 -10.058 -10.782  1.00  0.00            
ATOM    346  HB2 GLU A  20     -14.767 -11.680 -10.178  1.00  0.00            
ATOM    347  CG  GLU A  20     -13.062 -10.523 -10.725  1.00  0.00            
ATOM    348  HG3 GLU A  20     -12.668  -9.516 -10.574  1.00  0.00            
ATOM    349  HG2 GLU A  20     -13.146 -10.676 -11.803  1.00  0.00            
ATOM    350  CD  GLU A  20     -12.082 -11.551 -10.156  1.00  0.00            
ATOM    351  OE1 GLU A  20     -12.251 -12.030  -9.013  1.00  0.00            
ATOM    352  OE2 GLU A  20     -11.067 -11.829 -10.828  1.00  0.00            
ATOM    353  C   GLU A  20     -14.202  -8.662  -8.596  1.00  0.00            
ATOM    354  O   GLU A  20     -13.112  -8.395  -8.101  1.00  0.00            
ATOM    355  N   ARG A  21     -15.055  -7.690  -8.963  1.00  0.00            
ATOM    356  H   ARG A  21     -15.936  -7.969  -9.386  1.00  0.00            
ATOM    357  CA  ARG A  21     -14.768  -6.256  -8.740  1.00  0.00            
ATOM    358  HA  ARG A  21     -13.852  -5.994  -9.272  1.00  0.00            
ATOM    359  CB  ARG A  21     -15.920  -5.374  -9.255  1.00  0.00            
ATOM    360  HB3 ARG A  21     -15.719  -4.339  -8.972  1.00  0.00            
ATOM    361  HB2 ARG A  21     -16.841  -5.679  -8.761  1.00  0.00            
ATOM    362  CG  ARG A  21     -16.099  -5.422 -10.781  1.00  0.00            
ATOM    363  HG3 ARG A  21     -16.168  -6.452 -11.115  1.00  0.00            
ATOM    364  HG2 ARG A  21     -15.217  -4.985 -11.252  1.00  0.00            
ATOM    365  CD  ARG A  21     -17.346  -4.652 -11.248  1.00  0.00            
ATOM    366  HD3 ARG A  21     -17.355  -4.654 -12.341  1.00  0.00            
ATOM    367  HD2 ARG A  21     -17.265  -3.620 -10.901  1.00  0.00            
ATOM    368  NE  ARG A  21     -18.607  -5.249 -10.755  1.00  0.00            
ATOM    369  HE  ARG A  21     -18.521  -6.126 -10.253  1.00  0.00            
ATOM    370  CZ  ARG A  21     -19.835  -4.769 -10.917  1.00  0.00            
ATOM    371  NH1 ARG A  21     -20.885  -5.408 -10.487  1.00  0.00            
ATOM    372 HH11 ARG A  21     -20.800  -6.305 -10.048  1.00  0.00            
ATOM    373 HH12 ARG A  21     -21.816  -5.109 -10.732  1.00  0.00            
ATOM    374  NH2 ARG A  21     -20.050  -3.624 -11.500  1.00  0.00            
ATOM    375 HH21 ARG A  21     -19.270  -3.101 -11.839  1.00  0.00            
ATOM    376 HH22 ARG A  21     -20.985  -3.262 -11.561  1.00  0.00            
ATOM    377  C   ARG A  21     -14.491  -5.949  -7.262  1.00  0.00            
ATOM    378  O   ARG A  21     -13.597  -5.158  -6.980  1.00  0.00            
ATOM    379  N   LYS A  22     -15.194  -6.612  -6.331  1.00  0.00            
ATOM    380  H   LYS A  22     -15.858  -7.300  -6.659  1.00  0.00            
ATOM    381  CA  LYS A  22     -14.965  -6.504  -4.875  1.00  0.00            
ATOM    382  HA  LYS A  22     -14.847  -5.448  -4.617  1.00  0.00            
ATOM    383  CB  LYS A  22     -16.187  -7.060  -4.123  1.00  0.00            
ATOM    384  HB3 LYS A  22     -16.265  -8.129  -4.300  1.00  0.00            
ATOM    385  HB2 LYS A  22     -17.091  -6.578  -4.499  1.00  0.00            
ATOM    386  CG  LYS A  22     -16.099  -6.857  -2.606  1.00  0.00            
ATOM    387  HG3 LYS A  22     -16.076  -5.789  -2.386  1.00  0.00            
ATOM    388  HG2 LYS A  22     -15.188  -7.321  -2.226  1.00  0.00            
ATOM    389  CD  LYS A  22     -17.295  -7.513  -1.908  1.00  0.00            
ATOM    390  HD3 LYS A  22     -17.310  -8.578  -2.148  1.00  0.00            
ATOM    391  HD2 LYS A  22     -18.216  -7.047  -2.263  1.00  0.00            
ATOM    392  CE  LYS A  22     -17.152  -7.322  -0.395  1.00  0.00            
ATOM    393  HE3 LYS A  22     -17.068  -6.249  -0.193  1.00  0.00            
ATOM    394  HE2 LYS A  22     -16.216  -7.793  -0.075  1.00  0.00            
ATOM    395  NZ  LYS A  22     -18.301  -7.894   0.352  1.00  0.00            
ATOM    396  HZ1 LYS A  22     -18.184  -7.731   1.346  1.00  0.00            
ATOM    397  HZ2 LYS A  22     -19.166  -7.456   0.058  1.00  0.00            
ATOM    398  HZ3 LYS A  22     -18.363  -8.891   0.196  1.00  0.00            
ATOM    399  C   LYS A  22     -13.670  -7.198  -4.423  1.00  0.00            
ATOM    400  O   LYS A  22     -12.999  -6.688  -3.535  1.00  0.00            
ATOM    401  N   ARG A  23     -13.301  -8.328  -5.040  1.00  0.00            
ATOM    402  H   ARG A  23     -13.921  -8.709  -5.743  1.00  0.00            
ATOM    403  CA  ARG A  23     -12.006  -8.992  -4.791  1.00  0.00            
ATOM    404  HA  ARG A  23     -11.842  -9.064  -3.711  1.00  0.00            
ATOM    405  CB  ARG A  23     -12.026 -10.413  -5.373  1.00  0.00            
ATOM    406  HB3 ARG A  23     -12.071 -10.357  -6.462  1.00  0.00            
ATOM    407  HB2 ARG A  23     -12.913 -10.940  -5.016  1.00  0.00            
ATOM    408  CG  ARG A  23     -10.778 -11.196  -4.933  1.00  0.00            
ATOM    409  HG3 ARG A  23     -10.811 -11.342  -3.852  1.00  0.00            
ATOM    410  HG2 ARG A  23      -9.875 -10.635  -5.169  1.00  0.00            
ATOM    411  CD  ARG A  23     -10.689 -12.561  -5.620  1.00  0.00            
ATOM    412  HD3 ARG A  23     -11.629 -13.096  -5.471  1.00  0.00            
ATOM    413  HD2 ARG A  23      -9.893 -13.143  -5.151  1.00  0.00            
ATOM    414  NE  ARG A  23     -10.421 -12.432  -7.063  1.00  0.00            
ATOM    415  HE  ARG A  23     -11.217 -12.527  -7.703  1.00  0.00            
ATOM    416  CZ  ARG A  23      -9.274 -12.176  -7.660  1.00  0.00            
ATOM    417  NH1 ARG A  23      -9.194 -12.217  -8.953  1.00  0.00            
ATOM    418 HH11 ARG A  23     -10.067 -12.296  -9.497  1.00  0.00            
ATOM    419 HH12 ARG A  23      -8.358 -12.033  -9.458  1.00  0.00            
ATOM    420  NH2 ARG A  23      -8.193 -11.868  -6.996  1.00  0.00            
ATOM    421 HH21 ARG A  23      -8.272 -11.708  -6.007  1.00  0.00            
ATOM    422 HH22 ARG A  23      -7.364 -11.568  -7.469  1.00  0.00            
ATOM    423  C   ARG A  23     -10.825  -8.174  -5.338  1.00  0.00            
ATOM    424  O   ARG A  23      -9.810  -8.047  -4.675  1.00  0.00            
ATOM    425  N   ARG A  24     -10.967  -7.573  -6.522  1.00  0.00            
ATOM    426  H   ARG A  24     -11.808  -7.775  -7.047  1.00  0.00            
ATOM    427  CA  ARG A  24      -9.982  -6.638  -7.088  1.00  0.00            
ATOM    428  HA  ARG A  24      -9.010  -7.135  -7.124  1.00  0.00            
ATOM    429  CB  ARG A  24     -10.417  -6.232  -8.501  1.00  0.00            
ATOM    430  HB3 ARG A  24     -11.367  -5.700  -8.438  1.00  0.00            
ATOM    431  HB2 ARG A  24     -10.562  -7.129  -9.105  1.00  0.00            
ATOM    432  CG  ARG A  24      -9.360  -5.337  -9.172  1.00  0.00            
ATOM    433  HG3 ARG A  24      -8.447  -5.916  -9.316  1.00  0.00            
ATOM    434  HG2 ARG A  24      -9.124  -4.481  -8.541  1.00  0.00            
ATOM    435  CD  ARG A  24      -9.833  -4.800 -10.522  1.00  0.00            
ATOM    436  HD3 ARG A  24     -10.165  -5.639 -11.135  1.00  0.00            
ATOM    437  HD2 ARG A  24      -8.985  -4.312 -11.005  1.00  0.00            
ATOM    438  NE  ARG A  24     -10.902  -3.799 -10.352  1.00  0.00            
ATOM    439  HE  ARG A  24     -10.795  -3.209  -9.524  1.00  0.00            
ATOM    440  CZ  ARG A  24     -11.819  -3.461 -11.238  1.00  0.00            
ATOM    441  NH1 ARG A  24     -12.717  -2.566 -10.940  1.00  0.00            
ATOM    442 HH11 ARG A  24     -12.678  -2.157 -10.017  1.00  0.00            
ATOM    443 HH12 ARG A  24     -13.340  -2.212 -11.636  1.00  0.00            
ATOM    444  NH2 ARG A  24     -11.849  -3.994 -12.432  1.00  0.00            
ATOM    445 HH21 ARG A  24     -11.145  -4.682 -12.642  1.00  0.00            
ATOM    446 HH22 ARG A  24     -12.509  -3.707 -13.129  1.00  0.00            
ATOM    447  C   ARG A  24      -9.810  -5.405  -6.206  1.00  0.00            
ATOM    448  O   ARG A  24      -8.692  -4.913  -6.061  1.00  0.00            
ATOM    449  N   GLU A  25     -10.904  -4.913  -5.617  1.00  0.00            
ATOM    450  H   GLU A  25     -11.801  -5.322  -5.822  1.00  0.00            
ATOM    451  CA  GLU A  25     -10.827  -3.813  -4.665  1.00  0.00            
ATOM    452  HA  GLU A  25     -10.400  -2.957  -5.190  1.00  0.00            
ATOM    453  CB  GLU A  25     -12.209  -3.384  -4.132  1.00  0.00            
ATOM    454  HB3 GLU A  25     -12.612  -4.172  -3.500  1.00  0.00            
ATOM    455  HB2 GLU A  25     -12.886  -3.225  -4.973  1.00  0.00            
ATOM    456  CG  GLU A  25     -12.124  -2.075  -3.321  1.00  0.00            
ATOM    457  HG3 GLU A  25     -11.973  -1.234  -4.002  1.00  0.00            
ATOM    458  HG2 GLU A  25     -11.255  -2.099  -2.674  1.00  0.00            
ATOM    459  CD  GLU A  25     -13.347  -1.832  -2.429  1.00  0.00            
ATOM    460  OE1 GLU A  25     -14.443  -1.630  -2.988  1.00  0.00            
ATOM    461  OE2 GLU A  25     -13.157  -1.837  -1.185  1.00  0.00            
ATOM    462  C   GLU A  25      -9.865  -4.162  -3.528  1.00  0.00            
ATOM    463  O   GLU A  25      -9.098  -3.289  -3.178  1.00  0.00            
ATOM    464  N   GLU A  26      -9.792  -5.392  -3.006  1.00  0.00            
ATOM    465  H   GLU A  26     -10.403  -6.109  -3.376  1.00  0.00            
ATOM    466  CA  GLU A  26      -8.859  -5.792  -1.929  1.00  0.00            
ATOM    467  HA  GLU A  26      -9.147  -5.273  -1.016  1.00  0.00            
ATOM    468  CB  GLU A  26      -9.027  -7.301  -1.693  1.00  0.00            
ATOM    469  HB3 GLU A  26      -8.655  -7.834  -2.563  1.00  0.00            
ATOM    470  HB2 GLU A  26     -10.090  -7.514  -1.566  1.00  0.00            
ATOM    471  CG  GLU A  26      -8.263  -7.828  -0.474  1.00  0.00            
ATOM    472  HG3 GLU A  26      -8.596  -7.282   0.412  1.00  0.00            
ATOM    473  HG2 GLU A  26      -7.198  -7.628  -0.612  1.00  0.00            
ATOM    474  CD  GLU A  26      -8.456  -9.339  -0.246  1.00  0.00            
ATOM    475  OE1 GLU A  26      -9.323  -9.960  -0.910  1.00  0.00            
ATOM    476  OE2 GLU A  26      -7.737  -9.851   0.647  1.00  0.00            
ATOM    477  C   GLU A  26      -7.375  -5.453  -2.208  1.00  0.00            
ATOM    478  O   GLU A  26      -6.703  -4.828  -1.373  1.00  0.00            
ATOM    479  N   ASP A  27      -6.870  -5.795  -3.401  1.00  0.00            
ATOM    480  H   ASP A  27      -7.468  -6.295  -4.049  1.00  0.00            
ATOM    481  CA  ASP A  27      -5.510  -5.420  -3.821  1.00  0.00            
ATOM    482  HA  ASP A  27      -4.807  -5.781  -3.070  1.00  0.00            
ATOM    483  CB  ASP A  27      -5.139  -6.070  -5.169  1.00  0.00            
ATOM    484  HB3 ASP A  27      -4.194  -5.641  -5.504  1.00  0.00            
ATOM    485  HB2 ASP A  27      -5.899  -5.798  -5.905  1.00  0.00            
ATOM    486  CG  ASP A  27      -4.971  -7.599  -5.154  1.00  0.00            
ATOM    487  OD1 ASP A  27      -4.336  -8.103  -4.201  1.00  0.00            
ATOM    488  OD2 ASP A  27      -5.345  -8.225  -6.172  1.00  0.00            
ATOM    489  C   ASP A  27      -5.354  -3.890  -3.910  1.00  0.00            
ATOM    490  O   ASP A  27      -4.355  -3.314  -3.463  1.00  0.00            
ATOM    491  N   GLU A  28      -6.369  -3.200  -4.438  1.00  0.00            
ATOM    492  H   GLU A  28      -7.190  -3.726  -4.731  1.00  0.00            
ATOM    493  CA  GLU A  28      -6.414  -1.736  -4.484  1.00  0.00            
ATOM    494  HA  GLU A  28      -5.476  -1.379  -4.897  1.00  0.00            
ATOM    495  CB  GLU A  28      -7.544  -1.235  -5.393  1.00  0.00            
ATOM    496  HB3 GLU A  28      -7.478  -0.150  -5.366  1.00  0.00            
ATOM    497  HB2 GLU A  28      -8.501  -1.527  -4.966  1.00  0.00            
ATOM    498  CG  GLU A  28      -7.511  -1.653  -6.876  1.00  0.00            
ATOM    499  HG3 GLU A  28      -7.436  -2.737  -6.951  1.00  0.00            
ATOM    500  HG2 GLU A  28      -6.618  -1.223  -7.339  1.00  0.00            
ATOM    501  CD  GLU A  28      -8.779  -1.159  -7.611  1.00  0.00            
ATOM    502  OE1 GLU A  28      -9.267  -0.062  -7.230  1.00  0.00            
ATOM    503  OE2 GLU A  28      -9.263  -1.856  -8.542  1.00  0.00            
ATOM    504  C   GLU A  28      -6.572  -1.094  -3.091  1.00  0.00            
ATOM    505  O   GLU A  28      -6.042  -0.006  -2.860  1.00  0.00            
ATOM    506  N   GLN A  29      -7.240  -1.750  -2.137  1.00  0.00            
ATOM    507  H   GLN A  29      -7.668  -2.636  -2.398  1.00  0.00            
ATOM    508  CA  GLN A  29      -7.408  -1.281  -0.768  1.00  0.00            
ATOM    509  HA  GLN A  29      -7.875  -0.296  -0.783  1.00  0.00            
ATOM    510  CB  GLN A  29      -8.235  -2.221   0.126  1.00  0.00            
ATOM    511  HB3 GLN A  29      -8.071  -1.907   1.154  1.00  0.00            
ATOM    512  HB2 GLN A  29      -7.861  -3.237   0.048  1.00  0.00            
ATOM    513  CG  GLN A  29      -9.749  -2.219  -0.117  1.00  0.00            
ATOM    514  HG3 GLN A  29      -9.936  -2.590  -1.108  1.00  0.00            
ATOM    515  HG2 GLN A  29     -10.143  -1.207  -0.043  1.00  0.00            
ATOM    516  CD  GLN A  29     -10.504  -3.124   0.851  1.00  0.00            
ATOM    517  OE1 GLN A  29      -9.997  -3.485   1.911  1.00  0.00            
ATOM    518  NE2 GLN A  29     -11.744  -3.453   0.578  1.00  0.00            
ATOM    519 HE21 GLN A  29     -12.245  -2.987  -0.195  1.00  0.00            
ATOM    520 HE22 GLN A  29     -12.209  -4.132   1.144  1.00  0.00            
ATOM    521  C   GLN A  29      -6.034  -1.144  -0.154  1.00  0.00            
ATOM    522  O   GLN A  29      -5.745  -0.079   0.371  1.00  0.00            
ATOM    523  N   ARG A  30      -5.162  -2.155  -0.267  1.00  0.00            
ATOM    524  H   ARG A  30      -5.462  -3.003  -0.747  1.00  0.00            
ATOM    525  CA  ARG A  30      -3.770  -2.003   0.174  1.00  0.00            
ATOM    526  HA  ARG A  30      -3.763  -1.683   1.220  1.00  0.00            
ATOM    527  CB  ARG A  30      -2.991  -3.318   0.072  1.00  0.00            
ATOM    528  HB3 ARG A  30      -1.941  -3.115   0.300  1.00  0.00            
ATOM    529  HB2 ARG A  30      -3.059  -3.708  -0.944  1.00  0.00            
ATOM    530  CG  ARG A  30      -3.509  -4.363   1.071  1.00  0.00            
ATOM    531  HG3 ARG A  30      -4.564  -4.565   0.881  1.00  0.00            
ATOM    532  HG2 ARG A  30      -3.394  -3.981   2.088  1.00  0.00            
ATOM    533  CD  ARG A  30      -2.709  -5.659   0.919  1.00  0.00            
ATOM    534  HD3 ARG A  30      -1.655  -5.448   1.118  1.00  0.00            
ATOM    535  HD2 ARG A  30      -2.813  -6.003  -0.113  1.00  0.00            
ATOM    536  NE  ARG A  30      -3.184  -6.712   1.837  1.00  0.00            
ATOM    537  HE  ARG A  30      -3.923  -6.465   2.472  1.00  0.00            
ATOM    538  CZ  ARG A  30      -2.825  -7.985   1.812  1.00  0.00            
ATOM    539  NH1 ARG A  30      -3.342  -8.832   2.658  1.00  0.00            
ATOM    540 HH11 ARG A  30      -4.144  -8.554   3.195  1.00  0.00            
ATOM    541 HH12 ARG A  30      -3.134  -9.811   2.577  1.00  0.00            
ATOM    542  NH2 ARG A  30      -1.962  -8.444   0.949  1.00  0.00            
ATOM    543 HH21 ARG A  30      -1.681  -7.830   0.205  1.00  0.00            
ATOM    544 HH22 ARG A  30      -1.794  -9.429   0.874  1.00  0.00            
ATOM    545  C   ARG A  30      -3.087  -0.873  -0.585  1.00  0.00            
ATOM    546  O   ARG A  30      -2.547  -0.006   0.069  1.00  0.00            
ATOM    547  N   ARG A  31      -3.201  -0.768  -1.915  1.00  0.00            
ATOM    548  H   ARG A  31      -3.697  -1.506  -2.409  1.00  0.00            
ATOM    549  CA  ARG A  31      -2.583   0.347  -2.676  1.00  0.00            
ATOM    550  HA  ARG A  31      -1.506   0.324  -2.497  1.00  0.00            
ATOM    551  CB  ARG A  31      -2.830   0.170  -4.181  1.00  0.00            
ATOM    552  HB3 ARG A  31      -2.451   1.050  -4.703  1.00  0.00            
ATOM    553  HB2 ARG A  31      -3.903   0.114  -4.358  1.00  0.00            
ATOM    554  CG  ARG A  31      -2.138  -1.070  -4.769  1.00  0.00            
ATOM    555  HG3 ARG A  31      -2.381  -1.954  -4.184  1.00  0.00            
ATOM    556  HG2 ARG A  31      -1.057  -0.926  -4.743  1.00  0.00            
ATOM    557  CD  ARG A  31      -2.598  -1.284  -6.215  1.00  0.00            
ATOM    558  HD3 ARG A  31      -2.362  -0.393  -6.800  1.00  0.00            
ATOM    559  HD2 ARG A  31      -3.680  -1.429  -6.214  1.00  0.00            
ATOM    560  NE  ARG A  31      -1.958  -2.461  -6.828  1.00  0.00            
ATOM    561  HE  ARG A  31      -1.302  -2.972  -6.263  1.00  0.00            
ATOM    562  CZ  ARG A  31      -2.271  -2.995  -7.993  1.00  0.00            
ATOM    563  NH1 ARG A  31      -1.670  -4.078  -8.397  1.00  0.00            
ATOM    564 HH11 ARG A  31      -0.998  -4.534  -7.808  1.00  0.00            
ATOM    565 HH12 ARG A  31      -1.975  -4.537  -9.236  1.00  0.00            
ATOM    566  NH2 ARG A  31      -3.170  -2.476  -8.781  1.00  0.00            
ATOM    567 HH21 ARG A  31      -3.726  -1.715  -8.435  1.00  0.00            
ATOM    568 HH22 ARG A  31      -3.434  -2.935  -9.632  1.00  0.00            
ATOM    569  C   ARG A  31      -3.026   1.755  -2.223  1.00  0.00            
ATOM    570  O   ARG A  31      -2.197   2.657  -2.238  1.00  0.00            
ATOM    571  N   ARG A  32      -4.288   1.958  -1.813  1.00  0.00            
ATOM    572  H   ARG A  32      -4.924   1.173  -1.912  1.00  0.00            
ATOM    573  CA  ARG A  32      -4.834   3.255  -1.345  1.00  0.00            
ATOM    574  HA  ARG A  32      -4.284   4.068  -1.825  1.00  0.00            
ATOM    575  CB  ARG A  32      -6.319   3.375  -1.734  1.00  0.00            
ATOM    576  HB3 ARG A  32      -6.716   4.274  -1.257  1.00  0.00            
ATOM    577  HB2 ARG A  32      -6.862   2.514  -1.344  1.00  0.00            
ATOM    578  CG  ARG A  32      -6.569   3.493  -3.247  1.00  0.00            
ATOM    579  HG3 ARG A  32      -6.327   2.553  -3.744  1.00  0.00            
ATOM    580  HG2 ARG A  32      -5.922   4.272  -3.653  1.00  0.00            
ATOM    581  CD  ARG A  32      -8.029   3.879  -3.542  1.00  0.00            
ATOM    582  HD3 ARG A  32      -8.122   4.125  -4.601  1.00  0.00            
ATOM    583  HD2 ARG A  32      -8.273   4.785  -2.983  1.00  0.00            
ATOM    584  NE  ARG A  32      -8.994   2.815  -3.181  1.00  0.00            
ATOM    585  HE  ARG A  32      -9.344   2.820  -2.239  1.00  0.00            
ATOM    586  CZ  ARG A  32      -9.464   1.869  -3.986  1.00  0.00            
ATOM    587  NH1 ARG A  32     -10.284   0.963  -3.537  1.00  0.00            
ATOM    588 HH11 ARG A  32     -10.646   0.980  -2.602  1.00  0.00            
ATOM    589 HH12 ARG A  32     -10.631   0.268  -4.178  1.00  0.00            
ATOM    590  NH2 ARG A  32      -9.131   1.815  -5.244  1.00  0.00            
ATOM    591 HH21 ARG A  32      -8.467   2.452  -5.621  1.00  0.00            
ATOM    592 HH22 ARG A  32      -9.436   1.055  -5.867  1.00  0.00            
ATOM    593  C   ARG A  32      -4.677   3.505   0.165  1.00  0.00            
ATOM    594  O   ARG A  32      -4.369   4.623   0.554  1.00  0.00            
ATOM    595  N   LYS A  33      -4.879   2.477   0.995  1.00  0.00            
ATOM    596  H   LYS A  33      -5.129   1.594   0.573  1.00  0.00            
ATOM    597  CA  LYS A  33      -4.674   2.498   2.458  1.00  0.00            
ATOM    598  HA  LYS A  33      -5.165   3.374   2.892  1.00  0.00            
ATOM    599  CB  LYS A  33      -5.229   1.218   3.113  1.00  0.00            
ATOM    600  HB3 LYS A  33      -4.938   1.224   4.165  1.00  0.00            
ATOM    601  HB2 LYS A  33      -4.743   0.357   2.652  1.00  0.00            
ATOM    602  CG  LYS A  33      -6.759   1.045   3.048  1.00  0.00            
ATOM    603  HG3 LYS A  33      -7.115   1.172   2.026  1.00  0.00            
ATOM    604  HG2 LYS A  33      -7.233   1.806   3.668  1.00  0.00            
ATOM    605  CD  LYS A  33      -7.157  -0.355   3.553  1.00  0.00            
ATOM    606  HD3 LYS A  33      -6.831  -0.464   4.589  1.00  0.00            
ATOM    607  HD2 LYS A  33      -6.655  -1.110   2.945  1.00  0.00            
ATOM    608  CE  LYS A  33      -8.677  -0.553   3.468  1.00  0.00            
ATOM    609  HE3 LYS A  33      -8.997  -0.382   2.435  1.00  0.00            
ATOM    610  HE2 LYS A  33      -9.159   0.203   4.095  1.00  0.00            
ATOM    611  NZ  LYS A  33      -9.096  -1.913   3.897  1.00  0.00            
ATOM    612  HZ1 LYS A  33     -10.102  -2.011   3.822  1.00  0.00            
ATOM    613  HZ2 LYS A  33      -8.770  -2.632   3.251  1.00  0.00            
ATOM    614  HZ3 LYS A  33      -8.805  -2.129   4.839  1.00  0.00            
ATOM    615  C   LYS A  33      -3.187   2.620   2.796  1.00  0.00            
ATOM    616  O   LYS A  33      -2.821   3.391   3.673  1.00  0.00            
ATOM    617  N   GLU A  34      -2.343   1.913   2.041  1.00  0.00            
ATOM    618  H   GLU A  34      -2.704   1.287   1.339  1.00  0.00            
ATOM    619  CA  GLU A  34      -0.906   2.154   2.042  1.00  0.00            
ATOM    620  HA  GLU A  34      -0.551   2.092   3.072  1.00  0.00            
ATOM    621  CB  GLU A  34      -0.141   1.110   1.205  1.00  0.00            
ATOM    622  HB3 GLU A  34      -0.426   1.246   0.161  1.00  0.00            
ATOM    623  HB2 GLU A  34      -0.436   0.109   1.521  1.00  0.00            
ATOM    624  CG  GLU A  34       1.393   1.193   1.238  1.00  0.00            
ATOM    625  HG3 GLU A  34       1.679   2.181   0.883  1.00  0.00            
ATOM    626  HG2 GLU A  34       1.776   0.481   0.504  1.00  0.00            
ATOM    627  CD  GLU A  34       2.068   0.887   2.589  1.00  0.00            
ATOM    628  OE1 GLU A  34       1.371   0.484   3.543  1.00  0.00            
ATOM    629  OE2 GLU A  34       3.315   1.028   2.639  1.00  0.00            
ATOM    630  C   GLU A  34      -0.640   3.568   1.545  1.00  0.00            
ATOM    631  O   GLU A  34       0.124   4.233   2.202  1.00  0.00            
ATOM    632  N   GLU A  35      -1.260   4.113   0.486  1.00  0.00            
ATOM    633  H   GLU A  35      -1.877   3.562  -0.091  1.00  0.00            
ATOM    634  CA  GLU A  35      -0.958   5.511   0.112  1.00  0.00            
ATOM    635  HA  GLU A  35       0.108   5.559  -0.106  1.00  0.00            
ATOM    636  CB  GLU A  35      -1.713   5.937  -1.156  1.00  0.00            
ATOM    637  HB3 GLU A  35      -2.782   5.851  -0.975  1.00  0.00            
ATOM    638  HB2 GLU A  35      -1.452   5.274  -1.980  1.00  0.00            
ATOM    639  CG  GLU A  35      -1.442   7.392  -1.580  1.00  0.00            
ATOM    640  HG3 GLU A  35      -1.797   8.054  -0.788  1.00  0.00            
ATOM    641  HG2 GLU A  35      -2.063   7.612  -2.451  1.00  0.00            
ATOM    642  CD  GLU A  35       0.022   7.747  -1.905  1.00  0.00            
ATOM    643  OE1 GLU A  35       0.889   6.845  -2.010  1.00  0.00            
ATOM    644  OE2 GLU A  35       0.250   8.965  -2.100  1.00  0.00            
ATOM    645  C   GLU A  35      -1.184   6.528   1.247  1.00  0.00            
ATOM    646  O   GLU A  35      -0.401   7.459   1.355  1.00  0.00            
ATOM    647  N   GLU A  36      -2.188   6.376   2.107  1.00  0.00            
ATOM    648  H   GLU A  36      -2.813   5.591   1.991  1.00  0.00            
ATOM    649  CA  GLU A  36      -2.370   7.231   3.289  1.00  0.00            
ATOM    650  HA  GLU A  36      -2.328   8.277   2.985  1.00  0.00            
ATOM    651  CB  GLU A  36      -3.775   6.951   3.845  1.00  0.00            
ATOM    652  HB3 GLU A  36      -3.841   5.900   4.126  1.00  0.00            
ATOM    653  HB2 GLU A  36      -4.486   7.137   3.039  1.00  0.00            
ATOM    654  CG  GLU A  36      -4.189   7.810   5.047  1.00  0.00            
ATOM    655  HG3 GLU A  36      -4.074   8.863   4.775  1.00  0.00            
ATOM    656  HG2 GLU A  36      -3.514   7.606   5.883  1.00  0.00            
ATOM    657  CD  GLU A  36      -5.649   7.549   5.480  1.00  0.00            
ATOM    658  OE1 GLU A  36      -6.329   6.679   4.879  1.00  0.00            
ATOM    659  OE2 GLU A  36      -6.095   8.274   6.398  1.00  0.00            
ATOM    660  C   GLU A  36      -1.245   7.030   4.323  1.00  0.00            
ATOM    661  O   GLU A  36      -0.508   7.974   4.630  1.00  0.00            
ATOM    662  N   GLU A  37      -1.049   5.791   4.788  1.00  0.00            
ATOM    663  H   GLU A  37      -1.658   5.051   4.451  1.00  0.00            
ATOM    664  CA  GLU A  37      -0.040   5.447   5.801  1.00  0.00            
ATOM    665  HA  GLU A  37      -0.169   6.104   6.663  1.00  0.00            
ATOM    666  CB  GLU A  37      -0.264   3.998   6.272  1.00  0.00            
ATOM    667  HB3 GLU A  37      -0.263   3.349   5.393  1.00  0.00            
ATOM    668  HB2 GLU A  37      -1.251   3.921   6.730  1.00  0.00            
ATOM    669  CG  GLU A  37       0.798   3.447   7.246  1.00  0.00            
ATOM    670  HG3 GLU A  37       1.759   3.413   6.728  1.00  0.00            
ATOM    671  HG2 GLU A  37       0.529   2.416   7.484  1.00  0.00            
ATOM    672  CD  GLU A  37       0.985   4.214   8.565  1.00  0.00            
ATOM    673  OE1 GLU A  37       0.030   4.875   9.028  1.00  0.00            
ATOM    674  OE2 GLU A  37       2.105   4.085   9.121  1.00  0.00            
ATOM    675  C   GLU A  37       1.382   5.662   5.268  1.00  0.00            
ATOM    676  O   GLU A  37       2.145   6.424   5.845  1.00  0.00            
ATOM    677  N   ARG A  38       1.735   5.061   4.127  1.00  0.00            
ATOM    678  H   ARG A  38       1.016   4.488   3.695  1.00  0.00            
ATOM    679  CA  ARG A  38       3.000   5.210   3.387  1.00  0.00            
ATOM    680  HA  ARG A  38       3.813   4.834   4.000  1.00  0.00            
ATOM    681  CB  ARG A  38       2.982   4.408   2.084  1.00  0.00            
ATOM    682  HB3 ARG A  38       2.238   4.846   1.423  1.00  0.00            
ATOM    683  HB2 ARG A  38       2.695   3.401   2.344  1.00  0.00            
ATOM    684  CG  ARG A  38       4.298   4.356   1.291  1.00  0.00            
ATOM    685  HG3 ARG A  38       5.057   3.853   1.892  1.00  0.00            
ATOM    686  HG2 ARG A  38       4.645   5.361   1.055  1.00  0.00            
ATOM    687  CD  ARG A  38       4.110   3.596  -0.029  1.00  0.00            
ATOM    688  HD3 ARG A  38       3.767   2.587   0.208  1.00  0.00            
ATOM    689  HD2 ARG A  38       5.084   3.518  -0.517  1.00  0.00            
ATOM    690  NE  ARG A  38       3.161   4.266  -0.955  1.00  0.00            
ATOM    691  HE  ARG A  38       2.924   5.231  -0.770  1.00  0.00            
ATOM    692  CZ  ARG A  38       2.625   3.743  -2.045  1.00  0.00            
ATOM    693  NH1 ARG A  38       1.882   4.459  -2.832  1.00  0.00            
ATOM    694 HH11 ARG A  38       1.605   5.405  -2.532  1.00  0.00            
ATOM    695 HH12 ARG A  38       1.424   4.061  -3.621  1.00  0.00            
ATOM    696  NH2 ARG A  38       2.850   2.506  -2.392  1.00  0.00            
ATOM    697 HH21 ARG A  38       3.348   1.931  -1.735  1.00  0.00            
ATOM    698 HH22 ARG A  38       2.490   2.147  -3.251  1.00  0.00            
ATOM    699  C   ARG A  38       3.305   6.637   3.013  1.00  0.00            
ATOM    700  O   ARG A  38       4.478   6.955   3.033  1.00  0.00            
ATOM    701  N   ARG A  39       2.356   7.499   2.643  1.00  0.00            
ATOM    702  H   ARG A  39       1.386   7.194   2.617  1.00  0.00            
ATOM    703  CA  ARG A  39       2.690   8.909   2.364  1.00  0.00            
ATOM    704  HA  ARG A  39       3.515   8.953   1.653  1.00  0.00            
ATOM    705  CB  ARG A  39       1.473   9.603   1.747  1.00  0.00            
ATOM    706  HB3 ARG A  39       0.630   9.488   2.431  1.00  0.00            
ATOM    707  HB2 ARG A  39       1.257   9.090   0.810  1.00  0.00            
ATOM    708  CG  ARG A  39       1.625  11.088   1.411  1.00  0.00            
ATOM    709  HG3 ARG A  39       2.336  11.215   0.594  1.00  0.00            
ATOM    710  HG2 ARG A  39       1.981  11.632   2.287  1.00  0.00            
ATOM    711  CD  ARG A  39       0.253  11.652   1.012  1.00  0.00            
ATOM    712  HD3 ARG A  39       0.354  12.726   0.844  1.00  0.00            
ATOM    713  HD2 ARG A  39      -0.428  11.499   1.852  1.00  0.00            
ATOM    714  NE  ARG A  39      -0.307  11.022  -0.205  1.00  0.00            
ATOM    715  HE  ARG A  39       0.300  10.437  -0.780  1.00  0.00            
ATOM    716  CZ  ARG A  39      -1.562  11.058  -0.599  1.00  0.00            
ATOM    717  NH1 ARG A  39      -1.893  10.565  -1.751  1.00  0.00            
ATOM    718 HH11 ARG A  39      -1.141  10.053  -2.228  1.00  0.00            
ATOM    719 HH12 ARG A  39      -2.841  10.488  -2.045  1.00  0.00            
ATOM    720  NH2 ARG A  39      -2.505  11.585   0.130  1.00  0.00            
ATOM    721 HH21 ARG A  39      -2.260  11.891   1.053  1.00  0.00            
ATOM    722 HH22 ARG A  39      -3.461  11.484  -0.144  1.00  0.00            
ATOM    723  C   ARG A  39       3.189   9.565   3.647  1.00  0.00            
ATOM    724  O   ARG A  39       4.323  10.037   3.688  1.00  0.00            
ATOM    725  N   MET A  40       2.401   9.463   4.717  1.00  0.00            
ATOM    726  H   MET A  40       1.516   8.971   4.627  1.00  0.00            
ATOM    727  CA  MET A  40       2.773   9.994   6.030  1.00  0.00            
ATOM    728  HA  MET A  40       3.028  11.048   5.913  1.00  0.00            
ATOM    729  CB  MET A  40       1.564   9.884   6.976  1.00  0.00            
ATOM    730  HB3 MET A  40       1.866  10.195   7.976  1.00  0.00            
ATOM    731  HB2 MET A  40       1.240   8.843   7.035  1.00  0.00            
ATOM    732  CG  MET A  40       0.366  10.744   6.531  1.00  0.00            
ATOM    733  HG3 MET A  40      -0.413  10.662   7.290  1.00  0.00            
ATOM    734  HG2 MET A  40      -0.039  10.323   5.611  1.00  0.00            
ATOM    735  SD  MET A  40       0.681  12.510   6.227  1.00  0.00            
ATOM    736  CE  MET A  40       1.325  13.035   7.839  1.00  0.00            
ATOM    737  1HE MET A  40       1.583  14.093   7.794  1.00  0.00            
ATOM    738  2HE MET A  40       0.566  12.875   8.605  1.00  0.00            
ATOM    739  3HE MET A  40       2.222  12.467   8.084  1.00  0.00            
ATOM    740  C   MET A  40       4.025   9.306   6.609  1.00  0.00            
ATOM    741  O   MET A  40       4.825   9.955   7.275  1.00  0.00            
ATOM    742  N   LYS A  41       4.254   8.023   6.314  1.00  0.00            
ATOM    743  H   LYS A  41       3.484   7.534   5.861  1.00  0.00            
ATOM    744  CA  LYS A  41       5.401   7.209   6.763  1.00  0.00            
ATOM    745  HA  LYS A  41       5.661   7.506   7.775  1.00  0.00            
ATOM    746  CB  LYS A  41       4.936   5.749   6.812  1.00  0.00            
ATOM    747  HB3 LYS A  41       4.661   5.443   5.806  1.00  0.00            
ATOM    748  HB2 LYS A  41       4.051   5.677   7.449  1.00  0.00            
ATOM    749  CG  LYS A  41       5.988   4.775   7.344  1.00  0.00            
ATOM    750  HG3 LYS A  41       6.231   5.030   8.376  1.00  0.00            
ATOM    751  HG2 LYS A  41       6.890   4.823   6.734  1.00  0.00            
ATOM    752  CD  LYS A  41       5.431   3.353   7.275  1.00  0.00            
ATOM    753  HD3 LYS A  41       5.190   3.108   6.238  1.00  0.00            
ATOM    754  HD2 LYS A  41       4.522   3.290   7.879  1.00  0.00            
ATOM    755  CE  LYS A  41       6.480   2.379   7.804  1.00  0.00            
ATOM    756  HE3 LYS A  41       6.709   2.654   8.838  1.00  0.00            
ATOM    757  HE2 LYS A  41       7.393   2.490   7.210  1.00  0.00            
ATOM    758  NZ  LYS A  41       5.965   0.993   7.731  1.00  0.00            
ATOM    759  HZ1 LYS A  41       6.637   0.332   8.093  1.00  0.00            
ATOM    760  HZ2 LYS A  41       5.105   0.923   8.264  1.00  0.00            
ATOM    761  HZ3 LYS A  41       5.743   0.760   6.770  1.00  0.00            
ATOM    762  C   LYS A  41       6.655   7.373   5.893  1.00  0.00            
ATOM    763  O   LYS A  41       7.774   7.241   6.383  1.00  0.00            
ATOM    764  N   LEU A  42       6.493   7.677   4.610  1.00  0.00            
ATOM    765  H   LEU A  42       5.545   7.733   4.257  1.00  0.00            
ATOM    766  CA  LEU A  42       7.579   7.997   3.682  1.00  0.00            
ATOM    767  HA  LEU A  42       8.353   7.235   3.767  1.00  0.00            
ATOM    768  CB  LEU A  42       7.062   8.062   2.235  1.00  0.00            
ATOM    769  HB3 LEU A  42       6.248   8.788   2.193  1.00  0.00            
ATOM    770  HB2 LEU A  42       6.674   7.086   1.948  1.00  0.00            
ATOM    771  CG  LEU A  42       8.136   8.475   1.213  1.00  0.00            
ATOM    772  HG  LEU A  42       8.616   9.406   1.511  1.00  0.00            
ATOM    773  CD1 LEU A  42       7.477   8.713  -0.141  1.00  0.00            
ATOM    774 HD11 LEU A  42       8.231   9.012  -0.868  1.00  0.00            
ATOM    775 HD12 LEU A  42       6.968   7.813  -0.483  1.00  0.00            
ATOM    776 HD13 LEU A  42       6.749   9.520  -0.046  1.00  0.00            
ATOM    777  CD2 LEU A  42       9.199   7.383   1.071  1.00  0.00            
ATOM    778 HD21 LEU A  42       9.916   7.666   0.303  1.00  0.00            
ATOM    779 HD22 LEU A  42       9.736   7.270   2.013  1.00  0.00            
ATOM    780 HD23 LEU A  42       8.732   6.435   0.806  1.00  0.00            
ATOM    781  C   LEU A  42       8.175   9.339   4.061  1.00  0.00            
ATOM    782  O   LEU A  42       9.399   9.478   4.080  1.00  0.00            
ATOM    783  N   GLU A  43       7.313  10.291   4.435  1.00  0.00            
ATOM    784  H   GLU A  43       6.314  10.134   4.341  1.00  0.00            
ATOM    785  CA  GLU A  43       7.769  11.481   5.119  1.00  0.00            
ATOM    786  HA  GLU A  43       8.458  12.014   4.462  1.00  0.00            
ATOM    787  CB  GLU A  43       6.634  12.440   5.491  1.00  0.00            
ATOM    788  HB3 GLU A  43       7.063  13.228   6.113  1.00  0.00            
ATOM    789  HB2 GLU A  43       5.879  11.913   6.069  1.00  0.00            
ATOM    790  CG  GLU A  43       5.990  13.092   4.261  1.00  0.00            
ATOM    791  HG3 GLU A  43       5.576  12.313   3.620  1.00  0.00            
ATOM    792  HG2 GLU A  43       6.769  13.608   3.693  1.00  0.00            
ATOM    793  CD  GLU A  43       4.882  14.091   4.630  1.00  0.00            
ATOM    794  OE1 GLU A  43       4.764  14.445   5.831  1.00  0.00            
ATOM    795  OE2 GLU A  43       4.175  14.524   3.695  1.00  0.00            
ATOM    796  C   GLU A  43       8.558  11.063   6.350  1.00  0.00            
ATOM    797  O   GLU A  43       9.659  11.560   6.474  1.00  0.00            
ATOM    798  N   MET A  44       8.134  10.105   7.189  1.00  0.00            
ATOM    799  H   MET A  44       7.229   9.679   7.044  1.00  0.00            
ATOM    800  CA  MET A  44       8.964   9.691   8.333  1.00  0.00            
ATOM    801  HA  MET A  44       9.084  10.569   8.968  1.00  0.00            
ATOM    802  CB  MET A  44       8.362   8.589   9.213  1.00  0.00            
ATOM    803  HB3 MET A  44       9.036   8.436  10.057  1.00  0.00            
ATOM    804  HB2 MET A  44       8.325   7.650   8.670  1.00  0.00            
ATOM    805  CG  MET A  44       6.981   8.914   9.773  1.00  0.00            
ATOM    806  HG3 MET A  44       6.360   9.292   8.967  1.00  0.00            
ATOM    807  HG2 MET A  44       7.070   9.699  10.523  1.00  0.00            
ATOM    808  SD  MET A  44       6.136   7.479  10.492  1.00  0.00            
ATOM    809  CE  MET A  44       7.222   7.077  11.881  1.00  0.00            
ATOM    810  1HE MET A  44       6.800   6.231  12.423  1.00  0.00            
ATOM    811  2HE MET A  44       8.212   6.809  11.513  1.00  0.00            
ATOM    812  3HE MET A  44       7.294   7.937  12.546  1.00  0.00            
ATOM    813  C   MET A  44      10.378   9.264   7.935  1.00  0.00            
ATOM    814  O   MET A  44      11.283   9.689   8.624  1.00  0.00            
ATOM    815  N   GLU A  45      10.645   8.527   6.854  1.00  0.00            
ATOM    816  H   GLU A  45       9.879   8.191   6.284  1.00  0.00            
ATOM    817  CA  GLU A  45      12.044   8.204   6.494  1.00  0.00            
ATOM    818  HA  GLU A  45      12.518   7.733   7.357  1.00  0.00            
ATOM    819  CB  GLU A  45      12.070   7.186   5.338  1.00  0.00            
ATOM    820  HB3 GLU A  45      11.589   7.633   4.467  1.00  0.00            
ATOM    821  HB2 GLU A  45      11.486   6.309   5.622  1.00  0.00            
ATOM    822  CG  GLU A  45      13.483   6.732   4.920  1.00  0.00            
ATOM    823  HG3 GLU A  45      14.028   7.600   4.540  1.00  0.00            
ATOM    824  HG2 GLU A  45      13.382   6.030   4.089  1.00  0.00            
ATOM    825  CD  GLU A  45      14.313   6.067   6.033  1.00  0.00            
ATOM    826  OE1 GLU A  45      13.714   5.564   7.014  1.00  0.00            
ATOM    827  OE2 GLU A  45      15.557   6.096   5.889  1.00  0.00            
ATOM    828  C   GLU A  45      12.869   9.470   6.170  1.00  0.00            
ATOM    829  O   GLU A  45      13.935   9.707   6.745  1.00  0.00            
ATOM    830  N   ALA A  46      12.371  10.344   5.288  1.00  0.00            
ATOM    831  H   ALA A  46      11.458  10.148   4.888  1.00  0.00            
ATOM    832  CA  ALA A  46      13.105  11.542   4.857  1.00  0.00            
ATOM    833  HA  ALA A  46      14.157  11.274   4.755  1.00  0.00            
ATOM    834  CB  ALA A  46      12.593  11.945   3.473  1.00  0.00            
ATOM    835  1HB ALA A  46      13.144  12.818   3.119  1.00  0.00            
ATOM    836  2HB ALA A  46      12.736  11.122   2.771  1.00  0.00            
ATOM    837  3HB ALA A  46      11.531  12.189   3.528  1.00  0.00            
ATOM    838  C   ALA A  46      13.049  12.718   5.858  1.00  0.00            
ATOM    839  O   ALA A  46      14.000  13.486   5.962  1.00  0.00            
ATOM    840  N   LYS A  47      11.975  12.837   6.637  1.00  0.00            
ATOM    841  H   LYS A  47      11.249  12.147   6.482  1.00  0.00            
ATOM    842  CA  LYS A  47      11.747  13.811   7.721  1.00  0.00            
ATOM    843  HA  LYS A  47      12.126  14.789   7.423  1.00  0.00            
ATOM    844  CB  LYS A  47      10.244  13.907   8.018  1.00  0.00            
ATOM    845  HB3 LYS A  47       9.912  12.937   8.389  1.00  0.00            
ATOM    846  HB2 LYS A  47       9.709  14.142   7.096  1.00  0.00            
ATOM    847  CG  LYS A  47       9.865  14.928   9.093  1.00  0.00            
ATOM    848  HG3 LYS A  47      10.126  15.932   8.758  1.00  0.00            
ATOM    849  HG2 LYS A  47      10.389  14.706  10.024  1.00  0.00            
ATOM    850  CD  LYS A  47       8.359  14.824   9.350  1.00  0.00            
ATOM    851  HD3 LYS A  47       8.113  13.803   9.650  1.00  0.00            
ATOM    852  HD2 LYS A  47       7.819  15.068   8.432  1.00  0.00            
ATOM    853  CE  LYS A  47       7.964  15.787  10.468  1.00  0.00            
ATOM    854  HE3 LYS A  47       8.286  16.794  10.184  1.00  0.00            
ATOM    855  HE2 LYS A  47       8.506  15.505  11.381  1.00  0.00            
ATOM    856  NZ  LYS A  47       6.499  15.750  10.692  1.00  0.00            
ATOM    857  HZ1 LYS A  47       6.227  16.425  11.394  1.00  0.00            
ATOM    858  HZ2 LYS A  47       6.007  15.946   9.827  1.00  0.00            
ATOM    859  HZ3 LYS A  47       6.224  14.828  11.008  1.00  0.00            
ATOM    860  C   LYS A  47      12.455  13.398   8.994  1.00  0.00            
ATOM    861  O   LYS A  47      12.996  14.268   9.673  1.00  0.00            
ATOM    862  N   ARG A  48      12.510  12.093   9.293  1.00  0.00            
ATOM    863  H   ARG A  48      12.012  11.425   8.711  1.00  0.00            
ATOM    864  CA  ARG A  48      13.352  11.582  10.374  1.00  0.00            
ATOM    865  HA  ARG A  48      13.025  12.037  11.312  1.00  0.00            
ATOM    866  CB  ARG A  48      13.281  10.061  10.523  1.00  0.00            
ATOM    867  HB3 ARG A  48      13.580   9.595   9.581  1.00  0.00            
ATOM    868  HB2 ARG A  48      12.256   9.790  10.774  1.00  0.00            
ATOM    869  CG  ARG A  48      14.158   9.497  11.637  1.00  0.00            
ATOM    870  HG3 ARG A  48      13.830   9.902  12.595  1.00  0.00            
ATOM    871  HG2 ARG A  48      15.206   9.742  11.461  1.00  0.00            
ATOM    872  CD  ARG A  48      14.005   7.980  11.634  1.00  0.00            
ATOM    873  HD3 ARG A  48      14.345   7.591  10.671  1.00  0.00            
ATOM    874  HD2 ARG A  48      12.950   7.728  11.768  1.00  0.00            
ATOM    875  NE  ARG A  48      14.799   7.382  12.708  1.00  0.00            
ATOM    876  HE  ARG A  48      15.444   7.979  13.212  1.00  0.00            
ATOM    877  CZ  ARG A  48      14.831   6.116  13.045  1.00  0.00            
ATOM    878  NH1 ARG A  48      15.600   5.771  14.030  1.00  0.00            
ATOM    879 HH11 ARG A  48      16.209   6.513  14.383  1.00  0.00            
ATOM    880 HH12 ARG A  48      15.675   4.819  14.326  1.00  0.00            
ATOM    881  NH2 ARG A  48      14.143   5.203  12.420  1.00  0.00            
ATOM    882 HH21 ARG A  48      13.639   5.484  11.594  1.00  0.00            
ATOM    883 HH22 ARG A  48      14.237   4.235  12.646  1.00  0.00            
ATOM    884  C   ARG A  48      14.770  12.023  10.133  1.00  0.00            
ATOM    885  O   ARG A  48      15.374  12.399  11.112  1.00  0.00            
ATOM    886  N   LYS A  49      15.285  12.100   8.898  1.00  0.00            
ATOM    887  H   LYS A  49      14.762  11.715   8.123  1.00  0.00            
ATOM    888  CA  LYS A  49      16.593  12.739   8.680  1.00  0.00            
ATOM    889  HA  LYS A  49      17.340  12.133   9.195  1.00  0.00            
ATOM    890  CB  LYS A  49      17.006  12.822   7.211  1.00  0.00            
ATOM    891  HB3 LYS A  49      17.986  13.300   7.154  1.00  0.00            
ATOM    892  HB2 LYS A  49      16.305  13.443   6.662  1.00  0.00            
ATOM    893  CG  LYS A  49      17.106  11.428   6.587  1.00  0.00            
ATOM    894  HG3 LYS A  49      16.174  10.888   6.733  1.00  0.00            
ATOM    895  HG2 LYS A  49      17.914  10.874   7.069  1.00  0.00            
ATOM    896  CD  LYS A  49      17.376  11.532   5.089  1.00  0.00            
ATOM    897  HD3 LYS A  49      18.318  12.060   4.925  1.00  0.00            
ATOM    898  HD2 LYS A  49      16.562  12.088   4.618  1.00  0.00            
ATOM    899  CE  LYS A  49      17.448  10.116   4.517  1.00  0.00            
ATOM    900  HE3 LYS A  49      16.519   9.586   4.757  1.00  0.00            
ATOM    901  HE2 LYS A  49      18.268   9.580   5.006  1.00  0.00            
ATOM    902  NZ  LYS A  49      17.659  10.153   3.054  1.00  0.00            
ATOM    903  HZ1 LYS A  49      17.737   9.209   2.697  1.00  0.00            
ATOM    904  HZ2 LYS A  49      16.878  10.614   2.607  1.00  0.00            
ATOM    905  HZ3 LYS A  49      18.505  10.666   2.848  1.00  0.00            
ATOM    906  C   LYS A  49      16.667  14.110   9.352  1.00  0.00            
ATOM    907  O   LYS A  49      17.532  14.240  10.185  1.00  0.00            
ATOM    908  N   GLN A  50      15.760  15.057   9.109  1.00  0.00            
ATOM    909  H   GLN A  50      15.027  14.856   8.449  1.00  0.00            
ATOM    910  CA  GLN A  50      15.789  16.398   9.728  1.00  0.00            
ATOM    911  HA  GLN A  50      16.771  16.836   9.539  1.00  0.00            
ATOM    912  CB  GLN A  50      14.721  17.262   9.031  1.00  0.00            
ATOM    913  HB3 GLN A  50      13.737  16.832   9.223  1.00  0.00            
ATOM    914  HB2 GLN A  50      14.892  17.235   7.953  1.00  0.00            
ATOM    915  CG  GLN A  50      14.694  18.733   9.483  1.00  0.00            
ATOM    916  HG3 GLN A  50      14.531  18.795  10.559  1.00  0.00            
ATOM    917  HG2 GLN A  50      13.858  19.234   8.995  1.00  0.00            
ATOM    918  CD  GLN A  50      15.970  19.473   9.107  1.00  0.00            
ATOM    919  OE1 GLN A  50      16.240  19.709   7.942  1.00  0.00            
ATOM    920  NE2 GLN A  50      16.795  19.837  10.060  1.00  0.00            
ATOM    921 HE21 GLN A  50      16.613  19.606  11.026  1.00  0.00            
ATOM    922 HE22 GLN A  50      17.689  20.205   9.775  1.00  0.00            
ATOM    923  C   GLN A  50      15.574  16.417  11.260  1.00  0.00            
ATOM    924  O   GLN A  50      16.217  17.194  11.964  1.00  0.00            
ATOM    925  N   GLU A  51      14.656  15.600  11.781  1.00  0.00            
ATOM    926  H   GLU A  51      14.121  15.021  11.147  1.00  0.00            
ATOM    927  CA  GLU A  51      14.311  15.571  13.214  1.00  0.00            
ATOM    928  HA  GLU A  51      14.294  16.588  13.613  1.00  0.00            
ATOM    929  CB  GLU A  51      12.901  14.969  13.333  1.00  0.00            
ATOM    930  HB3 GLU A  51      12.904  13.977  12.877  1.00  0.00            
ATOM    931  HB2 GLU A  51      12.207  15.601  12.774  1.00  0.00            
ATOM    932  CG  GLU A  51      12.400  14.846  14.778  1.00  0.00            
ATOM    933  HG3 GLU A  51      12.333  15.846  15.213  1.00  0.00            
ATOM    934  HG2 GLU A  51      13.123  14.269  15.360  1.00  0.00            
ATOM    935  CD  GLU A  51      11.032  14.154  14.870  1.00  0.00            
ATOM    936  OE1 GLU A  51      10.335  14.036  13.830  1.00  0.00            
ATOM    937  OE2 GLU A  51      10.686  13.754  16.004  1.00  0.00            
ATOM    938  C   GLU A  51      15.340  14.764  14.026  1.00  0.00            
ATOM    939  O   GLU A  51      15.876  15.195  15.048  1.00  0.00            
ATOM    940  N   GLU A  52      15.674  13.574  13.531  1.00  0.00            
ATOM    941  H   GLU A  52      15.260  13.305  12.646  1.00  0.00            
ATOM    942  CA  GLU A  52      16.749  12.747  14.057  1.00  0.00            
ATOM    943  HA  GLU A  52      16.585  12.654  15.127  1.00  0.00            
ATOM    944  CB  GLU A  52      16.712  11.348  13.424  1.00  0.00            
ATOM    945  HB3 GLU A  52      17.037  11.400  12.388  1.00  0.00            
ATOM    946  HB2 GLU A  52      15.699  10.954  13.497  1.00  0.00            
ATOM    947  CG  GLU A  52      17.664  10.392  14.115  1.00  0.00            
ATOM    948  HG3 GLU A  52      17.432  10.408  15.176  1.00  0.00            
ATOM    949  HG2 GLU A  52      18.686  10.730  13.971  1.00  0.00            
ATOM    950  CD  GLU A  52      17.567   8.967  13.589  1.00  0.00            
ATOM    951  OE1 GLU A  52      18.213   8.644  12.571  1.00  0.00            
ATOM    952  OE2 GLU A  52      16.997   8.129  14.328  1.00  0.00            
ATOM    953  C   GLU A  52      18.121  13.382  13.835  1.00  0.00            
ATOM    954  O   GLU A  52      19.032  13.086  14.602  1.00  0.00            
ATOM    955  N   GLU A  53      18.292  14.256  12.839  1.00  0.00            
ATOM    956  H   GLU A  53      17.538  14.409  12.177  1.00  0.00            
ATOM    957  CA  GLU A  53      19.490  15.086  12.696  1.00  0.00            
ATOM    958  HA  GLU A  53      20.359  14.437  12.599  1.00  0.00            
ATOM    959  CB  GLU A  53      19.435  15.979  11.446  1.00  0.00            
ATOM    960  HB3 GLU A  53      18.527  16.575  11.449  1.00  0.00            
ATOM    961  HB2 GLU A  53      19.476  15.340  10.573  1.00  0.00            
ATOM    962  CG  GLU A  53      20.630  16.902  11.294  1.00  0.00            
ATOM    963  HG3 GLU A  53      21.515  16.269  11.231  1.00  0.00            
ATOM    964  HG2 GLU A  53      20.705  17.546  12.169  1.00  0.00            
ATOM    965  CD  GLU A  53      20.551  17.761  10.027  1.00  0.00            
ATOM    966  OE1 GLU A  53      20.225  17.208   8.958  1.00  0.00            
ATOM    967  OE2 GLU A  53      20.967  18.939  10.120  1.00  0.00            
ATOM    968  C   GLU A  53      19.674  15.912  13.958  1.00  0.00            
ATOM    969  O   GLU A  53      20.730  15.795  14.568  1.00  0.00            
ATOM    970  N   GLU A  54      18.651  16.633  14.433  1.00  0.00            
ATOM    971  H   GLU A  54      17.779  16.684  13.915  1.00  0.00            
ATOM    972  CA  GLU A  54      18.767  17.335  15.714  1.00  0.00            
ATOM    973  HA  GLU A  54      19.664  17.957  15.682  1.00  0.00            
ATOM    974  CB  GLU A  54      17.576  18.253  16.012  1.00  0.00            
ATOM    975  HB3 GLU A  54      17.704  18.626  17.030  1.00  0.00            
ATOM    976  HB2 GLU A  54      16.652  17.678  15.966  1.00  0.00            
ATOM    977  CG  GLU A  54      17.500  19.463  15.068  1.00  0.00            
ATOM    978  HG3 GLU A  54      17.344  19.105  14.048  1.00  0.00            
ATOM    979  HG2 GLU A  54      18.465  19.976  15.100  1.00  0.00            
ATOM    980  CD  GLU A  54      16.391  20.468  15.443  1.00  0.00            
ATOM    981  OE1 GLU A  54      15.650  20.214  16.423  1.00  0.00            
ATOM    982  OE2 GLU A  54      16.330  21.524  14.768  1.00  0.00            
ATOM    983  C   GLU A  54      18.957  16.363  16.877  1.00  0.00            
ATOM    984  O   GLU A  54      19.783  16.642  17.733  1.00  0.00            
ATOM    985  N   ARG A  55      18.287  15.201  16.935  1.00  0.00            
ATOM    986  H   ARG A  55      17.565  15.039  16.233  1.00  0.00            
ATOM    987  CA  ARG A  55      18.520  14.229  18.030  1.00  0.00            
ATOM    988  HA  ARG A  55      18.366  14.740  18.981  1.00  0.00            
ATOM    989  CB  ARG A  55      17.533  13.060  17.926  1.00  0.00            
ATOM    990  HB3 ARG A  55      17.718  12.541  16.987  1.00  0.00            
ATOM    991  HB2 ARG A  55      16.514  13.452  17.917  1.00  0.00            
ATOM    992  CG  ARG A  55      17.677  12.063  19.093  1.00  0.00            
ATOM    993  HG3 ARG A  55      17.396  12.555  20.025  1.00  0.00            
ATOM    994  HG2 ARG A  55      18.710  11.729  19.189  1.00  0.00            
ATOM    995  CD  ARG A  55      16.792  10.827  18.891  1.00  0.00            
ATOM    996  HD3 ARG A  55      15.763  11.154  18.727  1.00  0.00            
ATOM    997  HD2 ARG A  55      16.811  10.223  19.800  1.00  0.00            
ATOM    998  NE  ARG A  55      17.235  10.008  17.744  1.00  0.00            
ATOM    999  HE  ARG A  55      16.711  10.115  16.890  1.00  0.00            
ATOM   1000  CZ  ARG A  55      18.265   9.181  17.710  1.00  0.00            
ATOM   1001  NH1 ARG A  55      18.523   8.499  16.630  1.00  0.00            
ATOM   1002 HH11 ARG A  55      17.863   8.503  15.848  1.00  0.00            
ATOM   1003 HH12 ARG A  55      19.303   7.876  16.621  1.00  0.00            
ATOM   1004  NH2 ARG A  55      19.061   9.013  18.728  1.00  0.00            
ATOM   1005 HH21 ARG A  55      18.899   9.555  19.566  1.00  0.00            
ATOM   1006 HH22 ARG A  55      19.863   8.418  18.689  1.00  0.00            
ATOM   1007  C   ARG A  55      19.962  13.715  18.065  1.00  0.00            
ATOM   1008  O   ARG A  55      20.526  13.618  19.150  1.00  0.00            
ATOM   1009  N   LYS A  56      20.520  13.368  16.900  1.00  0.00            
ATOM   1010  H   LYS A  56      19.970  13.532  16.062  1.00  0.00            
ATOM   1011  CA  LYS A  56      21.912  12.939  16.735  1.00  0.00            
ATOM   1012  HA  LYS A  56      22.145  12.179  17.484  1.00  0.00            
ATOM   1013  CB  LYS A  56      22.176  12.331  15.339  1.00  0.00            
ATOM   1014  HB3 LYS A  56      23.253  12.212  15.205  1.00  0.00            
ATOM   1015  HB2 LYS A  56      21.807  13.009  14.567  1.00  0.00            
ATOM   1016  CG  LYS A  56      21.515  10.947  15.179  1.00  0.00            
ATOM   1017  HG3 LYS A  56      20.448  11.033  15.380  1.00  0.00            
ATOM   1018  HG2 LYS A  56      21.937  10.260  15.913  1.00  0.00            
ATOM   1019  CD  LYS A  56      21.713  10.361  13.769  1.00  0.00            
ATOM   1020  HD3 LYS A  56      22.779  10.241  13.569  1.00  0.00            
ATOM   1021  HD2 LYS A  56      21.286  11.052  13.040  1.00  0.00            
ATOM   1022  CE  LYS A  56      21.014   8.998  13.658  1.00  0.00            
ATOM   1023  HE3 LYS A  56      20.007   9.111  14.063  1.00  0.00            
ATOM   1024  HE2 LYS A  56      21.540   8.262  14.271  1.00  0.00            
ATOM   1025  NZ  LYS A  56      20.887   8.529  12.255  1.00  0.00            
ATOM   1026  HZ1 LYS A  56      20.258   7.731  12.223  1.00  0.00            
ATOM   1027  HZ2 LYS A  56      20.377   9.220  11.715  1.00  0.00            
ATOM   1028  HZ3 LYS A  56      21.771   8.310  11.820  1.00  0.00            
ATOM   1029  C   LYS A  56      22.809  14.119  17.090  1.00  0.00            
ATOM   1030  O   LYS A  56      23.360  14.092  18.175  1.00  0.00            
ATOM   1031  N   LYS A  57      22.828  15.202  16.309  1.00  0.00            
ATOM   1032  H   LYS A  57      22.222  15.213  15.496  1.00  0.00            
ATOM   1033  CA  LYS A  57      23.674  16.388  16.538  1.00  0.00            
ATOM   1034  HA  LYS A  57      24.724  16.104  16.419  1.00  0.00            
ATOM   1035  CB  LYS A  57      23.364  17.474  15.497  1.00  0.00            
ATOM   1036  HB3 LYS A  57      23.930  18.370  15.758  1.00  0.00            
ATOM   1037  HB2 LYS A  57      22.302  17.719  15.530  1.00  0.00            
ATOM   1038  CG  LYS A  57      23.758  17.062  14.072  1.00  0.00            
ATOM   1039  HG3 LYS A  57      23.181  16.193  13.754  1.00  0.00            
ATOM   1040  HG2 LYS A  57      24.820  16.811  14.044  1.00  0.00            
ATOM   1041  CD  LYS A  57      23.490  18.227  13.118  1.00  0.00            
ATOM   1042  HD3 LYS A  57      24.106  19.079  13.413  1.00  0.00            
ATOM   1043  HD2 LYS A  57      22.440  18.513  13.174  1.00  0.00            
ATOM   1044  CE  LYS A  57      23.849  17.825  11.688  1.00  0.00            
ATOM   1045  HE3 LYS A  57      23.285  16.939  11.406  1.00  0.00            
ATOM   1046  HE2 LYS A  57      24.910  17.561  11.660  1.00  0.00            
ATOM   1047  NZ  LYS A  57      23.589  18.940  10.753  1.00  0.00            
ATOM   1048  HZ1 LYS A  57      23.844  18.685   9.814  1.00  0.00            
ATOM   1049  HZ2 LYS A  57      22.589  19.169  10.731  1.00  0.00            
ATOM   1050  HZ3 LYS A  57      24.137  19.745  11.033  1.00  0.00            
ATOM   1051  C   LYS A  57      23.567  16.983  17.948  1.00  0.00            
ATOM   1052  O   LYS A  57      24.578  17.316  18.533  1.00  0.00            
ATOM   1053  N   ARG A  58      22.387  17.080  18.567  1.00  0.00            
ATOM   1054  H   ARG A  58      21.556  16.842  18.040  1.00  0.00            
ATOM   1055  CA  ARG A  58      22.236  17.580  19.954  1.00  0.00            
ATOM   1056  HA  ARG A  58      22.692  18.571  20.020  1.00  0.00            
ATOM   1057  CB  ARG A  58      20.740  17.702  20.282  1.00  0.00            
ATOM   1058  HB3 ARG A  58      20.304  16.703  20.226  1.00  0.00            
ATOM   1059  HB2 ARG A  58      20.268  18.338  19.531  1.00  0.00            
ATOM   1060  CG  ARG A  58      20.434  18.305  21.661  1.00  0.00            
ATOM   1061  HG3 ARG A  58      20.755  19.348  21.665  1.00  0.00            
ATOM   1062  HG2 ARG A  58      20.979  17.774  22.438  1.00  0.00            
ATOM   1063  CD  ARG A  58      18.931  18.243  21.981  1.00  0.00            
ATOM   1064  HD3 ARG A  58      18.391  18.743  21.172  1.00  0.00            
ATOM   1065  HD2 ARG A  58      18.739  18.797  22.900  1.00  0.00            
ATOM   1066  NE  ARG A  58      18.414  16.862  22.110  1.00  0.00            
ATOM   1067  HE  ARG A  58      17.849  16.543  21.343  1.00  0.00            
ATOM   1068  CZ  ARG A  58      18.637  15.979  23.072  1.00  0.00            
ATOM   1069  NH1 ARG A  58      18.101  14.802  22.978  1.00  0.00            
ATOM   1070 HH11 ARG A  58      17.587  14.532  22.170  1.00  0.00            
ATOM   1071 HH12 ARG A  58      18.479  14.024  23.535  1.00  0.00            
ATOM   1072  NH2 ARG A  58      19.387  16.225  24.109  1.00  0.00            
ATOM   1073 HH21 ARG A  58      19.899  17.088  24.130  1.00  0.00            
ATOM   1074 HH22 ARG A  58      19.552  15.502  24.788  1.00  0.00            
ATOM   1075  C   ARG A  58      22.945  16.713  21.006  1.00  0.00            
ATOM   1076  O   ARG A  58      23.479  17.261  21.965  1.00  0.00            
ATOM   1077  N   GLU A  59      22.884  15.384  20.881  1.00  0.00            
ATOM   1078  H   GLU A  59      22.457  15.000  20.048  1.00  0.00            
ATOM   1079  CA  GLU A  59      23.491  14.445  21.846  1.00  0.00            
ATOM   1080  HA  GLU A  59      23.560  14.933  22.819  1.00  0.00            
ATOM   1081  CB  GLU A  59      22.609  13.187  22.008  1.00  0.00            
ATOM   1082  HB3 GLU A  59      23.154  12.452  22.602  1.00  0.00            
ATOM   1083  HB2 GLU A  59      22.406  12.763  21.025  1.00  0.00            
ATOM   1084  CG  GLU A  59      21.288  13.504  22.727  1.00  0.00            
ATOM   1085  HG3 GLU A  59      20.778  14.299  22.182  1.00  0.00            
ATOM   1086  HG2 GLU A  59      21.524  13.894  23.723  1.00  0.00            
ATOM   1087  CD  GLU A  59      20.299  12.330  22.875  1.00  0.00            
ATOM   1088  OE1 GLU A  59      20.401  11.303  22.165  1.00  0.00            
ATOM   1089  OE2 GLU A  59      19.337  12.532  23.659  1.00  0.00            
ATOM   1090  C   GLU A  59      24.931  14.047  21.487  1.00  0.00            
ATOM   1091  O   GLU A  59      25.745  13.865  22.392  1.00  0.00            
ATOM   1092  N   ASP A  60      25.238  13.940  20.193  1.00  0.00            
ATOM   1093  H   ASP A  60      24.501  14.104  19.519  1.00  0.00            
ATOM   1094  CA  ASP A  60      26.577  13.752  19.625  1.00  0.00            
ATOM   1095  HA  ASP A  60      27.037  12.862  20.053  1.00  0.00            
ATOM   1096  CB  ASP A  60      26.402  13.535  18.093  1.00  0.00            
ATOM   1097  HB3 ASP A  60      26.152  14.478  17.601  1.00  0.00            
ATOM   1098  HB2 ASP A  60      25.545  12.874  17.949  1.00  0.00            
ATOM   1099  CG  ASP A  60      27.552  12.843  17.347  1.00  0.00            
ATOM   1100  OD1 ASP A  60      28.528  12.431  18.018  1.00  0.00            
ATOM   1101  OD2 ASP A  60      27.340  12.550  16.143  1.00  0.00            
ATOM   1102  C   ASP A  60      27.418  14.988  20.004  1.00  0.00            
ATOM   1103  O   ASP A  60      28.374  14.927  20.805  1.00  0.00            
ATOM   1104  N   ASP A  61      26.966  16.153  19.513  1.00  0.00            
ATOM   1105  H   ASP A  61      26.231  16.123  18.818  1.00  0.00            
ATOM   1106  CA  ASP A  61      27.614  17.441  19.669  1.00  0.00            
ATOM   1107  HA  ASP A  61      27.699  17.656  20.732  1.00  0.00            
ATOM   1108  CB  ASP A  61      28.998  17.327  19.079  1.00  0.00            
ATOM   1109  HB3 ASP A  61      29.592  16.830  19.837  1.00  0.00            
ATOM   1110  HB2 ASP A  61      29.379  18.336  18.961  1.00  0.00            
ATOM   1111  CG  ASP A  61      29.205  16.567  17.757  1.00  0.00            
ATOM   1112  OD1 ASP A  61      28.259  16.262  17.004  1.00  0.00            
ATOM   1113  OD2 ASP A  61      30.411  16.328  17.533  1.00  0.00            
ATOM   1114  C   ASP A  61      26.983  18.666  18.977  1.00  0.00            
ATOM   1115  O   ASP A  61      27.060  18.855  17.769  1.00  0.00            
ATOM   1116  N   GLU A  62      26.563  19.660  19.762  1.00  0.00            
ATOM   1117  H   GLU A  62      26.385  19.476  20.737  1.00  0.00            
ATOM   1118  CA  GLU A  62      26.146  20.944  19.175  1.00  0.00            
ATOM   1119  HA  GLU A  62      25.369  20.753  18.432  1.00  0.00            
ATOM   1120  CB  GLU A  62      25.574  21.846  20.274  1.00  0.00            
ATOM   1121  HB3 GLU A  62      25.332  22.819  19.843  1.00  0.00            
ATOM   1122  HB2 GLU A  62      26.335  21.982  21.044  1.00  0.00            
ATOM   1123  CG  GLU A  62      24.302  21.246  20.895  1.00  0.00            
ATOM   1124  HG3 GLU A  62      24.515  20.241  21.263  1.00  0.00            
ATOM   1125  HG2 GLU A  62      23.542  21.165  20.114  1.00  0.00            
ATOM   1126  CD  GLU A  62      23.746  22.073  22.060  1.00  0.00            
ATOM   1127  OE1 GLU A  62      24.420  23.034  22.499  1.00  0.00            
ATOM   1128  OE2 GLU A  62      22.628  21.722  22.499  1.00  0.00            
ATOM   1129  C   GLU A  62      27.286  21.685  18.444  1.00  0.00            
ATOM   1130  O   GLU A  62      27.025  22.371  17.456  1.00  0.00            
ATOM   1131  N   LYS A  63      28.533  21.598  18.954  1.00  0.00            
ATOM   1132  H   LYS A  63      28.619  21.004  19.764  1.00  0.00            
ATOM   1133  CA  LYS A  63      29.753  22.271  18.430  1.00  0.00            
ATOM   1134  HA  LYS A  63      29.707  22.230  17.340  1.00  0.00            
ATOM   1135  CB  LYS A  63      29.808  23.755  18.893  1.00  0.00            
ATOM   1136  HB3 LYS A  63      30.727  24.204  18.513  1.00  0.00            
ATOM   1137  HB2 LYS A  63      29.864  23.768  19.982  1.00  0.00            
ATOM   1138  CG  LYS A  63      28.672  24.695  18.466  1.00  0.00            
ATOM   1139  HG3 LYS A  63      28.842  25.670  18.924  1.00  0.00            
ATOM   1140  HG2 LYS A  63      27.725  24.326  18.857  1.00  0.00            
ATOM   1141  CD  LYS A  63      28.598  24.883  16.941  1.00  0.00            
ATOM   1142  HD3 LYS A  63      28.620  23.919  16.435  1.00  0.00            
ATOM   1143  HD2 LYS A  63      29.453  25.468  16.602  1.00  0.00            
ATOM   1144  CE  LYS A  63      27.292  25.591  16.584  1.00  0.00            
ATOM   1145  HE3 LYS A  63      27.318  26.608  16.982  1.00  0.00            
ATOM   1146  HE2 LYS A  63      26.469  25.049  17.061  1.00  0.00            
ATOM   1147  NZ  LYS A  63      27.078  25.605  15.122  1.00  0.00            
ATOM   1148  HZ1 LYS A  63      26.238  26.093  14.847  1.00  0.00            
ATOM   1149  HZ2 LYS A  63      27.859  25.945  14.587  1.00  0.00            
ATOM   1150  HZ3 LYS A  63      26.876  24.665  14.751  1.00  0.00            
ATOM   1151  C   LYS A  63      31.084  21.573  18.809  1.00  0.00            
ATOM   1152  O   LYS A  63      32.090  22.244  19.033  1.00  0.00            
ATOM   1153  N   ARG A  64      31.108  20.246  18.989  1.00  0.00            
ATOM   1154  H   ARG A  64      30.265  19.738  18.750  1.00  0.00            
ATOM   1155  CA  ARG A  64      32.328  19.469  19.341  1.00  0.00            
ATOM   1156  HA  ARG A  64      32.926  20.017  20.068  1.00  0.00            
ATOM   1157  CB  ARG A  64      31.908  18.121  19.926  1.00  0.00            
ATOM   1158  HB3 ARG A  64      31.407  17.671  19.100  1.00  0.00            
ATOM   1159  HB2 ARG A  64      31.213  18.281  20.752  1.00  0.00            
ATOM   1160  CG  ARG A  64      32.923  17.037  20.302  1.00  0.00            
ATOM   1161  HG3 ARG A  64      33.460  17.328  21.203  1.00  0.00            
ATOM   1162  HG2 ARG A  64      33.637  16.915  19.486  1.00  0.00            
ATOM   1163  CD  ARG A  64      32.193  15.681  20.491  1.00  0.00            
ATOM   1164  HD3 ARG A  64      32.926  14.889  20.643  1.00  0.00            
ATOM   1165  HD2 ARG A  64      31.653  15.436  19.571  1.00  0.00            
ATOM   1166  NE  ARG A  64      31.219  15.672  21.606  1.00  0.00            
ATOM   1167  HE  ARG A  64      30.241  15.529  21.333  1.00  0.00            
ATOM   1168  CZ  ARG A  64      31.499  15.733  22.891  1.00  0.00            
ATOM   1169  NH1 ARG A  64      30.552  15.761  23.781  1.00  0.00            
ATOM   1170 HH11 ARG A  64      29.600  15.702  23.443  1.00  0.00            
ATOM   1171 HH12 ARG A  64      30.755  15.787  24.759  1.00  0.00            
ATOM   1172  NH2 ARG A  64      32.733  15.780  23.321  1.00  0.00            
ATOM   1173 HH21 ARG A  64      33.452  15.712  22.624  1.00  0.00            
ATOM   1174 HH22 ARG A  64      32.943  15.843  24.296  1.00  0.00            
ATOM   1175  C   ARG A  64      33.204  19.230  18.111  1.00  0.00            
ATOM   1176  O   ARG A  64      34.415  19.398  18.206  1.00  0.00            
ATOM   1177  N   ILE A  65      32.602  18.827  16.992  1.00  0.00            
ATOM   1178  H   ILE A  65      31.622  18.571  17.027  1.00  0.00            
ATOM   1179  CA  ILE A  65      33.265  18.735  15.687  1.00  0.00            
ATOM   1180  HA  ILE A  65      34.335  18.639  15.861  1.00  0.00            
ATOM   1181  CB  ILE A  65      32.837  17.447  14.935  1.00  0.00            
ATOM   1182  HB  ILE A  65      33.417  17.398  14.013  1.00  0.00            
ATOM   1183  CG2 ILE A  65      33.274  16.229  15.776  1.00  0.00            
ATOM   1184 HG21 ILE A  65      33.129  15.309  15.215  1.00  0.00            
ATOM   1185 HG22 ILE A  65      34.325  16.315  16.047  1.00  0.00            
ATOM   1186 HG23 ILE A  65      32.679  16.163  16.686  1.00  0.00            
ATOM   1187  CG1 ILE A  65      31.345  17.421  14.524  1.00  0.00            
ATOM   1188 HG13 ILE A  65      31.114  18.310  13.938  1.00  0.00            
ATOM   1189 HG12 ILE A  65      30.709  17.447  15.404  1.00  0.00            
ATOM   1190  C   ILE A  65      33.113  20.045  14.895  1.00  0.00            
ATOM   1191  O   ILE A  65      32.744  21.083  15.452  1.00  0.00            
ATOM   1192  CD1 ILE A  65      30.961  16.196  13.681  1.00  0.00            
ATOM   1193  1HD ILE A  65      29.911  16.267  13.397  1.00  0.00            
ATOM   1194  2HD ILE A  65      31.571  16.161  12.778  1.00  0.00            
ATOM   1195  3HD ILE A  65      31.095  15.276  14.252  1.00  0.00            
ATOM   1196  N   GLN A  66      33.495  20.016  13.613  1.00  0.00            
ATOM   1197  H   GLN A  66      33.751  19.119  13.239  1.00  0.00            
ATOM   1198  CA  GLN A  66      33.341  21.113  12.652  1.00  0.00            
ATOM   1199  HA  GLN A  66      34.151  21.826  12.804  1.00  0.00            
ATOM   1200  CB  GLN A  66      33.440  20.509  11.238  1.00  0.00            
ATOM   1201  HB3 GLN A  66      32.658  19.756  11.121  1.00  0.00            
ATOM   1202  HB2 GLN A  66      34.404  20.010  11.132  1.00  0.00            
ATOM   1203  CG  GLN A  66      33.288  21.539  10.108  1.00  0.00            
ATOM   1204  HG3 GLN A  66      32.294  21.986  10.152  1.00  0.00            
ATOM   1205  HG2 GLN A  66      33.373  21.029   9.149  1.00  0.00            
ATOM   1206  CD  GLN A  66      34.352  22.628  10.176  1.00  0.00            
ATOM   1207  OE1 GLN A  66      35.539  22.375  10.261  1.00  0.00            
ATOM   1208  NE2 GLN A  66      33.981  23.889  10.190  1.00  0.00            
ATOM   1209 HE21 GLN A  66      33.007  24.130  10.115  1.00  0.00            
ATOM   1210 HE22 GLN A  66      34.728  24.562  10.174  1.00  0.00            
ATOM   1211  C   GLN A  66      31.996  21.833  12.827  1.00  0.00            
ATOM   1212  O   GLN A  66      30.980  21.173  12.957  1.00  0.00            
ATOM   1213  N   ALA A  67      31.997  23.171  12.822  1.00  0.00            
ATOM   1214  H   ALA A  67      32.887  23.630  12.742  1.00  0.00            
ATOM   1215  CA  ALA A  67      30.830  24.010  13.124  1.00  0.00            
ATOM   1216  HA  ALA A  67      30.661  23.973  14.201  1.00  0.00            
ATOM   1217  CB  ALA A  67      31.190  25.457  12.745  1.00  0.00            
ATOM   1218  1HB ALA A  67      30.337  26.107  12.944  1.00  0.00            
ATOM   1219  2HB ALA A  67      32.049  25.801  13.318  1.00  0.00            
ATOM   1220  3HB ALA A  67      31.417  25.510  11.678  1.00  0.00            
ATOM   1221  C   ALA A  67      29.514  23.571  12.432  1.00  0.00            
ATOM   1222  O   ALA A  67      29.255  23.992  11.305  1.00  0.00            
ATOM   1223  N   GLU A  68      28.700  22.795  13.162  1.00  0.00            
ATOM   1224  H   GLU A  68      29.112  22.353  13.969  1.00  0.00            
ATOM   1225  CA  GLU A  68      27.423  22.189  12.725  1.00  0.00            
ATOM   1226  HA  GLU A  68      27.580  21.667  11.779  1.00  0.00            
ATOM   1227  CB  GLU A  68      26.972  21.148  13.776  1.00  0.00            
ATOM   1228  HB3 GLU A  68      25.934  20.878  13.582  1.00  0.00            
ATOM   1229  HB2 GLU A  68      27.003  21.609  14.764  1.00  0.00            
ATOM   1230  CG  GLU A  68      27.805  19.849  13.811  1.00  0.00            
ATOM   1231  HG3 GLU A  68      27.460  19.249  14.657  1.00  0.00            
ATOM   1232  HG2 GLU A  68      28.849  20.099  14.012  1.00  0.00            
ATOM   1233  CD  GLU A  68      27.667  19.019  12.515  1.00  0.00            
ATOM   1234  OE1 GLU A  68      26.518  18.881  12.022  1.00  0.00            
ATOM   1235  OE2 GLU A  68      28.695  18.541  11.981  1.00  0.00            
ATOM   1236  C   GLU A  68      26.297  23.195  12.457  1.00  0.00            
ATOM   1237  OC1 GLU A  68      25.630  23.075  11.412  1.00  0.00            
ATOM   1238  OC2 GLU A  68      26.092  24.081  13.321  1.00  0.00            
ENDMDL
MODEL        2
ATOM      1  N   LYS A   1     -23.782 -29.084 -27.404  1.00  0.00            
ATOM      2  CA  LYS A   1     -24.642 -28.120 -26.677  1.00  0.00            
ATOM      3  HA  LYS A   1     -24.051 -27.212 -26.531  1.00  0.00            
ATOM      4  CB  LYS A   1     -25.896 -27.701 -27.467  1.00  0.00            
ATOM      5  HB3 LYS A   1     -26.636 -28.503 -27.450  1.00  0.00            
ATOM      6  HB2 LYS A   1     -25.616 -27.495 -28.501  1.00  0.00            
ATOM      7  CG  LYS A   1     -26.501 -26.421 -26.862  1.00  0.00            
ATOM      8  HG3 LYS A   1     -25.738 -25.639 -26.851  1.00  0.00            
ATOM      9  HG2 LYS A   1     -26.808 -26.614 -25.834  1.00  0.00            
ATOM     10  CD  LYS A   1     -27.714 -25.914 -27.657  1.00  0.00            
ATOM     11  HD3 LYS A   1     -28.506 -26.666 -27.652  1.00  0.00            
ATOM     12  HD2 LYS A   1     -27.414 -25.731 -28.691  1.00  0.00            
ATOM     13  CE  LYS A   1     -28.243 -24.601 -27.071  1.00  0.00            
ATOM     14  HE3 LYS A   1     -28.997 -24.179 -27.743  1.00  0.00            
ATOM     15  HE2 LYS A   1     -27.422 -23.879 -27.013  1.00  0.00            
ATOM     16  NZ  LYS A   1     -28.829 -24.783 -25.726  1.00  0.00            
ATOM     17  HZ1 LYS A   1     -28.974 -23.857 -25.311  1.00  0.00            
ATOM     18  HZ2 LYS A   1     -29.723 -25.250 -25.751  1.00  0.00            
ATOM     19  HZ3 LYS A   1     -28.209 -25.261 -25.085  1.00  0.00            
ATOM     20  C   LYS A   1     -24.987 -28.571 -25.260  1.00  0.00            
ATOM     21  O   LYS A   1     -24.780 -27.756 -24.392  1.00  0.00            
ATOM     22  1H  LYS A   1     -22.944 -29.277 -26.869  1.00  0.00            
ATOM     23  2H  LYS A   1     -24.275 -29.950 -27.576  1.00  0.00            
ATOM     24  3H  LYS A   1     -23.506 -28.689 -28.292  1.00  0.00            
ATOM     25  N   GLN A   2     -25.446 -29.814 -25.023  1.00  0.00            
ATOM     26  H   GLN A   2     -25.600 -30.430 -25.803  1.00  0.00            
ATOM     27  CA  GLN A   2     -26.110 -30.249 -23.770  1.00  0.00            
ATOM     28  HA  GLN A   2     -26.267 -31.325 -23.850  1.00  0.00            
ATOM     29  CB  GLN A   2     -25.238 -30.043 -22.509  1.00  0.00            
ATOM     30  HB3 GLN A   2     -25.749 -30.470 -21.646  1.00  0.00            
ATOM     31  HB2 GLN A   2     -25.166 -28.987 -22.314  1.00  0.00            
ATOM     32  CG  GLN A   2     -23.810 -30.607 -22.566  1.00  0.00            
ATOM     33  HG3 GLN A   2     -23.267 -30.281 -21.679  1.00  0.00            
ATOM     34  HG2 GLN A   2     -23.285 -30.212 -23.435  1.00  0.00            
ATOM     35  CD  GLN A   2     -23.815 -32.128 -22.598  1.00  0.00            
ATOM     36  OE1 GLN A   2     -24.626 -32.784 -21.972  1.00  0.00            
ATOM     37  NE2 GLN A   2     -22.981 -32.762 -23.395  1.00  0.00            
ATOM     38 HE21 GLN A   2     -22.249 -32.283 -23.880  1.00  0.00            
ATOM     39 HE22 GLN A   2     -23.015 -33.765 -23.316  1.00  0.00            
ATOM     40  C   GLN A   2     -27.516 -29.635 -23.603  1.00  0.00            
ATOM     41  O   GLN A   2     -27.870 -28.693 -24.315  1.00  0.00            
ATOM     42  N   GLN A   3     -28.323 -30.224 -22.713  1.00  0.00            
ATOM     43  H   GLN A   3     -27.967 -31.011 -22.187  1.00  0.00            
ATOM     44  CA  GLN A   3     -29.659 -29.728 -22.352  1.00  0.00            
ATOM     45  HA  GLN A   3     -30.086 -29.178 -23.192  1.00  0.00            
ATOM     46  CB  GLN A   3     -30.607 -30.895 -22.023  1.00  0.00            
ATOM     47  HB3 GLN A   3     -31.514 -30.493 -21.569  1.00  0.00            
ATOM     48  HB2 GLN A   3     -30.123 -31.548 -21.295  1.00  0.00            
ATOM     49  CG  GLN A   3     -31.016 -31.708 -23.267  1.00  0.00            
ATOM     50  HG3 GLN A   3     -30.126 -32.018 -23.813  1.00  0.00            
ATOM     51  HG2 GLN A   3     -31.616 -31.073 -23.920  1.00  0.00            
ATOM     52  CD  GLN A   3     -31.823 -32.964 -22.925  1.00  0.00            
ATOM     53  OE1 GLN A   3     -31.847 -33.437 -21.804  1.00  0.00            
ATOM     54  NE2 GLN A   3     -32.491 -33.575 -23.882  1.00  0.00            
ATOM     55 HE21 GLN A   3     -32.505 -33.218 -24.818  1.00  0.00            
ATOM     56 HE22 GLN A   3     -32.995 -34.401 -23.605  1.00  0.00            
ATOM     57  C   GLN A   3     -29.566 -28.733 -21.192  1.00  0.00            
ATOM     58  O   GLN A   3     -29.885 -27.564 -21.400  1.00  0.00            
ATOM     59  N   GLU A   4     -29.050 -29.158 -20.028  1.00  0.00            
ATOM     60  H   GLU A   4     -28.828 -30.131 -19.893  1.00  0.00            
ATOM     61  CA  GLU A   4     -28.921 -28.264 -18.865  1.00  0.00            
ATOM     62  HA  GLU A   4     -29.906 -27.843 -18.659  1.00  0.00            
ATOM     63  CB  GLU A   4     -28.469 -29.016 -17.597  1.00  0.00            
ATOM     64  HB3 GLU A   4     -27.506 -29.489 -17.801  1.00  0.00            
ATOM     65  HB2 GLU A   4     -29.187 -29.808 -17.384  1.00  0.00            
ATOM     66  CG  GLU A   4     -28.311 -28.129 -16.336  1.00  0.00            
ATOM     67  HG3 GLU A   4     -27.446 -27.486 -16.495  1.00  0.00            
ATOM     68  HG2 GLU A   4     -28.068 -28.779 -15.493  1.00  0.00            
ATOM     69  CD  GLU A   4     -29.539 -27.265 -15.963  1.00  0.00            
ATOM     70  OE1 GLU A   4     -30.671 -27.647 -16.322  1.00  0.00            
ATOM     71  OE2 GLU A   4     -29.380 -26.190 -15.322  1.00  0.00            
ATOM     72  C   GLU A   4     -28.008 -27.078 -19.163  1.00  0.00            
ATOM     73  O   GLU A   4     -28.312 -26.001 -18.688  1.00  0.00            
ATOM     74  N   GLU A   5     -26.991 -27.193 -20.026  1.00  0.00            
ATOM     75  H   GLU A   5     -26.742 -28.108 -20.354  1.00  0.00            
ATOM     76  CA  GLU A   5     -26.181 -26.046 -20.468  1.00  0.00            
ATOM     77  HA  GLU A   5     -25.590 -25.684 -19.623  1.00  0.00            
ATOM     78  CB  GLU A   5     -25.205 -26.492 -21.566  1.00  0.00            
ATOM     79  HB3 GLU A   5     -25.833 -26.862 -22.373  1.00  0.00            
ATOM     80  HB2 GLU A   5     -24.605 -27.313 -21.176  1.00  0.00            
ATOM     81  CG  GLU A   5     -24.237 -25.455 -22.186  1.00  0.00            
ATOM     82  HG3 GLU A   5     -24.761 -24.526 -22.408  1.00  0.00            
ATOM     83  HG2 GLU A   5     -23.907 -25.832 -23.152  1.00  0.00            
ATOM     84  CD  GLU A   5     -22.966 -25.167 -21.377  1.00  0.00            
ATOM     85  OE1 GLU A   5     -22.851 -25.650 -20.233  1.00  0.00            
ATOM     86  OE2 GLU A   5     -22.123 -24.425 -21.932  1.00  0.00            
ATOM     87  C   GLU A   5     -27.031 -24.874 -20.981  1.00  0.00            
ATOM     88  O   GLU A   5     -26.561 -23.761 -20.875  1.00  0.00            
ATOM     89  N   GLU A   6     -28.269 -24.996 -21.486  1.00  0.00            
ATOM     90  H   GLU A   6     -28.749 -25.891 -21.434  1.00  0.00            
ATOM     91  CA  GLU A   6     -29.021 -23.752 -21.751  1.00  0.00            
ATOM     92  HA  GLU A   6     -28.332 -23.071 -22.243  1.00  0.00            
ATOM     93  CB  GLU A   6     -30.230 -23.960 -22.672  1.00  0.00            
ATOM     94  HB3 GLU A   6     -31.037 -24.438 -22.113  1.00  0.00            
ATOM     95  HB2 GLU A   6     -29.956 -24.630 -23.480  1.00  0.00            
ATOM     96  CG  GLU A   6     -30.727 -22.618 -23.256  1.00  0.00            
ATOM     97  HG3 GLU A   6     -31.185 -22.035 -22.454  1.00  0.00            
ATOM     98  HG2 GLU A   6     -31.506 -22.834 -23.991  1.00  0.00            
ATOM     99  CD  GLU A   6     -29.611 -21.790 -23.928  1.00  0.00            
ATOM    100  OE1 GLU A   6     -28.700 -22.402 -24.547  1.00  0.00            
ATOM    101  OE2 GLU A   6     -29.593 -20.549 -23.834  1.00  0.00            
ATOM    102  C   GLU A   6     -29.448 -23.031 -20.475  1.00  0.00            
ATOM    103  O   GLU A   6     -29.308 -21.813 -20.377  1.00  0.00            
ATOM    104  N   ALA A   7     -29.932 -23.780 -19.488  1.00  0.00            
ATOM    105  H   ALA A   7     -29.859 -24.786 -19.561  1.00  0.00            
ATOM    106  CA  ALA A   7     -30.317 -23.225 -18.205  1.00  0.00            
ATOM    107  HA  ALA A   7     -30.896 -22.316 -18.376  1.00  0.00            
ATOM    108  CB  ALA A   7     -31.222 -24.247 -17.514  1.00  0.00            
ATOM    109  1HB ALA A   7     -31.568 -23.858 -16.558  1.00  0.00            
ATOM    110  2HB ALA A   7     -32.087 -24.462 -18.141  1.00  0.00            
ATOM    111  3HB ALA A   7     -30.677 -25.175 -17.352  1.00  0.00            
ATOM    112  C   ALA A   7     -29.075 -22.837 -17.386  1.00  0.00            
ATOM    113  O   ALA A   7     -29.011 -21.724 -16.874  1.00  0.00            
ATOM    114  N   GLU A   8     -28.075 -23.711 -17.294  1.00  0.00            
ATOM    115  H   GLU A   8     -28.220 -24.620 -17.718  1.00  0.00            
ATOM    116  CA  GLU A   8     -26.857 -23.536 -16.515  1.00  0.00            
ATOM    117  HA  GLU A   8     -27.146 -23.100 -15.561  1.00  0.00            
ATOM    118  CB  GLU A   8     -26.198 -24.884 -16.199  1.00  0.00            
ATOM    119  HB3 GLU A   8     -25.858 -25.369 -17.116  1.00  0.00            
ATOM    120  HB2 GLU A   8     -26.932 -25.513 -15.707  1.00  0.00            
ATOM    121  CG  GLU A   8     -25.019 -24.677 -15.239  1.00  0.00            
ATOM    122  HG3 GLU A   8     -25.352 -24.068 -14.395  1.00  0.00            
ATOM    123  HG2 GLU A   8     -24.219 -24.135 -15.748  1.00  0.00            
ATOM    124  CD  GLU A   8     -24.467 -25.984 -14.681  1.00  0.00            
ATOM    125  OE1 GLU A   8     -25.221 -26.645 -13.937  1.00  0.00            
ATOM    126  OE2 GLU A   8     -23.241 -26.195 -14.834  1.00  0.00            
ATOM    127  C   GLU A   8     -25.865 -22.565 -17.142  1.00  0.00            
ATOM    128  O   GLU A   8     -25.435 -21.680 -16.416  1.00  0.00            
ATOM    129  N   ARG A   9     -25.514 -22.643 -18.435  1.00  0.00            
ATOM    130  H   ARG A   9     -25.926 -23.369 -19.016  1.00  0.00            
ATOM    131  CA  ARG A   9     -24.584 -21.679 -19.068  1.00  0.00            
ATOM    132  HA  ARG A   9     -23.611 -21.735 -18.583  1.00  0.00            
ATOM    133  CB  ARG A   9     -24.427 -22.003 -20.552  1.00  0.00            
ATOM    134  HB3 ARG A   9     -25.398 -21.799 -20.991  1.00  0.00            
ATOM    135  HB2 ARG A   9     -24.190 -23.057 -20.632  1.00  0.00            
ATOM    136  CG  ARG A   9     -23.420 -21.230 -21.408  1.00  0.00            
ATOM    137  HG3 ARG A   9     -22.407 -21.480 -21.087  1.00  0.00            
ATOM    138  HG2 ARG A   9     -23.579 -20.159 -21.294  1.00  0.00            
ATOM    139  CD  ARG A   9     -23.591 -21.623 -22.895  1.00  0.00            
ATOM    140  HD3 ARG A   9     -23.319 -22.671 -23.009  1.00  0.00            
ATOM    141  HD2 ARG A   9     -22.892 -21.049 -23.503  1.00  0.00            
ATOM    142  NE  ARG A   9     -24.976 -21.455 -23.405  1.00  0.00            
ATOM    143  HE  ARG A   9     -25.569 -22.269 -23.358  1.00  0.00            
ATOM    144  CZ  ARG A   9     -25.567 -20.334 -23.770  1.00  0.00            
ATOM    145  NH1 ARG A   9     -26.804 -20.335 -24.170  1.00  0.00            
ATOM    146 HH11 ARG A   9     -27.392 -21.172 -24.165  1.00  0.00            
ATOM    147 HH12 ARG A   9     -27.341 -19.499 -24.310  1.00  0.00            
ATOM    148  NH2 ARG A   9     -24.940 -19.193 -23.748  1.00  0.00            
ATOM    149 HH21 ARG A   9     -24.000 -19.165 -23.395  1.00  0.00            
ATOM    150 HH22 ARG A   9     -25.398 -18.374 -24.091  1.00  0.00            
ATOM    151  C   ARG A   9     -25.117 -20.266 -18.930  1.00  0.00            
ATOM    152  O   ARG A   9     -24.381 -19.388 -18.500  1.00  0.00            
ATOM    153  N   LEU A  10     -26.402 -20.054 -19.238  1.00  0.00            
ATOM    154  H   LEU A  10     -26.950 -20.846 -19.549  1.00  0.00            
ATOM    155  CA  LEU A  10     -27.040 -18.742 -19.155  1.00  0.00            
ATOM    156  HA  LEU A  10     -26.402 -18.037 -19.685  1.00  0.00            
ATOM    157  CB  LEU A  10     -28.391 -18.797 -19.893  1.00  0.00            
ATOM    158  HB3 LEU A  10     -29.105 -19.389 -19.319  1.00  0.00            
ATOM    159  HB2 LEU A  10     -28.225 -19.314 -20.841  1.00  0.00            
ATOM    160  CG  LEU A  10     -29.007 -17.422 -20.223  1.00  0.00            
ATOM    161  HG  LEU A  10     -28.240 -16.778 -20.653  1.00  0.00            
ATOM    162  CD1 LEU A  10     -30.115 -17.596 -21.262  1.00  0.00            
ATOM    163 HD11 LEU A  10     -30.531 -16.625 -21.532  1.00  0.00            
ATOM    164 HD12 LEU A  10     -29.717 -18.066 -22.162  1.00  0.00            
ATOM    165 HD13 LEU A  10     -30.907 -18.230 -20.861  1.00  0.00            
ATOM    166  CD2 LEU A  10     -29.632 -16.722 -19.013  1.00  0.00            
ATOM    167 HD21 LEU A  10     -30.196 -15.849 -19.342  1.00  0.00            
ATOM    168 HD22 LEU A  10     -30.301 -17.405 -18.488  1.00  0.00            
ATOM    169 HD23 LEU A  10     -28.859 -16.370 -18.336  1.00  0.00            
ATOM    170  C   LEU A  10     -27.126 -18.272 -17.694  1.00  0.00            
ATOM    171  O   LEU A  10     -26.702 -17.164 -17.381  1.00  0.00            
ATOM    172  N   ARG A  11     -27.573 -19.123 -16.764  1.00  0.00            
ATOM    173  H   ARG A  11     -27.909 -20.034 -17.068  1.00  0.00            
ATOM    174  CA  ARG A  11     -27.579 -18.816 -15.321  1.00  0.00            
ATOM    175  HA  ARG A  11     -28.155 -17.904 -15.156  1.00  0.00            
ATOM    176  CB  ARG A  11     -28.276 -19.989 -14.620  1.00  0.00            
ATOM    177  HB3 ARG A  11     -27.709 -20.896 -14.830  1.00  0.00            
ATOM    178  HB2 ARG A  11     -29.270 -20.082 -15.062  1.00  0.00            
ATOM    179  CG  ARG A  11     -28.477 -19.883 -13.108  1.00  0.00            
ATOM    180  HG3 ARG A  11     -29.019 -18.962 -12.887  1.00  0.00            
ATOM    181  HG2 ARG A  11     -27.512 -19.855 -12.600  1.00  0.00            
ATOM    182  CD  ARG A  11     -29.304 -21.088 -12.610  1.00  0.00            
ATOM    183  HD3 ARG A  11     -30.264 -21.096 -13.129  1.00  0.00            
ATOM    184  HD2 ARG A  11     -29.511 -20.936 -11.549  1.00  0.00            
ATOM    185  NE  ARG A  11     -28.606 -22.388 -12.776  1.00  0.00            
ATOM    186  HE  ARG A  11     -27.772 -22.522 -12.233  1.00  0.00            
ATOM    187  CZ  ARG A  11     -28.969 -23.445 -13.499  1.00  0.00            
ATOM    188  NH1 ARG A  11     -28.283 -24.546 -13.465  1.00  0.00            
ATOM    189 HH11 ARG A  11     -27.440 -24.681 -12.942  1.00  0.00            
ATOM    190 HH12 ARG A  11     -28.592 -25.309 -14.087  1.00  0.00            
ATOM    191  NH2 ARG A  11     -30.007 -23.481 -14.282  1.00  0.00            
ATOM    192 HH21 ARG A  11     -30.513 -22.648 -14.503  1.00  0.00            
ATOM    193 HH22 ARG A  11     -30.157 -24.359 -14.785  1.00  0.00            
ATOM    194  C   ARG A  11     -26.169 -18.532 -14.785  1.00  0.00            
ATOM    195  O   ARG A  11     -25.990 -17.625 -13.984  1.00  0.00            
ATOM    196  N   ARG A  12     -25.145 -19.228 -15.286  1.00  0.00            
ATOM    197  H   ARG A  12     -25.381 -19.970 -15.937  1.00  0.00            
ATOM    198  CA  ARG A  12     -23.718 -19.055 -14.953  1.00  0.00            
ATOM    199  HA  ARG A  12     -23.632 -19.024 -13.868  1.00  0.00            
ATOM    200  CB  ARG A  12     -22.958 -20.303 -15.457  1.00  0.00            
ATOM    201  HB3 ARG A  12     -23.038 -20.349 -16.542  1.00  0.00            
ATOM    202  HB2 ARG A  12     -23.446 -21.184 -15.037  1.00  0.00            
ATOM    203  CG  ARG A  12     -21.476 -20.405 -15.079  1.00  0.00            
ATOM    204  HG3 ARG A  12     -21.378 -20.450 -13.994  1.00  0.00            
ATOM    205  HG2 ARG A  12     -20.956 -19.517 -15.438  1.00  0.00            
ATOM    206  CD  ARG A  12     -20.812 -21.639 -15.731  1.00  0.00            
ATOM    207  HD3 ARG A  12     -19.732 -21.563 -15.592  1.00  0.00            
ATOM    208  HD2 ARG A  12     -20.996 -21.604 -16.807  1.00  0.00            
ATOM    209  NE  ARG A  12     -21.277 -22.949 -15.210  1.00  0.00            
ATOM    210  HE  ARG A  12     -21.860 -23.515 -15.821  1.00  0.00            
ATOM    211  CZ  ARG A  12     -20.895 -23.540 -14.086  1.00  0.00            
ATOM    212  NH1 ARG A  12     -21.263 -24.745 -13.787  1.00  0.00            
ATOM    213 HH11 ARG A  12     -21.920 -25.271 -14.385  1.00  0.00            
ATOM    214 HH12 ARG A  12     -21.023 -25.181 -12.924  1.00  0.00            
ATOM    215  NH2 ARG A  12     -20.135 -22.937 -13.214  1.00  0.00            
ATOM    216 HH21 ARG A  12     -19.915 -21.974 -13.363  1.00  0.00            
ATOM    217 HH22 ARG A  12     -19.865 -23.422 -12.380  1.00  0.00            
ATOM    218  C   ARG A  12     -23.142 -17.720 -15.453  1.00  0.00            
ATOM    219  O   ARG A  12     -22.180 -17.255 -14.844  1.00  0.00            
ATOM    220  N   ILE A  13     -23.776 -17.038 -16.421  1.00  0.00            
ATOM    221  H   ILE A  13     -24.526 -17.500 -16.923  1.00  0.00            
ATOM    222  CA  ILE A  13     -23.476 -15.621 -16.751  1.00  0.00            
ATOM    223  HA  ILE A  13     -22.425 -15.562 -17.039  1.00  0.00            
ATOM    224  CB  ILE A  13     -24.312 -15.115 -17.963  1.00  0.00            
ATOM    225  HB  ILE A  13     -25.363 -15.139 -17.681  1.00  0.00            
ATOM    226  CG2 ILE A  13     -23.977 -13.658 -18.333  1.00  0.00            
ATOM    227 HG21 ILE A  13     -24.571 -13.330 -19.184  1.00  0.00            
ATOM    228 HG22 ILE A  13     -24.206 -12.986 -17.508  1.00  0.00            
ATOM    229 HG23 ILE A  13     -22.917 -13.573 -18.582  1.00  0.00            
ATOM    230  CG1 ILE A  13     -24.110 -15.992 -19.224  1.00  0.00            
ATOM    231 HG13 ILE A  13     -24.206 -17.035 -18.950  1.00  0.00            
ATOM    232 HG12 ILE A  13     -23.101 -15.850 -19.614  1.00  0.00            
ATOM    233  C   ILE A  13     -23.666 -14.704 -15.516  1.00  0.00            
ATOM    234  O   ILE A  13     -23.011 -13.669 -15.411  1.00  0.00            
ATOM    235  CD1 ILE A  13     -25.128 -15.742 -20.347  1.00  0.00            
ATOM    236  1HD ILE A  13     -25.039 -16.531 -21.095  1.00  0.00            
ATOM    237  2HD ILE A  13     -26.139 -15.753 -19.940  1.00  0.00            
ATOM    238  3HD ILE A  13     -24.942 -14.786 -20.832  1.00  0.00            
ATOM    239  N   GLN A  14     -24.488 -15.094 -14.527  1.00  0.00            
ATOM    240  H   GLN A  14     -25.020 -15.949 -14.637  1.00  0.00            
ATOM    241  CA  GLN A  14     -24.602 -14.365 -13.248  1.00  0.00            
ATOM    242  HA  GLN A  14     -24.842 -13.322 -13.459  1.00  0.00            
ATOM    243  CB  GLN A  14     -25.716 -14.967 -12.372  1.00  0.00            
ATOM    244  HB3 GLN A  14     -25.725 -14.444 -11.414  1.00  0.00            
ATOM    245  HB2 GLN A  14     -25.484 -16.011 -12.168  1.00  0.00            
ATOM    246  CG  GLN A  14     -27.117 -14.842 -12.997  1.00  0.00            
ATOM    247  HG3 GLN A  14     -27.111 -15.226 -14.016  1.00  0.00            
ATOM    248  HG2 GLN A  14     -27.374 -13.784 -13.045  1.00  0.00            
ATOM    249  CD  GLN A  14     -28.211 -15.589 -12.228  1.00  0.00            
ATOM    250  OE1 GLN A  14     -28.020 -16.588 -11.554  1.00  0.00            
ATOM    251  NE2 GLN A  14     -29.443 -15.142 -12.321  1.00  0.00            
ATOM    252 HE21 GLN A  14     -29.647 -14.321 -12.861  1.00  0.00            
ATOM    253 HE22 GLN A  14     -30.126 -15.610 -11.754  1.00  0.00            
ATOM    254  C   GLN A  14     -23.287 -14.373 -12.451  1.00  0.00            
ATOM    255  O   GLN A  14     -22.896 -13.349 -11.888  1.00  0.00            
ATOM    256  N   GLU A  15     -22.578 -15.510 -12.429  1.00  0.00            
ATOM    257  H   GLU A  15     -22.895 -16.281 -12.994  1.00  0.00            
ATOM    258  CA  GLU A  15     -21.235 -15.574 -11.857  1.00  0.00            
ATOM    259  HA  GLU A  15     -21.238 -15.037 -10.906  1.00  0.00            
ATOM    260  CB  GLU A  15     -20.795 -17.025 -11.561  1.00  0.00            
ATOM    261  HB3 GLU A  15     -20.879 -17.597 -12.486  1.00  0.00            
ATOM    262  HB2 GLU A  15     -21.491 -17.465 -10.846  1.00  0.00            
ATOM    263  CG  GLU A  15     -19.348 -17.229 -11.039  1.00  0.00            
ATOM    264  HG3 GLU A  15     -18.651 -16.884 -11.804  1.00  0.00            
ATOM    265  HG2 GLU A  15     -19.184 -18.306 -10.949  1.00  0.00            
ATOM    266  CD  GLU A  15     -18.968 -16.582  -9.687  1.00  0.00            
ATOM    267  OE1 GLU A  15     -19.833 -16.108  -8.925  1.00  0.00            
ATOM    268  OE2 GLU A  15     -17.760 -16.567  -9.343  1.00  0.00            
ATOM    269  C   GLU A  15     -20.246 -14.848 -12.764  1.00  0.00            
ATOM    270  O   GLU A  15     -19.346 -14.256 -12.214  1.00  0.00            
ATOM    271  N   GLU A  16     -20.367 -14.821 -14.096  1.00  0.00            
ATOM    272  H   GLU A  16     -21.151 -15.300 -14.525  1.00  0.00            
ATOM    273  CA  GLU A  16     -19.417 -14.091 -14.966  1.00  0.00            
ATOM    274  HA  GLU A  16     -18.429 -14.525 -14.832  1.00  0.00            
ATOM    275  CB  GLU A  16     -19.802 -14.281 -16.439  1.00  0.00            
ATOM    276  HB3 GLU A  16     -20.779 -13.842 -16.631  1.00  0.00            
ATOM    277  HB2 GLU A  16     -19.853 -15.355 -16.624  1.00  0.00            
ATOM    278  CG  GLU A  16     -18.785 -13.655 -17.405  1.00  0.00            
ATOM    279  HG3 GLU A  16     -17.778 -13.886 -17.047  1.00  0.00            
ATOM    280  HG2 GLU A  16     -18.903 -12.568 -17.403  1.00  0.00            
ATOM    281  CD  GLU A  16     -18.917 -14.194 -18.838  1.00  0.00            
ATOM    282  OE1 GLU A  16     -19.931 -14.871 -19.130  1.00  0.00            
ATOM    283  OE2 GLU A  16     -17.934 -14.013 -19.590  1.00  0.00            
ATOM    284  C   GLU A  16     -19.273 -12.604 -14.598  1.00  0.00            
ATOM    285  O   GLU A  16     -18.148 -12.134 -14.400  1.00  0.00            
ATOM    286  N   MET A  17     -20.398 -11.913 -14.395  1.00  0.00            
ATOM    287  H   MET A  17     -21.273 -12.387 -14.584  1.00  0.00            
ATOM    288  CA  MET A  17     -20.459 -10.528 -13.913  1.00  0.00            
ATOM    289  HA  MET A  17     -19.986  -9.875 -14.647  1.00  0.00            
ATOM    290  CB  MET A  17     -21.946 -10.149 -13.790  1.00  0.00            
ATOM    291  HB3 MET A  17     -22.427 -10.836 -13.094  1.00  0.00            
ATOM    292  HB2 MET A  17     -22.425 -10.271 -14.763  1.00  0.00            
ATOM    293  CG  MET A  17     -22.178  -8.710 -13.314  1.00  0.00            
ATOM    294  HG3 MET A  17     -21.776  -8.033 -14.068  1.00  0.00            
ATOM    295  HG2 MET A  17     -21.637  -8.538 -12.383  1.00  0.00            
ATOM    296  SD  MET A  17     -23.921  -8.284 -13.037  1.00  0.00            
ATOM    297  CE  MET A  17     -24.256  -9.233 -11.523  1.00  0.00            
ATOM    298  1HE MET A  17     -25.281  -9.055 -11.201  1.00  0.00            
ATOM    299  2HE MET A  17     -24.122 -10.299 -11.705  1.00  0.00            
ATOM    300  3HE MET A  17     -23.576  -8.914 -10.732  1.00  0.00            
ATOM    301  C   MET A  17     -19.724 -10.344 -12.572  1.00  0.00            
ATOM    302  O   MET A  17     -18.816  -9.518 -12.447  1.00  0.00            
ATOM    303  N   GLU A  18     -20.089 -11.128 -11.552  1.00  0.00            
ATOM    304  H   GLU A  18     -20.831 -11.805 -11.698  1.00  0.00            
ATOM    305  CA  GLU A  18     -19.485 -10.994 -10.220  1.00  0.00            
ATOM    306  HA  GLU A  18     -19.400  -9.932  -9.992  1.00  0.00            
ATOM    307  CB  GLU A  18     -20.387 -11.656  -9.166  1.00  0.00            
ATOM    308  HB3 GLU A  18     -19.786 -11.928  -8.296  1.00  0.00            
ATOM    309  HB2 GLU A  18     -20.819 -12.572  -9.572  1.00  0.00            
ATOM    310  CG  GLU A  18     -21.501 -10.708  -8.702  1.00  0.00            
ATOM    311  HG3 GLU A  18     -22.192 -11.264  -8.065  1.00  0.00            
ATOM    312  HG2 GLU A  18     -22.058 -10.339  -9.566  1.00  0.00            
ATOM    313  CD  GLU A  18     -20.894  -9.549  -7.900  1.00  0.00            
ATOM    314  OE1 GLU A  18     -20.540  -9.766  -6.720  1.00  0.00            
ATOM    315  OE2 GLU A  18     -20.610  -8.470  -8.464  1.00  0.00            
ATOM    316  C   GLU A  18     -18.053 -11.537 -10.152  1.00  0.00            
ATOM    317  O   GLU A  18     -17.219 -10.996  -9.432  1.00  0.00            
ATOM    318  N   LYS A  19     -17.723 -12.558 -10.940  1.00  0.00            
ATOM    319  H   LYS A  19     -18.477 -12.941 -11.505  1.00  0.00            
ATOM    320  CA  LYS A  19     -16.385 -13.141 -11.121  1.00  0.00            
ATOM    321  HA  LYS A  19     -15.980 -13.414 -10.154  1.00  0.00            
ATOM    322  CB  LYS A  19     -16.522 -14.397 -11.982  1.00  0.00            
ATOM    323  HB3 LYS A  19     -16.979 -14.103 -12.928  1.00  0.00            
ATOM    324  HB2 LYS A  19     -17.190 -15.077 -11.458  1.00  0.00            
ATOM    325  CG  LYS A  19     -15.254 -15.187 -12.309  1.00  0.00            
ATOM    326  HG3 LYS A  19     -14.825 -15.589 -11.389  1.00  0.00            
ATOM    327  HG2 LYS A  19     -14.527 -14.548 -12.812  1.00  0.00            
ATOM    328  CD  LYS A  19     -15.679 -16.329 -13.245  1.00  0.00            
ATOM    329  HD3 LYS A  19     -16.096 -15.898 -14.160  1.00  0.00            
ATOM    330  HD2 LYS A  19     -16.454 -16.923 -12.756  1.00  0.00            
ATOM    331  CE  LYS A  19     -14.506 -17.238 -13.601  1.00  0.00            
ATOM    332  HE3 LYS A  19     -14.119 -17.681 -12.678  1.00  0.00            
ATOM    333  HE2 LYS A  19     -13.719 -16.624 -14.047  1.00  0.00            
ATOM    334  NZ  LYS A  19     -14.941 -18.297 -14.546  1.00  0.00            
ATOM    335  HZ1 LYS A  19     -14.175 -18.914 -14.785  1.00  0.00            
ATOM    336  HZ2 LYS A  19     -15.677 -18.852 -14.127  1.00  0.00            
ATOM    337  HZ3 LYS A  19     -15.313 -17.881 -15.393  1.00  0.00            
ATOM    338  C   LYS A  19     -15.435 -12.150 -11.759  1.00  0.00            
ATOM    339  O   LYS A  19     -14.279 -12.099 -11.350  1.00  0.00            
ATOM    340  N   GLU A  20     -15.886 -11.333 -12.707  1.00  0.00            
ATOM    341  H   GLU A  20     -16.835 -11.455 -13.062  1.00  0.00            
ATOM    342  CA  GLU A  20     -15.083 -10.223 -13.211  1.00  0.00            
ATOM    343  HA  GLU A  20     -14.129 -10.616 -13.555  1.00  0.00            
ATOM    344  CB  GLU A  20     -15.782  -9.564 -14.402  1.00  0.00            
ATOM    345  HB3 GLU A  20     -16.642  -9.001 -14.041  1.00  0.00            
ATOM    346  HB2 GLU A  20     -16.124 -10.326 -15.101  1.00  0.00            
ATOM    347  CG  GLU A  20     -14.797  -8.643 -15.130  1.00  0.00            
ATOM    348  HG3 GLU A  20     -14.184  -9.244 -15.809  1.00  0.00            
ATOM    349  HG2 GLU A  20     -14.112  -8.185 -14.416  1.00  0.00            
ATOM    350  CD  GLU A  20     -15.511  -7.512 -15.869  1.00  0.00            
ATOM    351  OE1 GLU A  20     -15.276  -7.385 -17.083  1.00  0.00            
ATOM    352  OE2 GLU A  20     -16.150  -6.689 -15.162  1.00  0.00            
ATOM    353  C   GLU A  20     -14.794  -9.209 -12.092  1.00  0.00            
ATOM    354  O   GLU A  20     -13.639  -8.837 -11.882  1.00  0.00            
ATOM    355  N   ARG A  21     -15.798  -8.843 -11.285  1.00  0.00            
ATOM    356  H   ARG A  21     -16.738  -9.169 -11.504  1.00  0.00            
ATOM    357  CA  ARG A  21     -15.588  -7.980 -10.111  1.00  0.00            
ATOM    358  HA  ARG A  21     -15.080  -7.078 -10.451  1.00  0.00            
ATOM    359  CB  ARG A  21     -16.947  -7.582  -9.517  1.00  0.00            
ATOM    360  HB3 ARG A  21     -17.422  -8.469  -9.100  1.00  0.00            
ATOM    361  HB2 ARG A  21     -17.592  -7.196 -10.310  1.00  0.00            
ATOM    362  CG  ARG A  21     -16.802  -6.500  -8.432  1.00  0.00            
ATOM    363  HG3 ARG A  21     -16.514  -5.559  -8.902  1.00  0.00            
ATOM    364  HG2 ARG A  21     -16.017  -6.774  -7.729  1.00  0.00            
ATOM    365  CD  ARG A  21     -18.104  -6.296  -7.649  1.00  0.00            
ATOM    366  HD3 ARG A  21     -18.907  -6.059  -8.353  1.00  0.00            
ATOM    367  HD2 ARG A  21     -17.995  -5.454  -6.965  1.00  0.00            
ATOM    368  NE  ARG A  21     -18.480  -7.502  -6.893  1.00  0.00            
ATOM    369  HE  ARG A  21     -19.314  -7.997  -7.249  1.00  0.00            
ATOM    370  CZ  ARG A  21     -17.886  -8.036  -5.844  1.00  0.00            
ATOM    371  NH1 ARG A  21     -18.331  -9.145  -5.344  1.00  0.00            
ATOM    372 HH11 ARG A  21     -19.187  -9.516  -5.785  1.00  0.00            
ATOM    373 HH12 ARG A  21     -17.980  -9.542  -4.501  1.00  0.00            
ATOM    374  NH2 ARG A  21     -16.854  -7.491  -5.254  1.00  0.00            
ATOM    375 HH21 ARG A  21     -16.502  -6.616  -5.597  1.00  0.00            
ATOM    376 HH22 ARG A  21     -16.413  -7.958  -4.484  1.00  0.00            
ATOM    377  C   ARG A  21     -14.656  -8.617  -9.069  1.00  0.00            
ATOM    378  O   ARG A  21     -13.818  -7.903  -8.529  1.00  0.00            
ATOM    379  N   LYS A  22     -14.741  -9.930  -8.815  1.00  0.00            
ATOM    380  H   LYS A  22     -15.518 -10.420  -9.246  1.00  0.00            
ATOM    381  CA  LYS A  22     -13.829 -10.689  -7.931  1.00  0.00            
ATOM    382  HA  LYS A  22     -13.805 -10.221  -6.944  1.00  0.00            
ATOM    383  CB  LYS A  22     -14.300 -12.150  -7.766  1.00  0.00            
ATOM    384  HB3 LYS A  22     -13.511 -12.712  -7.262  1.00  0.00            
ATOM    385  HB2 LYS A  22     -14.424 -12.582  -8.758  1.00  0.00            
ATOM    386  CG  LYS A  22     -15.599 -12.348  -6.955  1.00  0.00            
ATOM    387  HG3 LYS A  22     -16.364 -11.661  -7.299  1.00  0.00            
ATOM    388  HG2 LYS A  22     -15.408 -12.124  -5.905  1.00  0.00            
ATOM    389  CD  LYS A  22     -16.117 -13.796  -7.086  1.00  0.00            
ATOM    390  HD3 LYS A  22     -15.479 -14.457  -6.496  1.00  0.00            
ATOM    391  HD2 LYS A  22     -16.062 -14.110  -8.127  1.00  0.00            
ATOM    392  CE  LYS A  22     -17.577 -13.940  -6.633  1.00  0.00            
ATOM    393  HE3 LYS A  22     -18.184 -13.210  -7.178  1.00  0.00            
ATOM    394  HE2 LYS A  22     -17.645 -13.716  -5.566  1.00  0.00            
ATOM    395  NZ  LYS A  22     -18.098 -15.303  -6.905  1.00  0.00            
ATOM    396  HZ1 LYS A  22     -19.091 -15.379  -6.726  1.00  0.00            
ATOM    397  HZ2 LYS A  22     -18.049 -15.554  -7.901  1.00  0.00            
ATOM    398  HZ3 LYS A  22     -17.595 -16.018  -6.408  1.00  0.00            
ATOM    399  C   LYS A  22     -12.384 -10.657  -8.448  1.00  0.00            
ATOM    400  O   LYS A  22     -11.480 -10.510  -7.639  1.00  0.00            
ATOM    401  N   ARG A  23     -12.153 -10.708  -9.770  1.00  0.00            
ATOM    402  H   ARG A  23     -12.947 -10.821 -10.390  1.00  0.00            
ATOM    403  CA  ARG A  23     -10.795 -10.568 -10.345  1.00  0.00            
ATOM    404  HA  ARG A  23     -10.139 -11.309  -9.882  1.00  0.00            
ATOM    405  CB  ARG A  23     -10.789 -10.788 -11.868  1.00  0.00            
ATOM    406  HB3 ARG A  23      -9.807 -10.503 -12.251  1.00  0.00            
ATOM    407  HB2 ARG A  23     -11.524 -10.128 -12.326  1.00  0.00            
ATOM    408  CG  ARG A  23     -11.053 -12.239 -12.306  1.00  0.00            
ATOM    409  HG3 ARG A  23     -11.937 -12.629 -11.809  1.00  0.00            
ATOM    410  HG2 ARG A  23     -10.200 -12.859 -12.026  1.00  0.00            
ATOM    411  CD  ARG A  23     -11.258 -12.279 -13.830  1.00  0.00            
ATOM    412  HD3 ARG A  23     -10.352 -11.898 -14.309  1.00  0.00            
ATOM    413  HD2 ARG A  23     -12.089 -11.618 -14.082  1.00  0.00            
ATOM    414  NE  ARG A  23     -11.539 -13.639 -14.338  1.00  0.00            
ATOM    415  HE  ARG A  23     -11.433 -14.384 -13.672  1.00  0.00            
ATOM    416  CZ  ARG A  23     -11.870 -13.950 -15.585  1.00  0.00            
ATOM    417  NH1 ARG A  23     -11.987 -15.201 -15.936  1.00  0.00            
ATOM    418 HH11 ARG A  23     -11.614 -15.907 -15.333  1.00  0.00            
ATOM    419 HH12 ARG A  23     -12.203 -15.409 -16.899  1.00  0.00            
ATOM    420  NH2 ARG A  23     -12.071 -13.057 -16.513  1.00  0.00            
ATOM    421 HH21 ARG A  23     -11.994 -12.080 -16.278  1.00  0.00            
ATOM    422 HH22 ARG A  23     -12.376 -13.310 -17.438  1.00  0.00            
ATOM    423  C   ARG A  23     -10.154  -9.216  -9.997  1.00  0.00            
ATOM    424  O   ARG A  23      -8.976  -9.187  -9.676  1.00  0.00            
ATOM    425  N   ARG A  24     -10.935  -8.126  -9.964  1.00  0.00            
ATOM    426  H   ARG A  24     -11.905  -8.235 -10.225  1.00  0.00            
ATOM    427  CA  ARG A  24     -10.453  -6.787  -9.557  1.00  0.00            
ATOM    428  HA  ARG A  24      -9.473  -6.614 -10.020  1.00  0.00            
ATOM    429  CB  ARG A  24     -11.418  -5.694 -10.049  1.00  0.00            
ATOM    430  HB3 ARG A  24     -11.068  -4.733  -9.667  1.00  0.00            
ATOM    431  HB2 ARG A  24     -12.414  -5.879  -9.646  1.00  0.00            
ATOM    432  CG  ARG A  24     -11.489  -5.595 -11.581  1.00  0.00            
ATOM    433  HG3 ARG A  24     -11.962  -6.487 -11.993  1.00  0.00            
ATOM    434  HG2 ARG A  24     -10.476  -5.525 -11.978  1.00  0.00            
ATOM    435  CD  ARG A  24     -12.267  -4.342 -12.015  1.00  0.00            
ATOM    436  HD3 ARG A  24     -12.127  -4.204 -13.089  1.00  0.00            
ATOM    437  HD2 ARG A  24     -11.836  -3.468 -11.523  1.00  0.00            
ATOM    438  NE  ARG A  24     -13.712  -4.424 -11.706  1.00  0.00            
ATOM    439  HE  ARG A  24     -14.023  -3.998 -10.851  1.00  0.00            
ATOM    440  CZ  ARG A  24     -14.622  -4.997 -12.478  1.00  0.00            
ATOM    441  NH1 ARG A  24     -15.892  -4.992 -12.200  1.00  0.00            
ATOM    442 HH11 ARG A  24     -16.269  -4.476 -11.433  1.00  0.00            
ATOM    443 HH12 ARG A  24     -16.490  -5.483 -12.856  1.00  0.00            
ATOM    444  NH2 ARG A  24     -14.297  -5.603 -13.569  1.00  0.00            
ATOM    445 HH21 ARG A  24     -13.343  -5.673 -13.856  1.00  0.00            
ATOM    446 HH22 ARG A  24     -15.033  -5.963 -14.186  1.00  0.00            
ATOM    447  C   ARG A  24     -10.204  -6.630  -8.045  1.00  0.00            
ATOM    448  O   ARG A  24      -9.594  -5.651  -7.638  1.00  0.00            
ATOM    449  N   GLU A  25     -10.697  -7.551  -7.214  1.00  0.00            
ATOM    450  H   GLU A  25     -11.200  -8.334  -7.598  1.00  0.00            
ATOM    451  CA  GLU A  25     -10.418  -7.565  -5.770  1.00  0.00            
ATOM    452  HA  GLU A  25     -10.539  -6.550  -5.386  1.00  0.00            
ATOM    453  CB  GLU A  25     -11.452  -8.463  -5.065  1.00  0.00            
ATOM    454  HB3 GLU A  25     -11.264  -9.507  -5.306  1.00  0.00            
ATOM    455  HB2 GLU A  25     -12.435  -8.207  -5.467  1.00  0.00            
ATOM    456  CG  GLU A  25     -11.537  -8.292  -3.539  1.00  0.00            
ATOM    457  HG3 GLU A  25     -12.509  -8.681  -3.225  1.00  0.00            
ATOM    458  HG2 GLU A  25     -11.530  -7.226  -3.298  1.00  0.00            
ATOM    459  CD  GLU A  25     -10.451  -9.042  -2.747  1.00  0.00            
ATOM    460  OE1 GLU A  25     -10.397 -10.287  -2.853  1.00  0.00            
ATOM    461  OE2 GLU A  25      -9.735  -8.397  -1.950  1.00  0.00            
ATOM    462  C   GLU A  25      -8.966  -7.971  -5.466  1.00  0.00            
ATOM    463  O   GLU A  25      -8.362  -7.377  -4.576  1.00  0.00            
ATOM    464  N   GLU A  26      -8.347  -8.863  -6.257  1.00  0.00            
ATOM    465  H   GLU A  26      -8.856  -9.312  -7.005  1.00  0.00            
ATOM    466  CA  GLU A  26      -6.895  -9.101  -6.124  1.00  0.00            
ATOM    467  HA  GLU A  26      -6.698  -9.317  -5.075  1.00  0.00            
ATOM    468  CB  GLU A  26      -6.414 -10.315  -6.951  1.00  0.00            
ATOM    469  HB3 GLU A  26      -6.515 -10.099  -8.016  1.00  0.00            
ATOM    470  HB2 GLU A  26      -7.031 -11.182  -6.705  1.00  0.00            
ATOM    471  CG  GLU A  26      -4.937 -10.620  -6.609  1.00  0.00            
ATOM    472  HG3 GLU A  26      -4.854 -10.738  -5.527  1.00  0.00            
ATOM    473  HG2 GLU A  26      -4.329  -9.759  -6.892  1.00  0.00            
ATOM    474  CD  GLU A  26      -4.304 -11.853  -7.278  1.00  0.00            
ATOM    475  OE1 GLU A  26      -4.968 -12.555  -8.064  1.00  0.00            
ATOM    476  OE2 GLU A  26      -3.090 -12.077  -7.025  1.00  0.00            
ATOM    477  C   GLU A  26      -6.091  -7.836  -6.479  1.00  0.00            
ATOM    478  O   GLU A  26      -5.116  -7.504  -5.791  1.00  0.00            
ATOM    479  N   ASP A  27      -6.528  -7.090  -7.502  1.00  0.00            
ATOM    480  H   ASP A  27      -7.305  -7.420  -8.055  1.00  0.00            
ATOM    481  CA  ASP A  27      -5.954  -5.779  -7.798  1.00  0.00            
ATOM    482  HA  ASP A  27      -4.879  -5.925  -7.914  1.00  0.00            
ATOM    483  CB  ASP A  27      -6.453  -5.162  -9.113  1.00  0.00            
ATOM    484  HB3 ASP A  27      -5.956  -4.198  -9.244  1.00  0.00            
ATOM    485  HB2 ASP A  27      -7.523  -4.975  -9.042  1.00  0.00            
ATOM    486  CG  ASP A  27      -6.164  -6.012 -10.347  1.00  0.00            
ATOM    487  OD1 ASP A  27      -5.044  -6.570 -10.407  1.00  0.00            
ATOM    488  OD2 ASP A  27      -7.036  -6.022 -11.251  1.00  0.00            
ATOM    489  C   ASP A  27      -6.130  -4.796  -6.644  1.00  0.00            
ATOM    490  O   ASP A  27      -5.169  -4.100  -6.352  1.00  0.00            
ATOM    491  N   GLU A  28      -7.254  -4.752  -5.917  1.00  0.00            
ATOM    492  H   GLU A  28      -8.051  -5.316  -6.199  1.00  0.00            
ATOM    493  CA  GLU A  28      -7.331  -3.918  -4.705  1.00  0.00            
ATOM    494  HA  GLU A  28      -7.124  -2.889  -4.995  1.00  0.00            
ATOM    495  CB  GLU A  28      -8.725  -3.961  -4.056  1.00  0.00            
ATOM    496  HB3 GLU A  28      -8.669  -3.470  -3.083  1.00  0.00            
ATOM    497  HB2 GLU A  28      -9.024  -4.994  -3.883  1.00  0.00            
ATOM    498  CG  GLU A  28      -9.803  -3.250  -4.883  1.00  0.00            
ATOM    499  HG3 GLU A  28     -10.754  -3.323  -4.351  1.00  0.00            
ATOM    500  HG2 GLU A  28      -9.920  -3.757  -5.840  1.00  0.00            
ATOM    501  CD  GLU A  28      -9.449  -1.772  -5.106  1.00  0.00            
ATOM    502  OE1 GLU A  28      -9.571  -0.952  -4.169  1.00  0.00            
ATOM    503  OE2 GLU A  28      -8.974  -1.410  -6.208  1.00  0.00            
ATOM    504  C   GLU A  28      -6.256  -4.285  -3.670  1.00  0.00            
ATOM    505  O   GLU A  28      -5.599  -3.393  -3.123  1.00  0.00            
ATOM    506  N   GLN A  29      -5.984  -5.572  -3.436  1.00  0.00            
ATOM    507  H   GLN A  29      -6.534  -6.278  -3.925  1.00  0.00            
ATOM    508  CA  GLN A  29      -4.931  -5.988  -2.502  1.00  0.00            
ATOM    509  HA  GLN A  29      -5.094  -5.468  -1.559  1.00  0.00            
ATOM    510  CB  GLN A  29      -5.014  -7.497  -2.225  1.00  0.00            
ATOM    511  HB3 GLN A  29      -4.198  -7.764  -1.550  1.00  0.00            
ATOM    512  HB2 GLN A  29      -4.882  -8.053  -3.154  1.00  0.00            
ATOM    513  CG  GLN A  29      -6.349  -7.905  -1.578  1.00  0.00            
ATOM    514  HG3 GLN A  29      -7.161  -7.696  -2.272  1.00  0.00            
ATOM    515  HG2 GLN A  29      -6.517  -7.321  -0.675  1.00  0.00            
ATOM    516  CD  GLN A  29      -6.393  -9.383  -1.201  1.00  0.00            
ATOM    517  OE1 GLN A  29      -5.412  -9.949  -0.733  1.00  0.00            
ATOM    518  NE2 GLN A  29      -7.524 -10.031  -1.359  1.00  0.00            
ATOM    519 HE21 GLN A  29      -8.359  -9.527  -1.692  1.00  0.00            
ATOM    520 HE22 GLN A  29      -7.566 -11.015  -1.186  1.00  0.00            
ATOM    521  C   GLN A  29      -3.529  -5.586  -2.998  1.00  0.00            
ATOM    522  O   GLN A  29      -2.742  -4.996  -2.245  1.00  0.00            
ATOM    523  N   ARG A  30      -3.210  -5.859  -4.271  1.00  0.00            
ATOM    524  H   ARG A  30      -3.924  -6.318  -4.842  1.00  0.00            
ATOM    525  CA  ARG A  30      -1.898  -5.562  -4.877  1.00  0.00            
ATOM    526  HA  ARG A  30      -1.107  -5.890  -4.202  1.00  0.00            
ATOM    527  CB  ARG A  30      -1.757  -6.309  -6.210  1.00  0.00            
ATOM    528  HB3 ARG A  30      -0.850  -5.965  -6.712  1.00  0.00            
ATOM    529  HB2 ARG A  30      -2.614  -6.083  -6.850  1.00  0.00            
ATOM    530  CG  ARG A  30      -1.654  -7.824  -6.010  1.00  0.00            
ATOM    531  HG3 ARG A  30      -2.547  -8.201  -5.511  1.00  0.00            
ATOM    532  HG2 ARG A  30      -0.784  -8.047  -5.390  1.00  0.00            
ATOM    533  CD  ARG A  30      -1.510  -8.517  -7.367  1.00  0.00            
ATOM    534  HD3 ARG A  30      -0.656  -8.107  -7.908  1.00  0.00            
ATOM    535  HD2 ARG A  30      -2.412  -8.322  -7.954  1.00  0.00            
ATOM    536  NE  ARG A  30      -1.358  -9.967  -7.197  1.00  0.00            
ATOM    537  HE  ARG A  30      -2.211 -10.531  -7.269  1.00  0.00            
ATOM    538  CZ  ARG A  30      -0.286 -10.666  -6.901  1.00  0.00            
ATOM    539  NH1 ARG A  30      -0.401 -11.949  -6.738  1.00  0.00            
ATOM    540 HH11 ARG A  30      -1.364 -12.308  -6.850  1.00  0.00            
ATOM    541 HH12 ARG A  30       0.349 -12.560  -6.508  1.00  0.00            
ATOM    542  NH2 ARG A  30       0.892 -10.114  -6.759  1.00  0.00            
ATOM    543 HH21 ARG A  30       0.958  -9.136  -6.962  1.00  0.00            
ATOM    544 HH22 ARG A  30       1.688 -10.689  -6.573  1.00  0.00            
ATOM    545  C   ARG A  30      -1.670  -4.069  -5.081  1.00  0.00            
ATOM    546  O   ARG A  30      -0.591  -3.589  -4.757  1.00  0.00            
ATOM    547  N   ARG A  31      -2.682  -3.322  -5.518  1.00  0.00            
ATOM    548  H   ARG A  31      -3.536  -3.817  -5.767  1.00  0.00            
ATOM    549  CA  ARG A  31      -2.687  -1.860  -5.681  1.00  0.00            
ATOM    550  HA  ARG A  31      -1.809  -1.559  -6.259  1.00  0.00            
ATOM    551  CB  ARG A  31      -3.965  -1.484  -6.448  1.00  0.00            
ATOM    552  HB3 ARG A  31      -4.823  -1.722  -5.818  1.00  0.00            
ATOM    553  HB2 ARG A  31      -4.010  -2.092  -7.354  1.00  0.00            
ATOM    554  CG  ARG A  31      -4.091  -0.024  -6.879  1.00  0.00            
ATOM    555  HG3 ARG A  31      -3.279   0.203  -7.572  1.00  0.00            
ATOM    556  HG2 ARG A  31      -4.006   0.632  -6.014  1.00  0.00            
ATOM    557  CD  ARG A  31      -5.439   0.200  -7.594  1.00  0.00            
ATOM    558  HD3 ARG A  31      -5.551  -0.555  -8.375  1.00  0.00            
ATOM    559  HD2 ARG A  31      -5.409   1.172  -8.087  1.00  0.00            
ATOM    560  NE  ARG A  31      -6.627   0.152  -6.704  1.00  0.00            
ATOM    561  HE  ARG A  31      -7.291  -0.623  -6.817  1.00  0.00            
ATOM    562  CZ  ARG A  31      -7.052   1.104  -5.893  1.00  0.00            
ATOM    563  NH1 ARG A  31      -8.237   1.084  -5.376  1.00  0.00            
ATOM    564 HH11 ARG A  31      -8.764   0.199  -5.484  1.00  0.00            
ATOM    565 HH12 ARG A  31      -8.514   1.647  -4.602  1.00  0.00            
ATOM    566  NH2 ARG A  31      -6.307   2.116  -5.566  1.00  0.00            
ATOM    567 HH21 ARG A  31      -5.354   2.119  -5.876  1.00  0.00            
ATOM    568 HH22 ARG A  31      -6.700   2.822  -4.977  1.00  0.00            
ATOM    569  C   ARG A  31      -2.614  -1.141  -4.340  1.00  0.00            
ATOM    570  O   ARG A  31      -1.929  -0.130  -4.238  1.00  0.00            
ATOM    571  N   ARG A  32      -3.269  -1.653  -3.290  1.00  0.00            
ATOM    572  H   ARG A  32      -3.898  -2.438  -3.447  1.00  0.00            
ATOM    573  CA  ARG A  32      -3.127  -1.116  -1.925  1.00  0.00            
ATOM    574  HA  ARG A  32      -3.263  -0.034  -1.965  1.00  0.00            
ATOM    575  CB  ARG A  32      -4.203  -1.707  -1.000  1.00  0.00            
ATOM    576  HB3 ARG A  32      -4.038  -2.783  -0.924  1.00  0.00            
ATOM    577  HB2 ARG A  32      -5.185  -1.536  -1.443  1.00  0.00            
ATOM    578  CG  ARG A  32      -4.208  -1.071   0.404  1.00  0.00            
ATOM    579  HG3 ARG A  32      -4.555  -0.040   0.326  1.00  0.00            
ATOM    580  HG2 ARG A  32      -3.204  -1.056   0.825  1.00  0.00            
ATOM    581  CD  ARG A  32      -5.113  -1.830   1.381  1.00  0.00            
ATOM    582  HD3 ARG A  32      -6.121  -1.872   0.965  1.00  0.00            
ATOM    583  HD2 ARG A  32      -5.164  -1.274   2.320  1.00  0.00            
ATOM    584  NE  ARG A  32      -4.629  -3.202   1.637  1.00  0.00            
ATOM    585  HE  ARG A  32      -5.128  -3.940   1.165  1.00  0.00            
ATOM    586  CZ  ARG A  32      -3.612  -3.556   2.406  1.00  0.00            
ATOM    587  NH1 ARG A  32      -3.328  -4.823   2.540  1.00  0.00            
ATOM    588 HH11 ARG A  32      -3.871  -5.509   2.045  1.00  0.00            
ATOM    589 HH12 ARG A  32      -2.619  -5.122   3.177  1.00  0.00            
ATOM    590  NH2 ARG A  32      -2.871  -2.685   3.048  1.00  0.00            
ATOM    591 HH21 ARG A  32      -3.088  -1.698   2.963  1.00  0.00            
ATOM    592 HH22 ARG A  32      -2.065  -2.948   3.585  1.00  0.00            
ATOM    593  C   ARG A  32      -1.723  -1.348  -1.369  1.00  0.00            
ATOM    594  O   ARG A  32      -1.255  -0.500  -0.619  1.00  0.00            
ATOM    595  N   LYS A  33      -1.028  -2.438  -1.736  1.00  0.00            
ATOM    596  H   LYS A  33      -1.491  -3.126  -2.318  1.00  0.00            
ATOM    597  CA  LYS A  33       0.356  -2.692  -1.276  1.00  0.00            
ATOM    598  HA  LYS A  33       0.332  -2.773  -0.189  1.00  0.00            
ATOM    599  CB  LYS A  33       0.891  -4.024  -1.841  1.00  0.00            
ATOM    600  HB3 LYS A  33       0.976  -3.947  -2.921  1.00  0.00            
ATOM    601  HB2 LYS A  33       0.193  -4.826  -1.593  1.00  0.00            
ATOM    602  CG  LYS A  33       2.280  -4.365  -1.273  1.00  0.00            
ATOM    603  HG3 LYS A  33       2.217  -4.445  -0.186  1.00  0.00            
ATOM    604  HG2 LYS A  33       2.971  -3.563  -1.525  1.00  0.00            
ATOM    605  CD  LYS A  33       2.877  -5.654  -1.843  1.00  0.00            
ATOM    606  HD3 LYS A  33       2.863  -5.603  -2.934  1.00  0.00            
ATOM    607  HD2 LYS A  33       2.294  -6.513  -1.505  1.00  0.00            
ATOM    608  CE  LYS A  33       4.325  -5.740  -1.338  1.00  0.00            
ATOM    609  HE3 LYS A  33       4.317  -5.788  -0.244  1.00  0.00            
ATOM    610  HE2 LYS A  33       4.842  -4.815  -1.618  1.00  0.00            
ATOM    611  NZ  LYS A  33       5.060  -6.898  -1.898  1.00  0.00            
ATOM    612  HZ1 LYS A  33       6.005  -6.900  -1.530  1.00  0.00            
ATOM    613  HZ2 LYS A  33       4.614  -7.770  -1.644  1.00  0.00            
ATOM    614  HZ3 LYS A  33       5.116  -6.817  -2.904  1.00  0.00            
ATOM    615  C   LYS A  33       1.314  -1.523  -1.572  1.00  0.00            
ATOM    616  O   LYS A  33       2.210  -1.297  -0.774  1.00  0.00            
ATOM    617  N   GLU A  34       1.071  -0.749  -2.626  1.00  0.00            
ATOM    618  H   GLU A  34       0.345  -1.034  -3.264  1.00  0.00            
ATOM    619  CA  GLU A  34       1.794   0.494  -2.963  1.00  0.00            
ATOM    620  HA  GLU A  34       2.821   0.244  -3.237  1.00  0.00            
ATOM    621  CB  GLU A  34       1.082   1.095  -4.191  1.00  0.00            
ATOM    622  HB3 GLU A  34       0.191   1.621  -3.844  1.00  0.00            
ATOM    623  HB2 GLU A  34       0.743   0.291  -4.848  1.00  0.00            
ATOM    624  CG  GLU A  34       1.927   2.060  -5.035  1.00  0.00            
ATOM    625  HG3 GLU A  34       2.426   2.777  -4.380  1.00  0.00            
ATOM    626  HG2 GLU A  34       1.229   2.628  -5.657  1.00  0.00            
ATOM    627  CD  GLU A  34       2.944   1.354  -5.960  1.00  0.00            
ATOM    628  OE1 GLU A  34       3.304   0.182  -5.684  1.00  0.00            
ATOM    629  OE2 GLU A  34       3.322   1.990  -6.970  1.00  0.00            
ATOM    630  C   GLU A  34       1.845   1.521  -1.799  1.00  0.00            
ATOM    631  O   GLU A  34       2.764   2.331  -1.685  1.00  0.00            
ATOM    632  N   GLU A  35       0.889   1.462  -0.862  1.00  0.00            
ATOM    633  H   GLU A  35       0.167   0.758  -0.969  1.00  0.00            
ATOM    634  CA  GLU A  35       0.912   2.219   0.399  1.00  0.00            
ATOM    635  HA  GLU A  35       0.948   3.282   0.166  1.00  0.00            
ATOM    636  CB  GLU A  35      -0.388   1.912   1.149  1.00  0.00            
ATOM    637  HB3 GLU A  35      -0.448   0.842   1.341  1.00  0.00            
ATOM    638  HB2 GLU A  35      -1.223   2.196   0.505  1.00  0.00            
ATOM    639  CG  GLU A  35      -0.532   2.628   2.494  1.00  0.00            
ATOM    640  HG3 GLU A  35      -0.196   3.663   2.392  1.00  0.00            
ATOM    641  HG2 GLU A  35       0.087   2.138   3.249  1.00  0.00            
ATOM    642  CD  GLU A  35      -1.999   2.593   2.912  1.00  0.00            
ATOM    643  OE1 GLU A  35      -2.606   3.687   2.815  1.00  0.00            
ATOM    644  OE2 GLU A  35      -2.507   1.485   3.205  1.00  0.00            
ATOM    645  C   GLU A  35       2.118   1.908   1.300  1.00  0.00            
ATOM    646  O   GLU A  35       2.487   2.732   2.139  1.00  0.00            
ATOM    647  N   GLU A  36       2.764   0.756   1.125  1.00  0.00            
ATOM    648  H   GLU A  36       2.455   0.139   0.379  1.00  0.00            
ATOM    649  CA  GLU A  36       3.977   0.386   1.859  1.00  0.00            
ATOM    650  HA  GLU A  36       3.747   0.433   2.923  1.00  0.00            
ATOM    651  CB  GLU A  36       4.301  -1.077   1.500  1.00  0.00            
ATOM    652  HB3 GLU A  36       4.730  -1.139   0.500  1.00  0.00            
ATOM    653  HB2 GLU A  36       3.348  -1.609   1.480  1.00  0.00            
ATOM    654  CG  GLU A  36       5.141  -1.854   2.521  1.00  0.00            
ATOM    655  HG3 GLU A  36       4.856  -2.906   2.446  1.00  0.00            
ATOM    656  HG2 GLU A  36       4.878  -1.524   3.529  1.00  0.00            
ATOM    657  CD  GLU A  36       6.654  -1.787   2.316  1.00  0.00            
ATOM    658  OE1 GLU A  36       7.105  -2.202   1.227  1.00  0.00            
ATOM    659  OE2 GLU A  36       7.331  -1.468   3.321  1.00  0.00            
ATOM    660  C   GLU A  36       5.122   1.392   1.603  1.00  0.00            
ATOM    661  O   GLU A  36       5.874   1.721   2.524  1.00  0.00            
ATOM    662  N   GLU A  37       5.155   2.035   0.426  1.00  0.00            
ATOM    663  H   GLU A  37       4.487   1.778  -0.294  1.00  0.00            
ATOM    664  CA  GLU A  37       6.045   3.175   0.172  1.00  0.00            
ATOM    665  HA  GLU A  37       7.071   2.861   0.370  1.00  0.00            
ATOM    666  CB  GLU A  37       5.933   3.603  -1.301  1.00  0.00            
ATOM    667  HB3 GLU A  37       4.965   4.081  -1.459  1.00  0.00            
ATOM    668  HB2 GLU A  37       6.001   2.731  -1.953  1.00  0.00            
ATOM    669  CG  GLU A  37       7.071   4.571  -1.649  1.00  0.00            
ATOM    670  HG3 GLU A  37       7.971   3.998  -1.878  1.00  0.00            
ATOM    671  HG2 GLU A  37       7.310   5.192  -0.787  1.00  0.00            
ATOM    672  CD  GLU A  37       6.742   5.546  -2.778  1.00  0.00            
ATOM    673  OE1 GLU A  37       5.774   6.329  -2.606  1.00  0.00            
ATOM    674  OE2 GLU A  37       7.641   5.831  -3.601  1.00  0.00            
ATOM    675  C   GLU A  37       5.721   4.376   1.087  1.00  0.00            
ATOM    676  O   GLU A  37       6.624   5.002   1.656  1.00  0.00            
ATOM    677  N   ARG A  38       4.430   4.697   1.279  1.00  0.00            
ATOM    678  H   ARG A  38       3.732   4.084   0.871  1.00  0.00            
ATOM    679  CA  ARG A  38       4.015   5.769   2.202  1.00  0.00            
ATOM    680  HA  ARG A  38       4.574   6.670   1.955  1.00  0.00            
ATOM    681  CB  ARG A  38       2.515   6.087   2.133  1.00  0.00            
ATOM    682  HB3 ARG A  38       2.285   6.766   2.957  1.00  0.00            
ATOM    683  HB2 ARG A  38       1.927   5.182   2.274  1.00  0.00            
ATOM    684  CG  ARG A  38       2.108   6.777   0.827  1.00  0.00            
ATOM    685  HG3 ARG A  38       2.127   6.058   0.009  1.00  0.00            
ATOM    686  HG2 ARG A  38       2.821   7.572   0.606  1.00  0.00            
ATOM    687  CD  ARG A  38       0.713   7.408   0.968  1.00  0.00            
ATOM    688  HD3 ARG A  38       0.502   8.006   0.079  1.00  0.00            
ATOM    689  HD2 ARG A  38       0.719   8.089   1.821  1.00  0.00            
ATOM    690  NE  ARG A  38      -0.356   6.408   1.160  1.00  0.00            
ATOM    691  HE  ARG A  38      -0.733   6.282   2.090  1.00  0.00            
ATOM    692  CZ  ARG A  38      -0.903   5.659   0.224  1.00  0.00            
ATOM    693  NH1 ARG A  38      -1.890   4.860   0.502  1.00  0.00            
ATOM    694 HH11 ARG A  38      -2.209   4.708   1.473  1.00  0.00            
ATOM    695 HH12 ARG A  38      -2.270   4.239  -0.181  1.00  0.00            
ATOM    696  NH2 ARG A  38      -0.498   5.678  -1.017  1.00  0.00            
ATOM    697 HH21 ARG A  38       0.288   6.247  -1.269  1.00  0.00            
ATOM    698 HH22 ARG A  38      -0.891   5.046  -1.687  1.00  0.00            
ATOM    699  C   ARG A  38       4.387   5.448   3.641  1.00  0.00            
ATOM    700  O   ARG A  38       4.784   6.372   4.344  1.00  0.00            
ATOM    701  N   ARG A  39       4.321   4.181   4.065  1.00  0.00            
ATOM    702  H   ARG A  39       3.969   3.484   3.413  1.00  0.00            
ATOM    703  CA  ARG A  39       4.796   3.754   5.391  1.00  0.00            
ATOM    704  HA  ARG A  39       4.247   4.298   6.161  1.00  0.00            
ATOM    705  CB  ARG A  39       4.533   2.253   5.570  1.00  0.00            
ATOM    706  HB3 ARG A  39       5.121   1.707   4.837  1.00  0.00            
ATOM    707  HB2 ARG A  39       3.478   2.043   5.384  1.00  0.00            
ATOM    708  CG  ARG A  39       4.893   1.754   6.976  1.00  0.00            
ATOM    709  HG3 ARG A  39       4.143   2.099   7.688  1.00  0.00            
ATOM    710  HG2 ARG A  39       5.859   2.153   7.277  1.00  0.00            
ATOM    711  CD  ARG A  39       4.971   0.223   7.008  1.00  0.00            
ATOM    712  HD3 ARG A  39       4.037  -0.189   6.621  1.00  0.00            
ATOM    713  HD2 ARG A  39       5.079  -0.103   8.045  1.00  0.00            
ATOM    714  NE  ARG A  39       6.110  -0.280   6.212  1.00  0.00            
ATOM    715  HE  ARG A  39       5.923  -0.673   5.296  1.00  0.00            
ATOM    716  CZ  ARG A  39       7.381  -0.279   6.576  1.00  0.00            
ATOM    717  NH1 ARG A  39       8.259  -0.822   5.784  1.00  0.00            
ATOM    718 HH11 ARG A  39       7.963  -1.120   4.842  1.00  0.00            
ATOM    719 HH12 ARG A  39       9.216  -0.911   6.036  1.00  0.00            
ATOM    720  NH2 ARG A  39       7.813   0.232   7.700  1.00  0.00            
ATOM    721 HH21 ARG A  39       7.225   0.828   8.288  1.00  0.00            
ATOM    722 HH22 ARG A  39       8.791   0.317   7.901  1.00  0.00            
ATOM    723  C   ARG A  39       6.275   4.110   5.578  1.00  0.00            
ATOM    724  O   ARG A  39       6.608   4.800   6.537  1.00  0.00            
ATOM    725  N   MET A  40       7.146   3.736   4.635  1.00  0.00            
ATOM    726  H   MET A  40       6.808   3.171   3.860  1.00  0.00            
ATOM    727  CA  MET A  40       8.576   4.081   4.711  1.00  0.00            
ATOM    728  HA  MET A  40       8.969   3.729   5.667  1.00  0.00            
ATOM    729  CB  MET A  40       9.359   3.392   3.584  1.00  0.00            
ATOM    730  HB3 MET A  40      10.376   3.787   3.589  1.00  0.00            
ATOM    731  HB2 MET A  40       8.904   3.624   2.621  1.00  0.00            
ATOM    732  CG  MET A  40       9.435   1.871   3.756  1.00  0.00            
ATOM    733  HG3 MET A  40       8.420   1.469   3.763  1.00  0.00            
ATOM    734  HG2 MET A  40       9.895   1.644   4.718  1.00  0.00            
ATOM    735  SD  MET A  40      10.358   1.010   2.450  1.00  0.00            
ATOM    736  CE  MET A  40      12.045   1.626   2.699  1.00  0.00            
ATOM    737  1HE MET A  40      12.703   1.164   1.962  1.00  0.00            
ATOM    738  2HE MET A  40      12.072   2.706   2.567  1.00  0.00            
ATOM    739  3HE MET A  40      12.389   1.367   3.700  1.00  0.00            
ATOM    740  C   MET A  40       8.827   5.598   4.663  1.00  0.00            
ATOM    741  O   MET A  40       9.630   6.116   5.440  1.00  0.00            
ATOM    742  N   LYS A  41       8.128   6.339   3.790  1.00  0.00            
ATOM    743  H   LYS A  41       7.511   5.855   3.143  1.00  0.00            
ATOM    744  CA  LYS A  41       8.267   7.806   3.694  1.00  0.00            
ATOM    745  HA  LYS A  41       9.328   8.047   3.620  1.00  0.00            
ATOM    746  CB  LYS A  41       7.564   8.320   2.424  1.00  0.00            
ATOM    747  HB3 LYS A  41       7.513   9.408   2.469  1.00  0.00            
ATOM    748  HB2 LYS A  41       6.546   7.929   2.393  1.00  0.00            
ATOM    749  CG  LYS A  41       8.317   7.927   1.141  1.00  0.00            
ATOM    750  HG3 LYS A  41       8.423   6.843   1.092  1.00  0.00            
ATOM    751  HG2 LYS A  41       9.313   8.370   1.161  1.00  0.00            
ATOM    752  CD  LYS A  41       7.576   8.411  -0.115  1.00  0.00            
ATOM    753  HD3 LYS A  41       7.455   9.494  -0.076  1.00  0.00            
ATOM    754  HD2 LYS A  41       6.591   7.937  -0.146  1.00  0.00            
ATOM    755  CE  LYS A  41       8.364   8.025  -1.371  1.00  0.00            
ATOM    756  HE3 LYS A  41       8.561   6.946  -1.324  1.00  0.00            
ATOM    757  HE2 LYS A  41       9.328   8.538  -1.384  1.00  0.00            
ATOM    758  NZ  LYS A  41       7.605   8.296  -2.615  1.00  0.00            
ATOM    759  HZ1 LYS A  41       7.962   7.692  -3.362  1.00  0.00            
ATOM    760  HZ2 LYS A  41       6.675   7.868  -2.545  1.00  0.00            
ATOM    761  HZ3 LYS A  41       7.550   9.261  -2.891  1.00  0.00            
ATOM    762  C   LYS A  41       7.773   8.541   4.952  1.00  0.00            
ATOM    763  O   LYS A  41       8.354   9.558   5.319  1.00  0.00            
ATOM    764  N   LEU A  42       6.753   8.012   5.630  1.00  0.00            
ATOM    765  H   LEU A  42       6.297   7.195   5.240  1.00  0.00            
ATOM    766  CA  LEU A  42       6.236   8.536   6.899  1.00  0.00            
ATOM    767  HA  LEU A  42       6.001   9.594   6.767  1.00  0.00            
ATOM    768  CB  LEU A  42       4.939   7.767   7.216  1.00  0.00            
ATOM    769  HB3 LEU A  42       5.186   6.710   7.312  1.00  0.00            
ATOM    770  HB2 LEU A  42       4.253   7.871   6.375  1.00  0.00            
ATOM    771  CG  LEU A  42       4.204   8.195   8.493  1.00  0.00            
ATOM    772  HG  LEU A  42       4.885   8.182   9.343  1.00  0.00            
ATOM    773  CD1 LEU A  42       3.077   7.197   8.765  1.00  0.00            
ATOM    774 HD11 LEU A  42       2.539   7.486   9.667  1.00  0.00            
ATOM    775 HD12 LEU A  42       2.384   7.168   7.923  1.00  0.00            
ATOM    776 HD13 LEU A  42       3.498   6.202   8.919  1.00  0.00            
ATOM    777  CD2 LEU A  42       3.596   9.590   8.351  1.00  0.00            
ATOM    778 HD21 LEU A  42       3.035   9.839   9.251  1.00  0.00            
ATOM    779 HD22 LEU A  42       4.390  10.326   8.225  1.00  0.00            
ATOM    780 HD23 LEU A  42       2.930   9.624   7.488  1.00  0.00            
ATOM    781  C   LEU A  42       7.270   8.426   8.037  1.00  0.00            
ATOM    782  O   LEU A  42       7.547   9.405   8.723  1.00  0.00            
ATOM    783  N   GLU A  43       7.880   7.250   8.208  1.00  0.00            
ATOM    784  H   GLU A  43       7.586   6.467   7.634  1.00  0.00            
ATOM    785  CA  GLU A  43       8.927   7.010   9.215  1.00  0.00            
ATOM    786  HA  GLU A  43       8.582   7.372  10.185  1.00  0.00            
ATOM    787  CB  GLU A  43       9.194   5.491   9.318  1.00  0.00            
ATOM    788  HB3 GLU A  43      10.038   5.340   9.993  1.00  0.00            
ATOM    789  HB2 GLU A  43       9.481   5.133   8.329  1.00  0.00            
ATOM    790  CG  GLU A  43       8.004   4.643   9.835  1.00  0.00            
ATOM    791  HG3 GLU A  43       7.083   4.988   9.360  1.00  0.00            
ATOM    792  HG2 GLU A  43       7.896   4.821  10.909  1.00  0.00            
ATOM    793  CD  GLU A  43       8.164   3.122   9.562  1.00  0.00            
ATOM    794  OE1 GLU A  43       9.313   2.643   9.429  1.00  0.00            
ATOM    795  OE2 GLU A  43       7.138   2.403   9.450  1.00  0.00            
ATOM    796  C   GLU A  43      10.225   7.787   8.884  1.00  0.00            
ATOM    797  O   GLU A  43      10.940   8.239   9.779  1.00  0.00            
ATOM    798  N   MET A  44      10.503   8.020   7.596  1.00  0.00            
ATOM    799  H   MET A  44       9.902   7.590   6.904  1.00  0.00            
ATOM    800  CA  MET A  44      11.623   8.837   7.119  1.00  0.00            
ATOM    801  HA  MET A  44      12.536   8.478   7.591  1.00  0.00            
ATOM    802  CB  MET A  44      11.744   8.642   5.601  1.00  0.00            
ATOM    803  HB3 MET A  44      10.825   8.984   5.134  1.00  0.00            
ATOM    804  HB2 MET A  44      11.861   7.579   5.387  1.00  0.00            
ATOM    805  CG  MET A  44      12.924   9.389   4.971  1.00  0.00            
ATOM    806  HG3 MET A  44      13.846   8.955   5.357  1.00  0.00            
ATOM    807  HG2 MET A  44      12.892  10.439   5.262  1.00  0.00            
ATOM    808  SD  MET A  44      12.965   9.313   3.159  1.00  0.00            
ATOM    809  CE  MET A  44      11.572  10.411   2.762  1.00  0.00            
ATOM    810  1HE MET A  44      11.496  10.524   1.681  1.00  0.00            
ATOM    811  2HE MET A  44      10.639   9.991   3.140  1.00  0.00            
ATOM    812  3HE MET A  44      11.734  11.390   3.214  1.00  0.00            
ATOM    813  C   MET A  44      11.468  10.325   7.481  1.00  0.00            
ATOM    814  O   MET A  44      12.455  10.966   7.845  1.00  0.00            
ATOM    815  N   GLU A  45      10.257  10.886   7.431  1.00  0.00            
ATOM    816  H   GLU A  45       9.475  10.333   7.099  1.00  0.00            
ATOM    817  CA  GLU A  45       9.994  12.272   7.846  1.00  0.00            
ATOM    818  HA  GLU A  45      10.652  12.934   7.283  1.00  0.00            
ATOM    819  CB  GLU A  45       8.538  12.627   7.491  1.00  0.00            
ATOM    820  HB3 GLU A  45       7.872  12.031   8.115  1.00  0.00            
ATOM    821  HB2 GLU A  45       8.347  12.354   6.452  1.00  0.00            
ATOM    822  CG  GLU A  45       8.168  14.108   7.681  1.00  0.00            
ATOM    823  HG3 GLU A  45       8.342  14.383   8.724  1.00  0.00            
ATOM    824  HG2 GLU A  45       7.099  14.217   7.490  1.00  0.00            
ATOM    825  CD  GLU A  45       8.925  15.081   6.763  1.00  0.00            
ATOM    826  OE1 GLU A  45       9.508  14.674   5.730  1.00  0.00            
ATOM    827  OE2 GLU A  45       8.986  16.284   7.092  1.00  0.00            
ATOM    828  C   GLU A  45      10.305  12.468   9.345  1.00  0.00            
ATOM    829  O   GLU A  45      10.900  13.471   9.741  1.00  0.00            
ATOM    830  N   ALA A  46      10.042  11.459  10.185  1.00  0.00            
ATOM    831  H   ALA A  46       9.578  10.638   9.814  1.00  0.00            
ATOM    832  CA  ALA A  46      10.387  11.488  11.609  1.00  0.00            
ATOM    833  HA  ALA A  46       9.948  12.390  12.035  1.00  0.00            
ATOM    834  CB  ALA A  46       9.735  10.281  12.294  1.00  0.00            
ATOM    835  1HB ALA A  46       9.850  10.366  13.374  1.00  0.00            
ATOM    836  2HB ALA A  46       8.672  10.241  12.049  1.00  0.00            
ATOM    837  3HB ALA A  46      10.210   9.358  11.961  1.00  0.00            
ATOM    838  C   ALA A  46      11.909  11.556  11.875  1.00  0.00            
ATOM    839  O   ALA A  46      12.329  12.123  12.885  1.00  0.00            
ATOM    840  N   LYS A  47      12.754  11.068  10.954  1.00  0.00            
ATOM    841  H   LYS A  47      12.352  10.603  10.146  1.00  0.00            
ATOM    842  CA  LYS A  47      14.216  11.260  11.006  1.00  0.00            
ATOM    843  HA  LYS A  47      14.571  10.994  12.006  1.00  0.00            
ATOM    844  CB  LYS A  47      14.888  10.326   9.989  1.00  0.00            
ATOM    845  HB3 LYS A  47      14.603  10.626   8.983  1.00  0.00            
ATOM    846  HB2 LYS A  47      14.546   9.304  10.162  1.00  0.00            
ATOM    847  CG  LYS A  47      16.421  10.363  10.084  1.00  0.00            
ATOM    848  HG3 LYS A  47      16.733  10.022  11.072  1.00  0.00            
ATOM    849  HG2 LYS A  47      16.774  11.383   9.932  1.00  0.00            
ATOM    850  CD  LYS A  47      17.053   9.477   9.008  1.00  0.00            
ATOM    851  HD3 LYS A  47      16.704   9.803   8.027  1.00  0.00            
ATOM    852  HD2 LYS A  47      16.759   8.439   9.174  1.00  0.00            
ATOM    853  CE  LYS A  47      18.577   9.617   9.083  1.00  0.00            
ATOM    854  HE3 LYS A  47      18.907   9.318  10.084  1.00  0.00            
ATOM    855  HE2 LYS A  47      18.839  10.673   8.956  1.00  0.00            
ATOM    856  NZ  LYS A  47      19.244   8.793   8.046  1.00  0.00            
ATOM    857  HZ1 LYS A  47      20.249   8.863   8.144  1.00  0.00            
ATOM    858  HZ2 LYS A  47      18.979   7.821   8.137  1.00  0.00            
ATOM    859  HZ3 LYS A  47      18.987   9.125   7.126  1.00  0.00            
ATOM    860  C   LYS A  47      14.612  12.725  10.771  1.00  0.00            
ATOM    861  O   LYS A  47      15.568  13.206  11.370  1.00  0.00            
ATOM    862  N   ARG A  48      13.871  13.477   9.947  1.00  0.00            
ATOM    863  H   ARG A  48      13.055  13.055   9.515  1.00  0.00            
ATOM    864  CA  ARG A  48      14.158  14.908   9.704  1.00  0.00            
ATOM    865  HA  ARG A  48      15.212  15.023   9.447  1.00  0.00            
ATOM    866  CB  ARG A  48      13.314  15.444   8.547  1.00  0.00            
ATOM    867  HB3 ARG A  48      13.538  16.507   8.440  1.00  0.00            
ATOM    868  HB2 ARG A  48      12.257  15.356   8.798  1.00  0.00            
ATOM    869  CG  ARG A  48      13.587  14.740   7.207  1.00  0.00            
ATOM    870  HG3 ARG A  48      13.438  13.665   7.311  1.00  0.00            
ATOM    871  HG2 ARG A  48      14.612  14.929   6.885  1.00  0.00            
ATOM    872  CD  ARG A  48      12.603  15.260   6.158  1.00  0.00            
ATOM    873  HD3 ARG A  48      11.610  15.063   6.549  1.00  0.00            
ATOM    874  HD2 ARG A  48      12.727  14.711   5.222  1.00  0.00            
ATOM    875  NE  ARG A  48      12.763  16.706   5.927  1.00  0.00            
ATOM    876  HE  ARG A  48      13.628  17.112   6.229  1.00  0.00            
ATOM    877  CZ  ARG A  48      11.832  17.533   5.486  1.00  0.00            
ATOM    878  NH1 ARG A  48      12.078  18.815   5.462  1.00  0.00            
ATOM    879 HH11 ARG A  48      12.939  19.174   5.831  1.00  0.00            
ATOM    880 HH12 ARG A  48      11.360  19.430   5.130  1.00  0.00            
ATOM    881  NH2 ARG A  48      10.675  17.135   5.054  1.00  0.00            
ATOM    882 HH21 ARG A  48      10.367  16.180   5.295  1.00  0.00            
ATOM    883 HH22 ARG A  48       9.909  17.770   4.975  1.00  0.00            
ATOM    884  C   ARG A  48      13.935  15.777  10.946  1.00  0.00            
ATOM    885  O   ARG A  48      14.584  16.806  11.092  1.00  0.00            
ATOM    886  N   LYS A  49      13.069  15.333  11.866  1.00  0.00            
ATOM    887  H   LYS A  49      12.535  14.506  11.634  1.00  0.00            
ATOM    888  CA  LYS A  49      12.953  15.916  13.212  1.00  0.00            
ATOM    889  HA  LYS A  49      12.756  16.987  13.120  1.00  0.00            
ATOM    890  CB  LYS A  49      11.792  15.238  13.954  1.00  0.00            
ATOM    891  HB3 LYS A  49      12.046  14.194  14.119  1.00  0.00            
ATOM    892  HB2 LYS A  49      10.894  15.285  13.335  1.00  0.00            
ATOM    893  CG  LYS A  49      11.501  15.874  15.318  1.00  0.00            
ATOM    894  HG3 LYS A  49      11.177  16.906  15.177  1.00  0.00            
ATOM    895  HG2 LYS A  49      12.403  15.863  15.930  1.00  0.00            
ATOM    896  CD  LYS A  49      10.411  15.081  16.049  1.00  0.00            
ATOM    897  HD3 LYS A  49      10.726  14.039  16.139  1.00  0.00            
ATOM    898  HD2 LYS A  49       9.485  15.128  15.472  1.00  0.00            
ATOM    899  CE  LYS A  49      10.199  15.674  17.445  1.00  0.00            
ATOM    900  HE3 LYS A  49       9.906  16.723  17.337  1.00  0.00            
ATOM    901  HE2 LYS A  49      11.155  15.649  17.982  1.00  0.00            
ATOM    902  NZ  LYS A  49       9.168  14.926  18.203  1.00  0.00            
ATOM    903  HZ1 LYS A  49       9.036  15.341  19.117  1.00  0.00            
ATOM    904  HZ2 LYS A  49       8.284  14.941  17.713  1.00  0.00            
ATOM    905  HZ3 LYS A  49       9.462  13.965  18.331  1.00  0.00            
ATOM    906  C   LYS A  49      14.262  15.779  13.997  1.00  0.00            
ATOM    907  O   LYS A  49      14.664  16.728  14.663  1.00  0.00            
ATOM    908  N   GLN A  50      14.918  14.616  13.909  1.00  0.00            
ATOM    909  H   GLN A  50      14.556  13.900  13.300  1.00  0.00            
ATOM    910  CA  GLN A  50      16.226  14.396  14.531  1.00  0.00            
ATOM    911  HA  GLN A  50      16.180  14.720  15.573  1.00  0.00            
ATOM    912  CB  GLN A  50      16.644  12.916  14.514  1.00  0.00            
ATOM    913  HB3 GLN A  50      17.661  12.839  14.904  1.00  0.00            
ATOM    914  HB2 GLN A  50      16.655  12.548  13.492  1.00  0.00            
ATOM    915  CG  GLN A  50      15.731  12.039  15.380  1.00  0.00            
ATOM    916  HG3 GLN A  50      14.689  12.206  15.115  1.00  0.00            
ATOM    917  HG2 GLN A  50      15.868  12.328  16.424  1.00  0.00            
ATOM    918  CD  GLN A  50      16.013  10.545  15.225  1.00  0.00            
ATOM    919  OE1 GLN A  50      16.338  10.030  14.167  1.00  0.00            
ATOM    920  NE2 GLN A  50      15.823   9.777  16.275  1.00  0.00            
ATOM    921 HE21 GLN A  50      15.568  10.187  17.153  1.00  0.00            
ATOM    922 HE22 GLN A  50      16.066   8.810  16.177  1.00  0.00            
ATOM    923  C   GLN A  50      17.292  15.253  13.856  1.00  0.00            
ATOM    924  O   GLN A  50      18.021  15.908  14.572  1.00  0.00            
ATOM    925  N   GLU A  51      17.331  15.352  12.522  1.00  0.00            
ATOM    926  H   GLU A  51      16.736  14.741  11.978  1.00  0.00            
ATOM    927  CA  GLU A  51      18.309  16.220  11.835  1.00  0.00            
ATOM    928  HA  GLU A  51      19.308  15.860  12.084  1.00  0.00            
ATOM    929  CB  GLU A  51      18.146  16.119  10.306  1.00  0.00            
ATOM    930  HB3 GLU A  51      17.130  16.417  10.047  1.00  0.00            
ATOM    931  HB2 GLU A  51      18.267  15.075  10.010  1.00  0.00            
ATOM    932  CG  GLU A  51      19.120  16.991   9.480  1.00  0.00            
ATOM    933  HG3 GLU A  51      18.899  18.045   9.666  1.00  0.00            
ATOM    934  HG2 GLU A  51      18.911  16.810   8.422  1.00  0.00            
ATOM    935  CD  GLU A  51      20.615  16.725   9.743  1.00  0.00            
ATOM    936  OE1 GLU A  51      21.006  15.552   9.917  1.00  0.00            
ATOM    937  OE2 GLU A  51      21.425  17.684   9.770  1.00  0.00            
ATOM    938  C   GLU A  51      18.238  17.687  12.294  1.00  0.00            
ATOM    939  O   GLU A  51      19.276  18.328  12.378  1.00  0.00            
ATOM    940  N   GLU A  52      17.066  18.228  12.651  1.00  0.00            
ATOM    941  H   GLU A  52      16.233  17.663  12.568  1.00  0.00            
ATOM    942  CA  GLU A  52      16.947  19.602  13.166  1.00  0.00            
ATOM    943  HA  GLU A  52      17.585  20.244  12.562  1.00  0.00            
ATOM    944  CB  GLU A  52      15.493  20.080  13.007  1.00  0.00            
ATOM    945  HB3 GLU A  52      14.837  19.383  13.534  1.00  0.00            
ATOM    946  HB2 GLU A  52      15.222  20.056  11.952  1.00  0.00            
ATOM    947  CG  GLU A  52      15.218  21.490  13.562  1.00  0.00            
ATOM    948  HG3 GLU A  52      15.345  21.468  14.647  1.00  0.00            
ATOM    949  HG2 GLU A  52      14.171  21.732  13.374  1.00  0.00            
ATOM    950  CD  GLU A  52      16.100  22.609  12.982  1.00  0.00            
ATOM    951  OE1 GLU A  52      16.795  22.445  11.951  1.00  0.00            
ATOM    952  OE2 GLU A  52      16.131  23.704  13.586  1.00  0.00            
ATOM    953  C   GLU A  52      17.427  19.744  14.620  1.00  0.00            
ATOM    954  O   GLU A  52      18.149  20.689  14.952  1.00  0.00            
ATOM    955  N   GLU A  53      17.049  18.808  15.494  1.00  0.00            
ATOM    956  H   GLU A  53      16.493  18.031  15.158  1.00  0.00            
ATOM    957  CA  GLU A  53      17.520  18.780  16.881  1.00  0.00            
ATOM    958  HA  GLU A  53      17.370  19.766  17.321  1.00  0.00            
ATOM    959  CB  GLU A  53      16.702  17.758  17.681  1.00  0.00            
ATOM    960  HB3 GLU A  53      16.775  16.775  17.212  1.00  0.00            
ATOM    961  HB2 GLU A  53      15.658  18.075  17.689  1.00  0.00            
ATOM    962  CG  GLU A  53      17.221  17.675  19.122  1.00  0.00            
ATOM    963  HG3 GLU A  53      17.306  18.690  19.521  1.00  0.00            
ATOM    964  HG2 GLU A  53      18.215  17.225  19.131  1.00  0.00            
ATOM    965  CD  GLU A  53      16.330  16.865  20.057  1.00  0.00            
ATOM    966  OE1 GLU A  53      15.408  16.157  19.601  1.00  0.00            
ATOM    967  OE2 GLU A  53      16.573  17.010  21.279  1.00  0.00            
ATOM    968  C   GLU A  53      19.019  18.479  16.968  1.00  0.00            
ATOM    969  O   GLU A  53      19.731  19.155  17.712  1.00  0.00            
ATOM    970  N   GLU A  54      19.494  17.517  16.176  1.00  0.00            
ATOM    971  H   GLU A  54      18.828  17.010  15.603  1.00  0.00            
ATOM    972  CA  GLU A  54      20.901  17.263  15.923  1.00  0.00            
ATOM    973  HA  GLU A  54      21.385  16.998  16.863  1.00  0.00            
ATOM    974  CB  GLU A  54      21.158  16.137  14.911  1.00  0.00            
ATOM    975  HB3 GLU A  54      22.205  16.233  14.621  1.00  0.00            
ATOM    976  HB2 GLU A  54      20.552  16.294  14.019  1.00  0.00            
ATOM    977  CG  GLU A  54      20.956  14.708  15.442  1.00  0.00            
ATOM    978  HG3 GLU A  54      19.911  14.563  15.720  1.00  0.00            
ATOM    979  HG2 GLU A  54      21.562  14.582  16.342  1.00  0.00            
ATOM    980  CD  GLU A  54      21.389  13.665  14.394  1.00  0.00            
ATOM    981  OE1 GLU A  54      22.402  13.938  13.698  1.00  0.00            
ATOM    982  OE2 GLU A  54      20.729  12.606  14.290  1.00  0.00            
ATOM    983  C   GLU A  54      21.553  18.537  15.419  1.00  0.00            
ATOM    984  O   GLU A  54      22.333  19.083  16.170  1.00  0.00            
ATOM    985  N   ARG A  55      21.240  19.071  14.230  1.00  0.00            
ATOM    986  H   ARG A  55      20.524  18.611  13.668  1.00  0.00            
ATOM    987  CA  ARG A  55      21.906  20.264  13.668  1.00  0.00            
ATOM    988  HA  ARG A  55      22.902  19.982  13.333  1.00  0.00            
ATOM    989  CB  ARG A  55      21.097  20.749  12.456  1.00  0.00            
ATOM    990  HB3 ARG A  55      20.083  20.981  12.785  1.00  0.00            
ATOM    991  HB2 ARG A  55      21.048  19.941  11.724  1.00  0.00            
ATOM    992  CG  ARG A  55      21.701  21.967  11.744  1.00  0.00            
ATOM    993  HG3 ARG A  55      22.629  21.666  11.258  1.00  0.00            
ATOM    994  HG2 ARG A  55      21.931  22.754  12.460  1.00  0.00            
ATOM    995  CD  ARG A  55      20.726  22.509  10.687  1.00  0.00            
ATOM    996  HD3 ARG A  55      20.419  21.687  10.035  1.00  0.00            
ATOM    997  HD2 ARG A  55      21.249  23.245  10.073  1.00  0.00            
ATOM    998  NE  ARG A  55      19.527  23.136  11.288  1.00  0.00            
ATOM    999  HE  ARG A  55      18.636  22.630  11.254  1.00  0.00            
ATOM   1000  CZ  ARG A  55      19.466  24.306  11.896  1.00  0.00            
ATOM   1001  NH1 ARG A  55      18.332  24.742  12.332  1.00  0.00            
ATOM   1002 HH11 ARG A  55      17.545  24.075  12.344  1.00  0.00            
ATOM   1003 HH12 ARG A  55      18.249  25.528  12.932  1.00  0.00            
ATOM   1004  NH2 ARG A  55      20.507  25.069  12.107  1.00  0.00            
ATOM   1005 HH21 ARG A  55      21.430  24.723  11.906  1.00  0.00            
ATOM   1006 HH22 ARG A  55      20.398  25.968  12.533  1.00  0.00            
ATOM   1007  C   ARG A  55      22.098  21.377  14.706  1.00  0.00            
ATOM   1008  O   ARG A  55      23.220  21.846  14.882  1.00  0.00            
ATOM   1009  N   LYS A  56      21.050  21.743  15.452  1.00  0.00            
ATOM   1010  H   LYS A  56      20.167  21.271  15.275  1.00  0.00            
ATOM   1011  CA  LYS A  56      21.117  22.771  16.502  1.00  0.00            
ATOM   1012  HA  LYS A  56      21.569  23.670  16.075  1.00  0.00            
ATOM   1013  CB  LYS A  56      19.678  23.093  16.929  1.00  0.00            
ATOM   1014  HB3 LYS A  56      19.223  22.202  17.367  1.00  0.00            
ATOM   1015  HB2 LYS A  56      19.102  23.376  16.045  1.00  0.00            
ATOM   1016  CG  LYS A  56      19.632  24.244  17.940  1.00  0.00            
ATOM   1017  HG3 LYS A  56      20.094  25.130  17.501  1.00  0.00            
ATOM   1018  HG2 LYS A  56      20.181  23.966  18.840  1.00  0.00            
ATOM   1019  CD  LYS A  56      18.191  24.563  18.332  1.00  0.00            
ATOM   1020  HD3 LYS A  56      17.725  23.668  18.748  1.00  0.00            
ATOM   1021  HD2 LYS A  56      17.636  24.881  17.446  1.00  0.00            
ATOM   1022  CE  LYS A  56      18.214  25.677  19.379  1.00  0.00            
ATOM   1023  HE3 LYS A  56      18.733  26.543  18.955  1.00  0.00            
ATOM   1024  HE2 LYS A  56      18.793  25.333  20.243  1.00  0.00            
ATOM   1025  NZ  LYS A  56      16.840  26.050  19.788  1.00  0.00            
ATOM   1026  HZ1 LYS A  56      16.869  26.788  20.480  1.00  0.00            
ATOM   1027  HZ2 LYS A  56      16.324  26.375  18.980  1.00  0.00            
ATOM   1028  HZ3 LYS A  56      16.362  25.247  20.175  1.00  0.00            
ATOM   1029  C   LYS A  56      22.012  22.388  17.698  1.00  0.00            
ATOM   1030  O   LYS A  56      22.696  23.257  18.224  1.00  0.00            
ATOM   1031  N   LYS A  57      22.019  21.118  18.119  1.00  0.00            
ATOM   1032  H   LYS A  57      21.427  20.459  17.621  1.00  0.00            
ATOM   1033  CA  LYS A  57      22.860  20.569  19.211  1.00  0.00            
ATOM   1034  HA  LYS A  57      23.139  21.378  19.894  1.00  0.00            
ATOM   1035  CB  LYS A  57      22.057  19.537  20.015  1.00  0.00            
ATOM   1036  HB3 LYS A  57      22.713  19.111  20.777  1.00  0.00            
ATOM   1037  HB2 LYS A  57      21.752  18.730  19.348  1.00  0.00            
ATOM   1038  CG  LYS A  57      20.824  20.117  20.724  1.00  0.00            
ATOM   1039  HG3 LYS A  57      20.132  20.548  19.999  1.00  0.00            
ATOM   1040  HG2 LYS A  57      21.134  20.893  21.426  1.00  0.00            
ATOM   1041  CD  LYS A  57      20.126  18.981  21.479  1.00  0.00            
ATOM   1042  HD3 LYS A  57      20.831  18.550  22.193  1.00  0.00            
ATOM   1043  HD2 LYS A  57      19.833  18.212  20.763  1.00  0.00            
ATOM   1044  CE  LYS A  57      18.889  19.474  22.227  1.00  0.00            
ATOM   1045  HE3 LYS A  57      18.214  19.949  21.509  1.00  0.00            
ATOM   1046  HE2 LYS A  57      19.195  20.216  22.969  1.00  0.00            
ATOM   1047  NZ  LYS A  57      18.201  18.339  22.881  1.00  0.00            
ATOM   1048  HZ1 LYS A  57      17.397  18.632  23.410  1.00  0.00            
ATOM   1049  HZ2 LYS A  57      17.805  17.712  22.172  1.00  0.00            
ATOM   1050  HZ3 LYS A  57      18.827  17.790  23.449  1.00  0.00            
ATOM   1051  C   LYS A  57      24.190  19.954  18.731  1.00  0.00            
ATOM   1052  O   LYS A  57      24.996  19.472  19.510  1.00  0.00            
ATOM   1053  N   ARG A  58      24.443  19.955  17.427  1.00  0.00            
ATOM   1054  H   ARG A  58      23.656  20.199  16.839  1.00  0.00            
ATOM   1055  CA  ARG A  58      25.670  19.502  16.753  1.00  0.00            
ATOM   1056  HA  ARG A  58      26.134  18.711  17.345  1.00  0.00            
ATOM   1057  CB  ARG A  58      25.252  18.935  15.384  1.00  0.00            
ATOM   1058  HB3 ARG A  58      24.823  19.744  14.793  1.00  0.00            
ATOM   1059  HB2 ARG A  58      24.483  18.182  15.551  1.00  0.00            
ATOM   1060  CG  ARG A  58      26.339  18.239  14.564  1.00  0.00            
ATOM   1061  HG3 ARG A  58      26.628  17.306  15.049  1.00  0.00            
ATOM   1062  HG2 ARG A  58      27.210  18.892  14.503  1.00  0.00            
ATOM   1063  CD  ARG A  58      25.840  17.958  13.133  1.00  0.00            
ATOM   1064  HD3 ARG A  58      26.677  17.569  12.551  1.00  0.00            
ATOM   1065  HD2 ARG A  58      25.553  18.919  12.699  1.00  0.00            
ATOM   1066  NE  ARG A  58      24.705  17.000  13.030  1.00  0.00            
ATOM   1067  HE  ARG A  58      24.600  16.275  13.725  1.00  0.00            
ATOM   1068  CZ  ARG A  58      23.829  16.940  12.034  1.00  0.00            
ATOM   1069  NH1 ARG A  58      22.941  15.992  11.944  1.00  0.00            
ATOM   1070 HH11 ARG A  58      22.845  15.229  12.625  1.00  0.00            
ATOM   1071 HH12 ARG A  58      22.302  15.961  11.142  1.00  0.00            
ATOM   1072  NH2 ARG A  58      23.829  17.836  11.086  1.00  0.00            
ATOM   1073 HH21 ARG A  58      24.497  18.572  11.065  1.00  0.00            
ATOM   1074 HH22 ARG A  58      23.021  17.815  10.449  1.00  0.00            
ATOM   1075  C   ARG A  58      26.665  20.663  16.695  1.00  0.00            
ATOM   1076  O   ARG A  58      27.868  20.450  16.835  1.00  0.00            
ATOM   1077  N   GLU A  59      26.129  21.890  16.636  1.00  0.00            
ATOM   1078  H   GLU A  59      25.136  21.975  16.473  1.00  0.00            
ATOM   1079  CA  GLU A  59      26.861  23.104  17.004  1.00  0.00            
ATOM   1080  HA  GLU A  59      27.718  23.172  16.342  1.00  0.00            
ATOM   1081  CB  GLU A  59      26.025  24.385  16.801  1.00  0.00            
ATOM   1082  HB3 GLU A  59      26.617  25.217  17.186  1.00  0.00            
ATOM   1083  HB2 GLU A  59      25.110  24.317  17.389  1.00  0.00            
ATOM   1084  CG  GLU A  59      25.670  24.713  15.339  1.00  0.00            
ATOM   1085  HG3 GLU A  59      24.999  23.935  14.965  1.00  0.00            
ATOM   1086  HG2 GLU A  59      26.578  24.677  14.734  1.00  0.00            
ATOM   1087  CD  GLU A  59      25.012  26.107  15.182  1.00  0.00            
ATOM   1088  OE1 GLU A  59      25.534  27.108  15.751  1.00  0.00            
ATOM   1089  OE2 GLU A  59      23.975  26.175  14.473  1.00  0.00            
ATOM   1090  C   GLU A  59      27.379  23.052  18.461  1.00  0.00            
ATOM   1091  O   GLU A  59      28.368  23.727  18.755  1.00  0.00            
ATOM   1092  N   ASP A  60      26.785  22.230  19.352  1.00  0.00            
ATOM   1093  H   ASP A  60      25.946  21.740  19.095  1.00  0.00            
ATOM   1094  CA  ASP A  60      27.349  21.982  20.686  1.00  0.00            
ATOM   1095  HA  ASP A  60      27.476  22.958  21.154  1.00  0.00            
ATOM   1096  CB  ASP A  60      26.465  21.162  21.656  1.00  0.00            
ATOM   1097  HB3 ASP A  60      26.973  21.148  22.622  1.00  0.00            
ATOM   1098  HB2 ASP A  60      26.437  20.126  21.326  1.00  0.00            
ATOM   1099  CG  ASP A  60      25.036  21.683  21.898  1.00  0.00            
ATOM   1100  OD1 ASP A  60      24.830  22.914  21.807  1.00  0.00            
ATOM   1101  OD2 ASP A  60      24.145  20.866  22.237  1.00  0.00            
ATOM   1102  C   ASP A  60      28.748  21.368  20.577  1.00  0.00            
ATOM   1103  O   ASP A  60      29.664  21.977  21.105  1.00  0.00            
ATOM   1104  N   ASP A  61      28.965  20.253  19.854  1.00  0.00            
ATOM   1105  H   ASP A  61      28.171  19.818  19.405  1.00  0.00            
ATOM   1106  CA  ASP A  61      30.315  19.704  19.595  1.00  0.00            
ATOM   1107  HA  ASP A  61      30.819  19.608  20.548  1.00  0.00            
ATOM   1108  CB  ASP A  61      30.278  18.274  19.016  1.00  0.00            
ATOM   1109  HB3 ASP A  61      31.244  18.071  18.550  1.00  0.00            
ATOM   1110  HB2 ASP A  61      29.523  18.220  18.230  1.00  0.00            
ATOM   1111  CG  ASP A  61      30.050  17.159  20.057  1.00  0.00            
ATOM   1112  OD1 ASP A  61      30.740  17.173  21.112  1.00  0.00            
ATOM   1113  OD2 ASP A  61      29.264  16.230  19.755  1.00  0.00            
ATOM   1114  C   ASP A  61      31.205  20.633  18.739  1.00  0.00            
ATOM   1115  O   ASP A  61      32.405  20.725  18.998  1.00  0.00            
ATOM   1116  N   GLU A  62      30.649  21.369  17.767  1.00  0.00            
ATOM   1117  H   GLU A  62      29.659  21.238  17.581  1.00  0.00            
ATOM   1118  CA  GLU A  62      31.403  22.335  16.944  1.00  0.00            
ATOM   1119  HA  GLU A  62      32.227  21.819  16.453  1.00  0.00            
ATOM   1120  CB  GLU A  62      30.467  22.903  15.868  1.00  0.00            
ATOM   1121  HB3 GLU A  62      29.715  23.502  16.370  1.00  0.00            
ATOM   1122  HB2 GLU A  62      29.987  22.068  15.357  1.00  0.00            
ATOM   1123  CG  GLU A  62      31.139  23.807  14.824  1.00  0.00            
ATOM   1124  HG3 GLU A  62      31.914  23.242  14.299  1.00  0.00            
ATOM   1125  HG2 GLU A  62      31.620  24.643  15.338  1.00  0.00            
ATOM   1126  CD  GLU A  62      30.110  24.355  13.817  1.00  0.00            
ATOM   1127  OE1 GLU A  62      29.231  23.575  13.380  1.00  0.00            
ATOM   1128  OE2 GLU A  62      30.215  25.559  13.494  1.00  0.00            
ATOM   1129  C   GLU A  62      32.001  23.480  17.781  1.00  0.00            
ATOM   1130  O   GLU A  62      33.174  23.826  17.633  1.00  0.00            
ATOM   1131  N   LYS A  63      31.220  24.051  18.704  1.00  0.00            
ATOM   1132  H   LYS A  63      30.255  23.724  18.774  1.00  0.00            
ATOM   1133  CA  LYS A  63      31.645  25.142  19.596  1.00  0.00            
ATOM   1134  HA  LYS A  63      32.546  25.599  19.182  1.00  0.00            
ATOM   1135  CB  LYS A  63      30.565  26.227  19.662  1.00  0.00            
ATOM   1136  HB3 LYS A  63      30.863  26.992  20.380  1.00  0.00            
ATOM   1137  HB2 LYS A  63      29.624  25.784  19.994  1.00  0.00            
ATOM   1138  CG  LYS A  63      30.382  26.891  18.294  1.00  0.00            
ATOM   1139  HG3 LYS A  63      30.066  26.146  17.561  1.00  0.00            
ATOM   1140  HG2 LYS A  63      31.330  27.327  17.972  1.00  0.00            
ATOM   1141  CD  LYS A  63      29.317  27.981  18.377  1.00  0.00            
ATOM   1142  HD3 LYS A  63      29.652  28.766  19.059  1.00  0.00            
ATOM   1143  HD2 LYS A  63      28.390  27.540  18.749  1.00  0.00            
ATOM   1144  CE  LYS A  63      29.098  28.547  16.973  1.00  0.00            
ATOM   1145  HE3 LYS A  63      29.001  27.711  16.270  1.00  0.00            
ATOM   1146  HE2 LYS A  63      29.984  29.123  16.690  1.00  0.00            
ATOM   1147  NZ  LYS A  63      27.871  29.371  16.913  1.00  0.00            
ATOM   1148  HZ1 LYS A  63      27.776  29.782  15.995  1.00  0.00            
ATOM   1149  HZ2 LYS A  63      27.056  28.770  17.036  1.00  0.00            
ATOM   1150  HZ3 LYS A  63      27.897  30.092  17.621  1.00  0.00            
ATOM   1151  C   LYS A  63      32.048  24.661  20.985  1.00  0.00            
ATOM   1152  O   LYS A  63      32.372  25.490  21.829  1.00  0.00            
ATOM   1153  N   ARG A  64      32.102  23.352  21.222  1.00  0.00            
ATOM   1154  H   ARG A  64      31.707  22.745  20.511  1.00  0.00            
ATOM   1155  CA  ARG A  64      32.438  22.741  22.514  1.00  0.00            
ATOM   1156  HA  ARG A  64      31.656  22.978  23.240  1.00  0.00            
ATOM   1157  CB  ARG A  64      32.475  21.236  22.298  1.00  0.00            
ATOM   1158  HB3 ARG A  64      33.269  20.956  21.606  1.00  0.00            
ATOM   1159  HB2 ARG A  64      31.537  20.939  21.868  1.00  0.00            
ATOM   1160  CG  ARG A  64      32.608  20.455  23.585  1.00  0.00            
ATOM   1161  HG3 ARG A  64      31.922  20.844  24.340  1.00  0.00            
ATOM   1162  HG2 ARG A  64      33.636  20.510  23.939  1.00  0.00            
ATOM   1163  CD  ARG A  64      32.229  19.021  23.247  1.00  0.00            
ATOM   1164  HD3 ARG A  64      32.887  18.637  22.464  1.00  0.00            
ATOM   1165  HD2 ARG A  64      31.194  18.983  22.902  1.00  0.00            
ATOM   1166  NE  ARG A  64      32.360  18.217  24.443  1.00  0.00            
ATOM   1167  HE  ARG A  64      32.667  18.703  25.289  1.00  0.00            
ATOM   1168  CZ  ARG A  64      32.140  16.939  24.550  1.00  0.00            
ATOM   1169  NH1 ARG A  64      32.402  16.434  25.716  1.00  0.00            
ATOM   1170 HH11 ARG A  64      32.716  17.110  26.415  1.00  0.00            
ATOM   1171 HH12 ARG A  64      32.346  15.457  25.893  1.00  0.00            
ATOM   1172  NH2 ARG A  64      31.704  16.193  23.566  1.00  0.00            
ATOM   1173 HH21 ARG A  64      31.410  16.648  22.687  1.00  0.00            
ATOM   1174 HH22 ARG A  64      31.526  15.219  23.670  1.00  0.00            
ATOM   1175  C   ARG A  64      33.755  23.237  23.077  1.00  0.00            
ATOM   1176  O   ARG A  64      33.800  23.692  24.204  1.00  0.00            
ATOM   1177  N   ILE A  65      34.783  23.281  22.231  1.00  0.00            
ATOM   1178  H   ILE A  65      34.624  22.885  21.318  1.00  0.00            
ATOM   1179  CA  ILE A  65      36.124  23.802  22.555  1.00  0.00            
ATOM   1180  HA  ILE A  65      36.482  23.288  23.451  1.00  0.00            
ATOM   1181  CB  ILE A  65      37.072  23.458  21.372  1.00  0.00            
ATOM   1182  HB  ILE A  65      36.659  23.925  20.477  1.00  0.00            
ATOM   1183  CG2 ILE A  65      38.493  24.013  21.585  1.00  0.00            
ATOM   1184 HG21 ILE A  65      39.163  23.718  20.784  1.00  0.00            
ATOM   1185 HG22 ILE A  65      38.474  25.101  21.588  1.00  0.00            
ATOM   1186 HG23 ILE A  65      38.886  23.665  22.542  1.00  0.00            
ATOM   1187  CG1 ILE A  65      37.153  21.927  21.122  1.00  0.00            
ATOM   1188 HG13 ILE A  65      36.152  21.497  21.087  1.00  0.00            
ATOM   1189 HG12 ILE A  65      37.687  21.451  21.945  1.00  0.00            
ATOM   1190  C   ILE A  65      36.108  25.320  22.889  1.00  0.00            
ATOM   1191  O   ILE A  65      37.079  25.856  23.411  1.00  0.00            
ATOM   1192  CD1 ILE A  65      37.832  21.550  19.796  1.00  0.00            
ATOM   1193  1HD ILE A  65      37.743  20.475  19.637  1.00  0.00            
ATOM   1194  2HD ILE A  65      37.344  22.069  18.970  1.00  0.00            
ATOM   1195  3HD ILE A  65      38.891  21.803  19.812  1.00  0.00            
ATOM   1196  N   GLN A  66      35.020  26.031  22.577  1.00  0.00            
ATOM   1197  H   GLN A  66      34.231  25.536  22.187  1.00  0.00            
ATOM   1198  CA  GLN A  66      34.783  27.431  22.964  1.00  0.00            
ATOM   1199  HA  GLN A  66      35.733  27.892  23.235  1.00  0.00            
ATOM   1200  CB  GLN A  66      34.181  28.212  21.776  1.00  0.00            
ATOM   1201  HB3 GLN A  66      34.026  29.245  22.089  1.00  0.00            
ATOM   1202  HB2 GLN A  66      33.205  27.798  21.528  1.00  0.00            
ATOM   1203  CG  GLN A  66      35.050  28.230  20.510  1.00  0.00            
ATOM   1204  HG3 GLN A  66      35.210  27.214  20.152  1.00  0.00            
ATOM   1205  HG2 GLN A  66      36.019  28.660  20.763  1.00  0.00            
ATOM   1206  CD  GLN A  66      34.424  29.042  19.374  1.00  0.00            
ATOM   1207  OE1 GLN A  66      33.222  29.217  19.240  1.00  0.00            
ATOM   1208  NE2 GLN A  66      35.227  29.564  18.476  1.00  0.00            
ATOM   1209 HE21 GLN A  66      36.217  29.419  18.535  1.00  0.00            
ATOM   1210 HE22 GLN A  66      34.772  30.018  17.705  1.00  0.00            
ATOM   1211  C   GLN A  66      33.852  27.578  24.187  1.00  0.00            
ATOM   1212  O   GLN A  66      33.704  28.694  24.687  1.00  0.00            
ATOM   1213  N   ALA A  67      33.185  26.500  24.616  1.00  0.00            
ATOM   1214  H   ALA A  67      33.367  25.616  24.162  1.00  0.00            
ATOM   1215  CA  ALA A  67      32.191  26.486  25.693  1.00  0.00            
ATOM   1216  HA  ALA A  67      32.002  27.510  26.017  1.00  0.00            
ATOM   1217  CB  ALA A  67      30.882  25.925  25.116  1.00  0.00            
ATOM   1218  1HB ALA A  67      30.103  25.969  25.878  1.00  0.00            
ATOM   1219  2HB ALA A  67      30.569  26.504  24.247  1.00  0.00            
ATOM   1220  3HB ALA A  67      31.027  24.884  24.822  1.00  0.00            
ATOM   1221  C   ALA A  67      32.634  25.695  26.946  1.00  0.00            
ATOM   1222  O   ALA A  67      32.068  25.923  28.016  1.00  0.00            
ATOM   1223  N   GLU A  68      33.599  24.778  26.803  1.00  0.00            
ATOM   1224  H   GLU A  68      33.967  24.639  25.872  1.00  0.00            
ATOM   1225  CA  GLU A  68      34.304  24.028  27.863  1.00  0.00            
ATOM   1226  HA  GLU A  68      33.677  23.978  28.750  1.00  0.00            
ATOM   1227  CB  GLU A  68      34.614  22.581  27.381  1.00  0.00            
ATOM   1228  HB3 GLU A  68      35.264  22.111  28.118  1.00  0.00            
ATOM   1229  HB2 GLU A  68      35.162  22.637  26.439  1.00  0.00            
ATOM   1230  CG  GLU A  68      33.373  21.670  27.189  1.00  0.00            
ATOM   1231  HG3 GLU A  68      32.733  22.112  26.421  1.00  0.00            
ATOM   1232  HG2 GLU A  68      32.804  21.673  28.122  1.00  0.00            
ATOM   1233  CD  GLU A  68      33.671  20.195  26.786  1.00  0.00            
ATOM   1234  OE1 GLU A  68      34.715  19.893  26.170  1.00  0.00            
ATOM   1235  OE2 GLU A  68      32.797  19.303  26.976  1.00  0.00            
ATOM   1236  C   GLU A  68      35.587  24.756  28.315  1.00  0.00            
ATOM   1237  OC1 GLU A  68      35.743  24.935  29.545  1.00  0.00            
ATOM   1238  OC2 GLU A  68      36.391  25.132  27.428  1.00  0.00            
ENDMDL
MODEL        3
ATOM      1  N   LYS A   1     -29.126 -27.701 -24.797  1.00  0.00            
ATOM      2  CA  LYS A   1     -27.746 -27.614 -25.336  1.00  0.00            
ATOM      3  HA  LYS A   1     -27.175 -28.283 -24.685  1.00  0.00            
ATOM      4  CB  LYS A   1     -27.524 -28.148 -26.760  1.00  0.00            
ATOM      5  HB3 LYS A   1     -27.825 -27.407 -27.502  1.00  0.00            
ATOM      6  HB2 LYS A   1     -28.107 -29.059 -26.903  1.00  0.00            
ATOM      7  CG  LYS A   1     -26.020 -28.478 -26.894  1.00  0.00            
ATOM      8  HG3 LYS A   1     -25.772 -29.247 -26.159  1.00  0.00            
ATOM      9  HG2 LYS A   1     -25.429 -27.591 -26.667  1.00  0.00            
ATOM     10  CD  LYS A   1     -25.608 -28.979 -28.285  1.00  0.00            
ATOM     11  HD3 LYS A   1     -25.723 -28.173 -29.012  1.00  0.00            
ATOM     12  HD2 LYS A   1     -26.272 -29.796 -28.574  1.00  0.00            
ATOM     13  CE  LYS A   1     -24.158 -29.508 -28.312  1.00  0.00            
ATOM     14  HE3 LYS A   1     -23.949 -29.875 -29.321  1.00  0.00            
ATOM     15  HE2 LYS A   1     -24.088 -30.365 -27.633  1.00  0.00            
ATOM     16  NZ  LYS A   1     -23.131 -28.496 -27.928  1.00  0.00            
ATOM     17  HZ1 LYS A   1     -22.193 -28.853 -28.043  1.00  0.00            
ATOM     18  HZ2 LYS A   1     -23.211 -27.634 -28.446  1.00  0.00            
ATOM     19  HZ3 LYS A   1     -23.163 -28.275 -26.923  1.00  0.00            
ATOM     20  C   LYS A   1     -27.108 -26.253 -25.093  1.00  0.00            
ATOM     21  O   LYS A   1     -26.577 -26.144 -24.017  1.00  0.00            
ATOM     22  1H  LYS A   1     -29.098 -27.552 -23.790  1.00  0.00            
ATOM     23  2H  LYS A   1     -29.763 -27.049 -25.226  1.00  0.00            
ATOM     24  3H  LYS A   1     -29.473 -28.650 -24.853  1.00  0.00            
ATOM     25  N   GLN A   2     -27.141 -25.235 -25.980  1.00  0.00            
ATOM     26  H   GLN A   2     -27.575 -25.350 -26.879  1.00  0.00            
ATOM     27  CA  GLN A   2     -26.291 -24.035 -25.791  1.00  0.00            
ATOM     28  HA  GLN A   2     -25.251 -24.366 -25.845  1.00  0.00            
ATOM     29  CB  GLN A   2     -26.497 -22.966 -26.885  1.00  0.00            
ATOM     30  HB3 GLN A   2     -27.470 -22.490 -26.756  1.00  0.00            
ATOM     31  HB2 GLN A   2     -26.476 -23.436 -27.869  1.00  0.00            
ATOM     32  CG  GLN A   2     -25.397 -21.881 -26.826  1.00  0.00            
ATOM     33  HG3 GLN A   2     -25.386 -21.408 -25.842  1.00  0.00            
ATOM     34  HG2 GLN A   2     -25.616 -21.098 -27.552  1.00  0.00            
ATOM     35  CD  GLN A   2     -24.006 -22.434 -27.133  1.00  0.00            
ATOM     36  OE1 GLN A   2     -23.844 -23.428 -27.830  1.00  0.00            
ATOM     37  NE2 GLN A   2     -22.967 -21.849 -26.594  1.00  0.00            
ATOM     38 HE21 GLN A   2     -23.086 -21.045 -25.958  1.00  0.00            
ATOM     39 HE22 GLN A   2     -22.055 -22.216 -26.771  1.00  0.00            
ATOM     40  C   GLN A   2     -26.459 -23.414 -24.402  1.00  0.00            
ATOM     41  O   GLN A   2     -25.510 -23.434 -23.636  1.00  0.00            
ATOM     42  N   GLN A   3     -27.671 -22.991 -24.026  1.00  0.00            
ATOM     43  H   GLN A   3     -28.405 -22.912 -24.708  1.00  0.00            
ATOM     44  CA  GLN A   3     -27.909 -22.491 -22.673  1.00  0.00            
ATOM     45  HA  GLN A   3     -27.227 -21.658 -22.497  1.00  0.00            
ATOM     46  CB  GLN A   3     -29.341 -21.972 -22.550  1.00  0.00            
ATOM     47  HB3 GLN A   3     -30.032 -22.811 -22.658  1.00  0.00            
ATOM     48  HB2 GLN A   3     -29.529 -21.257 -23.353  1.00  0.00            
ATOM     49  CG  GLN A   3     -29.591 -21.267 -21.203  1.00  0.00            
ATOM     50  HG3 GLN A   3     -28.903 -20.425 -21.102  1.00  0.00            
ATOM     51  HG2 GLN A   3     -29.412 -21.956 -20.377  1.00  0.00            
ATOM     52  CD  GLN A   3     -31.027 -20.768 -21.096  1.00  0.00            
ATOM     53  OE1 GLN A   3     -31.930 -21.281 -21.732  1.00  0.00            
ATOM     54  NE2 GLN A   3     -31.309 -19.758 -20.305  1.00  0.00            
ATOM     55 HE21 GLN A   3     -30.590 -19.269 -19.805  1.00  0.00            
ATOM     56 HE22 GLN A   3     -32.275 -19.481 -20.279  1.00  0.00            
ATOM     57  C   GLN A   3     -27.610 -23.540 -21.596  1.00  0.00            
ATOM     58  O   GLN A   3     -26.914 -23.229 -20.667  1.00  0.00            
ATOM     59  N   GLU A   4     -28.052 -24.786 -21.684  1.00  0.00            
ATOM     60  H   GLU A   4     -28.661 -25.024 -22.440  1.00  0.00            
ATOM     61  CA  GLU A   4     -27.731 -25.830 -20.688  1.00  0.00            
ATOM     62  HA  GLU A   4     -28.164 -25.578 -19.720  1.00  0.00            
ATOM     63  CB  GLU A   4     -28.418 -27.064 -21.248  1.00  0.00            
ATOM     64  HB3 GLU A   4     -27.993 -27.196 -22.241  1.00  0.00            
ATOM     65  HB2 GLU A   4     -29.480 -26.834 -21.365  1.00  0.00            
ATOM     66  CG  GLU A   4     -28.313 -28.405 -20.525  1.00  0.00            
ATOM     67  HG3 GLU A   4     -28.819 -28.328 -19.560  1.00  0.00            
ATOM     68  HG2 GLU A   4     -27.264 -28.654 -20.356  1.00  0.00            
ATOM     69  CD  GLU A   4     -28.976 -29.484 -21.411  1.00  0.00            
ATOM     70  OE1 GLU A   4     -29.108 -29.234 -22.647  1.00  0.00            
ATOM     71  OE2 GLU A   4     -29.373 -30.531 -20.867  1.00  0.00            
ATOM     72  C   GLU A   4     -26.217 -26.081 -20.467  1.00  0.00            
ATOM     73  O   GLU A   4     -25.768 -26.208 -19.336  1.00  0.00            
ATOM     74  N   GLU A   5     -25.419 -26.120 -21.534  1.00  0.00            
ATOM     75  H   GLU A   5     -25.846 -25.945 -22.432  1.00  0.00            
ATOM     76  CA  GLU A   5     -23.990 -26.457 -21.535  1.00  0.00            
ATOM     77  HA  GLU A   5     -23.785 -27.196 -20.756  1.00  0.00            
ATOM     78  CB  GLU A   5     -23.650 -27.057 -22.912  1.00  0.00            
ATOM     79  HB3 GLU A   5     -23.853 -26.310 -23.682  1.00  0.00            
ATOM     80  HB2 GLU A   5     -24.280 -27.928 -23.098  1.00  0.00            
ATOM     81  CG  GLU A   5     -22.180 -27.475 -23.003  1.00  0.00            
ATOM     82  HG3 GLU A   5     -22.002 -28.322 -22.339  1.00  0.00            
ATOM     83  HG2 GLU A   5     -21.554 -26.652 -22.670  1.00  0.00            
ATOM     84  CD  GLU A   5     -21.702 -27.824 -24.410  1.00  0.00            
ATOM     85  OE1 GLU A   5     -22.526 -28.040 -25.344  1.00  0.00            
ATOM     86  OE2 GLU A   5     -20.456 -27.851 -24.525  1.00  0.00            
ATOM     87  C   GLU A   5     -23.109 -25.232 -21.260  1.00  0.00            
ATOM     88  O   GLU A   5     -22.182 -25.284 -20.449  1.00  0.00            
ATOM     89  N   GLU A   6     -23.376 -24.129 -21.963  1.00  0.00            
ATOM     90  H   GLU A   6     -24.177 -24.127 -22.585  1.00  0.00            
ATOM     91  CA  GLU A   6     -22.740 -22.850 -21.696  1.00  0.00            
ATOM     92  HA  GLU A   6     -21.661 -22.997 -21.633  1.00  0.00            
ATOM     93  CB  GLU A   6     -23.019 -21.825 -22.795  1.00  0.00            
ATOM     94  HB3 GLU A   6     -24.087 -21.619 -22.827  1.00  0.00            
ATOM     95  HB2 GLU A   6     -22.698 -22.253 -23.745  1.00  0.00            
ATOM     96  CG  GLU A   6     -22.295 -20.489 -22.575  1.00  0.00            
ATOM     97  HG3 GLU A   6     -21.215 -20.655 -22.609  1.00  0.00            
ATOM     98  HG2 GLU A   6     -22.545 -20.106 -21.583  1.00  0.00            
ATOM     99  CD  GLU A   6     -22.705 -19.449 -23.631  1.00  0.00            
ATOM    100  OE1 GLU A   6     -23.187 -19.857 -24.716  1.00  0.00            
ATOM    101  OE2 GLU A   6     -22.526 -18.246 -23.352  1.00  0.00            
ATOM    102  C   GLU A   6     -23.200 -22.351 -20.343  1.00  0.00            
ATOM    103  O   GLU A   6     -22.331 -22.158 -19.518  1.00  0.00            
ATOM    104  N   ALA A   7     -24.500 -22.233 -20.047  1.00  0.00            
ATOM    105  H   ALA A   7     -25.202 -22.510 -20.721  1.00  0.00            
ATOM    106  CA  ALA A   7     -24.932 -21.840 -18.707  1.00  0.00            
ATOM    107  HA  ALA A   7     -24.451 -20.879 -18.510  1.00  0.00            
ATOM    108  CB  ALA A   7     -26.437 -21.581 -18.529  1.00  0.00            
ATOM    109  1HB ALA A   7     -26.601 -21.001 -17.622  1.00  0.00            
ATOM    110  2HB ALA A   7     -26.832 -21.024 -19.378  1.00  0.00            
ATOM    111  3HB ALA A   7     -26.971 -22.524 -18.403  1.00  0.00            
ATOM    112  C   ALA A   7     -24.415 -22.803 -17.642  1.00  0.00            
ATOM    113  O   ALA A   7     -23.912 -22.263 -16.684  1.00  0.00            
ATOM    114  N   GLU A   8     -24.391 -24.140 -17.721  1.00  0.00            
ATOM    115  H   GLU A   8     -24.837 -24.648 -18.481  1.00  0.00            
ATOM    116  CA  GLU A   8     -23.801 -24.875 -16.576  1.00  0.00            
ATOM    117  HA  GLU A   8     -24.311 -24.508 -15.687  1.00  0.00            
ATOM    118  CB  GLU A   8     -24.068 -26.388 -16.641  1.00  0.00            
ATOM    119  HB3 GLU A   8     -23.654 -26.776 -17.575  1.00  0.00            
ATOM    120  HB2 GLU A   8     -25.146 -26.552 -16.652  1.00  0.00            
ATOM    121  CG  GLU A   8     -23.456 -27.194 -15.471  1.00  0.00            
ATOM    122  HG3 GLU A   8     -22.370 -27.193 -15.587  1.00  0.00            
ATOM    123  HG2 GLU A   8     -23.785 -28.231 -15.565  1.00  0.00            
ATOM    124  CD  GLU A   8     -23.800 -26.689 -14.052  1.00  0.00            
ATOM    125  OE1 GLU A   8     -24.743 -25.888 -13.873  1.00  0.00            
ATOM    126  OE2 GLU A   8     -23.082 -27.038 -13.088  1.00  0.00            
ATOM    127  C   GLU A   8     -22.308 -24.541 -16.362  1.00  0.00            
ATOM    128  O   GLU A   8     -21.861 -24.361 -15.228  1.00  0.00            
ATOM    129  N   ARG A   9     -21.528 -24.347 -17.432  1.00  0.00            
ATOM    130  H   ARG A   9     -21.953 -24.454 -18.352  1.00  0.00            
ATOM    131  CA  ARG A   9     -20.100 -23.982 -17.325  1.00  0.00            
ATOM    132  HA  ARG A   9     -19.666 -24.575 -16.519  1.00  0.00            
ATOM    133  CB  ARG A   9     -19.445 -24.394 -18.653  1.00  0.00            
ATOM    134  HB3 ARG A   9     -19.828 -23.765 -19.458  1.00  0.00            
ATOM    135  HB2 ARG A   9     -19.742 -25.424 -18.859  1.00  0.00            
ATOM    136  CG  ARG A   9     -17.913 -24.336 -18.639  1.00  0.00            
ATOM    137  HG3 ARG A   9     -17.531 -24.967 -17.835  1.00  0.00            
ATOM    138  HG2 ARG A   9     -17.598 -23.308 -18.449  1.00  0.00            
ATOM    139  CD  ARG A   9     -17.311 -24.794 -19.980  1.00  0.00            
ATOM    140  HD3 ARG A   9     -16.225 -24.699 -19.911  1.00  0.00            
ATOM    141  HD2 ARG A   9     -17.641 -24.110 -20.765  1.00  0.00            
ATOM    142  NE  ARG A   9     -17.643 -26.199 -20.330  1.00  0.00            
ATOM    143  HE  ARG A   9     -17.221 -26.917 -19.766  1.00  0.00            
ATOM    144  CZ  ARG A   9     -18.410 -26.609 -21.337  1.00  0.00            
ATOM    145  NH1 ARG A   9     -18.544 -27.873 -21.611  1.00  0.00            
ATOM    146 HH11 ARG A   9     -18.148 -28.574 -21.017  1.00  0.00            
ATOM    147 HH12 ARG A   9     -19.093 -28.137 -22.422  1.00  0.00            
ATOM    148  NH2 ARG A   9     -19.056 -25.795 -22.118  1.00  0.00            
ATOM    149 HH21 ARG A   9     -19.161 -24.833 -21.855  1.00  0.00            
ATOM    150 HH22 ARG A   9     -19.583 -26.171 -22.899  1.00  0.00            
ATOM    151  C   ARG A   9     -19.888 -22.504 -16.932  1.00  0.00            
ATOM    152  O   ARG A   9     -19.155 -22.193 -15.993  1.00  0.00            
ATOM    153  N   LEU A  10     -20.560 -21.596 -17.632  1.00  0.00            
ATOM    154  H   LEU A  10     -21.133 -21.972 -18.375  1.00  0.00            
ATOM    155  CA  LEU A  10     -20.575 -20.136 -17.482  1.00  0.00            
ATOM    156  HA  LEU A  10     -19.542 -19.842 -17.366  1.00  0.00            
ATOM    157  CB  LEU A  10     -21.110 -19.489 -18.788  1.00  0.00            
ATOM    158  HB3 LEU A  10     -22.170 -19.730 -18.859  1.00  0.00            
ATOM    159  HB2 LEU A  10     -20.609 -19.943 -19.646  1.00  0.00            
ATOM    160  CG  LEU A  10     -20.974 -17.953 -18.912  1.00  0.00            
ATOM    161  HG  LEU A  10     -21.305 -17.475 -17.993  1.00  0.00            
ATOM    162  CD1 LEU A  10     -19.545 -17.503 -19.229  1.00  0.00            
ATOM    163 HD11 LEU A  10     -19.487 -16.417 -19.161  1.00  0.00            
ATOM    164 HD12 LEU A  10     -18.854 -17.939 -18.526  1.00  0.00            
ATOM    165 HD13 LEU A  10     -19.267 -17.814 -20.236  1.00  0.00            
ATOM    166  CD2 LEU A  10     -21.846 -17.424 -20.047  1.00  0.00            
ATOM    167 HD21 LEU A  10     -21.827 -16.334 -20.049  1.00  0.00            
ATOM    168 HD22 LEU A  10     -21.483 -17.784 -21.011  1.00  0.00            
ATOM    169 HD23 LEU A  10     -22.876 -17.754 -19.922  1.00  0.00            
ATOM    170  C   LEU A  10     -21.363 -19.655 -16.241  1.00  0.00            
ATOM    171  O   LEU A  10     -21.111 -18.566 -15.753  1.00  0.00            
ATOM    172  N   ARG A  11     -22.273 -20.453 -15.667  1.00  0.00            
ATOM    173  H   ARG A  11     -22.512 -21.313 -16.154  1.00  0.00            
ATOM    174  CA  ARG A  11     -22.972 -20.179 -14.388  1.00  0.00            
ATOM    175  HA  ARG A  11     -23.450 -19.200 -14.439  1.00  0.00            
ATOM    176  CB  ARG A  11     -24.031 -21.262 -14.094  1.00  0.00            
ATOM    177  HB3 ARG A  11     -23.553 -22.239 -14.200  1.00  0.00            
ATOM    178  HB2 ARG A  11     -24.831 -21.167 -14.827  1.00  0.00            
ATOM    179  CG  ARG A  11     -24.717 -21.210 -12.723  1.00  0.00            
ATOM    180  HG3 ARG A  11     -25.375 -20.341 -12.699  1.00  0.00            
ATOM    181  HG2 ARG A  11     -23.985 -21.114 -11.926  1.00  0.00            
ATOM    182  CD  ARG A  11     -25.548 -22.484 -12.486  1.00  0.00            
ATOM    183  HD3 ARG A  11     -26.178 -22.665 -13.361  1.00  0.00            
ATOM    184  HD2 ARG A  11     -26.205 -22.333 -11.628  1.00  0.00            
ATOM    185  NE  ARG A  11     -24.715 -23.680 -12.255  1.00  0.00            
ATOM    186  HE  ARG A  11     -24.768 -24.426 -12.960  1.00  0.00            
ATOM    187  CZ  ARG A  11     -23.978 -23.991 -11.209  1.00  0.00            
ATOM    188  NH1 ARG A  11     -23.354 -25.127 -11.159  1.00  0.00            
ATOM    189 HH11 ARG A  11     -23.431 -25.774 -11.964  1.00  0.00            
ATOM    190 HH12 ARG A  11     -22.777 -25.397 -10.396  1.00  0.00            
ATOM    191  NH2 ARG A  11     -23.832 -23.181 -10.189  1.00  0.00            
ATOM    192 HH21 ARG A  11     -24.263 -22.279 -10.242  1.00  0.00            
ATOM    193 HH22 ARG A  11     -23.299 -23.462  -9.391  1.00  0.00            
ATOM    194  C   ARG A  11     -21.976 -20.144 -13.251  1.00  0.00            
ATOM    195  O   ARG A  11     -22.117 -19.321 -12.355  1.00  0.00            
ATOM    196  N   ARG A  12     -20.963 -21.015 -13.292  1.00  0.00            
ATOM    197  H   ARG A  12     -20.938 -21.678 -14.056  1.00  0.00            
ATOM    198  CA  ARG A  12     -19.817 -20.912 -12.389  1.00  0.00            
ATOM    199  HA  ARG A  12     -20.170 -20.771 -11.365  1.00  0.00            
ATOM    200  CB  ARG A  12     -18.944 -22.157 -12.451  1.00  0.00            
ATOM    201  HB3 ARG A  12     -18.051 -21.945 -11.866  1.00  0.00            
ATOM    202  HB2 ARG A  12     -18.637 -22.361 -13.475  1.00  0.00            
ATOM    203  CG  ARG A  12     -19.667 -23.375 -11.865  1.00  0.00            
ATOM    204  HG3 ARG A  12     -20.514 -23.641 -12.499  1.00  0.00            
ATOM    205  HG2 ARG A  12     -20.030 -23.143 -10.863  1.00  0.00            
ATOM    206  CD  ARG A  12     -18.701 -24.554 -11.794  1.00  0.00            
ATOM    207  HD3 ARG A  12     -18.360 -24.773 -12.808  1.00  0.00            
ATOM    208  HD2 ARG A  12     -19.236 -25.424 -11.410  1.00  0.00            
ATOM    209  NE  ARG A  12     -17.547 -24.249 -10.924  1.00  0.00            
ATOM    210  HE  ARG A  12     -17.560 -23.391 -10.376  1.00  0.00            
ATOM    211  CZ  ARG A  12     -16.394 -24.870 -10.891  1.00  0.00            
ATOM    212  NH1 ARG A  12     -15.469 -24.437 -10.093  1.00  0.00            
ATOM    213 HH11 ARG A  12     -15.638 -23.501  -9.695  1.00  0.00            
ATOM    214 HH12 ARG A  12     -14.548 -24.817 -10.088  1.00  0.00            
ATOM    215  NH2 ARG A  12     -16.159 -25.919 -11.631  1.00  0.00            
ATOM    216 HH21 ARG A  12     -16.898 -26.238 -12.231  1.00  0.00            
ATOM    217 HH22 ARG A  12     -15.281 -26.391 -11.570  1.00  0.00            
ATOM    218  C   ARG A  12     -19.000 -19.679 -12.710  1.00  0.00            
ATOM    219  O   ARG A  12     -18.772 -18.894 -11.805  1.00  0.00            
ATOM    220  N   ILE A  13     -18.658 -19.461 -13.985  1.00  0.00            
ATOM    221  H   ILE A  13     -18.850 -20.183 -14.662  1.00  0.00            
ATOM    222  CA  ILE A  13     -17.966 -18.240 -14.421  1.00  0.00            
ATOM    223  HA  ILE A  13     -16.997 -18.206 -13.919  1.00  0.00            
ATOM    224  CB  ILE A  13     -17.697 -18.240 -15.947  1.00  0.00            
ATOM    225  HB  ILE A  13     -18.660 -18.339 -16.422  1.00  0.00            
ATOM    226  CG2 ILE A  13     -17.090 -16.927 -16.474  1.00  0.00            
ATOM    227 HG21 ILE A  13     -17.055 -16.919 -17.561  1.00  0.00            
ATOM    228 HG22 ILE A  13     -17.696 -16.070 -16.179  1.00  0.00            
ATOM    229 HG23 ILE A  13     -16.077 -16.812 -16.094  1.00  0.00            
ATOM    230  CG1 ILE A  13     -16.778 -19.424 -16.346  1.00  0.00            
ATOM    231 HG13 ILE A  13     -17.190 -20.353 -15.955  1.00  0.00            
ATOM    232 HG12 ILE A  13     -15.803 -19.276 -15.878  1.00  0.00            
ATOM    233  C   ILE A  13     -18.724 -16.982 -13.971  1.00  0.00            
ATOM    234  O   ILE A  13     -18.054 -16.050 -13.590  1.00  0.00            
ATOM    235  CD1 ILE A  13     -16.557 -19.629 -17.854  1.00  0.00            
ATOM    236  1HD ILE A  13     -15.902 -20.487 -18.006  1.00  0.00            
ATOM    237  2HD ILE A  13     -17.504 -19.822 -18.354  1.00  0.00            
ATOM    238  3HD ILE A  13     -16.078 -18.758 -18.301  1.00  0.00            
ATOM    239  N   GLN A  14     -20.055 -16.909 -13.918  1.00  0.00            
ATOM    240  H   GLN A  14     -20.598 -17.673 -14.297  1.00  0.00            
ATOM    241  CA  GLN A  14     -20.755 -15.676 -13.531  1.00  0.00            
ATOM    242  HA  GLN A  14     -20.495 -14.903 -14.255  1.00  0.00            
ATOM    243  CB  GLN A  14     -22.278 -15.895 -13.586  1.00  0.00            
ATOM    244  HB3 GLN A  14     -22.566 -16.645 -12.851  1.00  0.00            
ATOM    245  HB2 GLN A  14     -22.550 -16.274 -14.574  1.00  0.00            
ATOM    246  CG  GLN A  14     -23.066 -14.599 -13.314  1.00  0.00            
ATOM    247  HG3 GLN A  14     -22.805 -14.201 -12.334  1.00  0.00            
ATOM    248  HG2 GLN A  14     -24.131 -14.834 -13.302  1.00  0.00            
ATOM    249  CD  GLN A  14     -22.836 -13.536 -14.387  1.00  0.00            
ATOM    250  OE1 GLN A  14     -22.809 -13.819 -15.573  1.00  0.00            
ATOM    251  NE2 GLN A  14     -22.675 -12.283 -14.052  1.00  0.00            
ATOM    252 HE21 GLN A  14     -22.452 -11.983 -13.094  1.00  0.00            
ATOM    253 HE22 GLN A  14     -22.493 -11.629 -14.779  1.00  0.00            
ATOM    254  C   GLN A  14     -20.283 -15.188 -12.150  1.00  0.00            
ATOM    255  O   GLN A  14     -19.739 -14.093 -12.033  1.00  0.00            
ATOM    256  N   GLU A  15     -20.390 -16.049 -11.139  1.00  0.00            
ATOM    257  H   GLU A  15     -20.801 -16.951 -11.327  1.00  0.00            
ATOM    258  CA  GLU A  15     -19.942 -15.764  -9.771  1.00  0.00            
ATOM    259  HA  GLU A  15     -20.246 -14.749  -9.498  1.00  0.00            
ATOM    260  CB  GLU A  15     -20.675 -16.752  -8.847  1.00  0.00            
ATOM    261  HB3 GLU A  15     -20.368 -17.762  -9.125  1.00  0.00            
ATOM    262  HB2 GLU A  15     -21.749 -16.684  -9.034  1.00  0.00            
ATOM    263  CG  GLU A  15     -20.421 -16.584  -7.341  1.00  0.00            
ATOM    264  HG3 GLU A  15     -19.344 -16.603  -7.157  1.00  0.00            
ATOM    265  HG2 GLU A  15     -20.844 -17.457  -6.839  1.00  0.00            
ATOM    266  CD  GLU A  15     -21.048 -15.328  -6.712  1.00  0.00            
ATOM    267  OE1 GLU A  15     -22.209 -15.010  -7.060  1.00  0.00            
ATOM    268  OE2 GLU A  15     -20.389 -14.757  -5.812  1.00  0.00            
ATOM    269  C   GLU A  15     -18.406 -15.853  -9.622  1.00  0.00            
ATOM    270  O   GLU A  15     -17.800 -15.038  -8.939  1.00  0.00            
ATOM    271  N   GLU A  16     -17.732 -16.819 -10.265  1.00  0.00            
ATOM    272  H   GLU A  16     -18.268 -17.465 -10.835  1.00  0.00            
ATOM    273  CA  GLU A  16     -16.280 -17.061 -10.122  1.00  0.00            
ATOM    274  HA  GLU A  16     -16.034 -16.931  -9.072  1.00  0.00            
ATOM    275  CB  GLU A  16     -15.912 -18.521 -10.494  1.00  0.00            
ATOM    276  HB3 GLU A  16     -14.826 -18.612 -10.458  1.00  0.00            
ATOM    277  HB2 GLU A  16     -16.225 -18.715 -11.519  1.00  0.00            
ATOM    278  CG  GLU A  16     -16.500 -19.600  -9.548  1.00  0.00            
ATOM    279  HG3 GLU A  16     -17.585 -19.488  -9.500  1.00  0.00            
ATOM    280  HG2 GLU A  16     -16.113 -19.417  -8.543  1.00  0.00            
ATOM    281  CD  GLU A  16     -16.180 -21.064  -9.946  1.00  0.00            
ATOM    282  OE1 GLU A  16     -15.692 -21.338 -11.058  1.00  0.00            
ATOM    283  OE2 GLU A  16     -16.447 -21.998  -9.149  1.00  0.00            
ATOM    284  C   GLU A  16     -15.413 -16.041 -10.903  1.00  0.00            
ATOM    285  O   GLU A  16     -14.345 -15.640 -10.431  1.00  0.00            
ATOM    286  N   MET A  17     -15.890 -15.536 -12.046  1.00  0.00            
ATOM    287  H   MET A  17     -16.800 -15.869 -12.346  1.00  0.00            
ATOM    288  CA  MET A  17     -15.332 -14.391 -12.787  1.00  0.00            
ATOM    289  HA  MET A  17     -14.270 -14.554 -12.967  1.00  0.00            
ATOM    290  CB  MET A  17     -16.060 -14.193 -14.128  1.00  0.00            
ATOM    291  HB3 MET A  17     -17.095 -13.972 -13.889  1.00  0.00            
ATOM    292  HB2 MET A  17     -15.999 -15.119 -14.690  1.00  0.00            
ATOM    293  CG  MET A  17     -15.612 -13.055 -15.045  1.00  0.00            
ATOM    294  HG3 MET A  17     -14.618 -13.293 -15.424  1.00  0.00            
ATOM    295  HG2 MET A  17     -15.558 -12.135 -14.470  1.00  0.00            
ATOM    296  SD  MET A  17     -16.713 -12.761 -16.471  1.00  0.00            
ATOM    297  CE  MET A  17     -18.328 -12.397 -15.697  1.00  0.00            
ATOM    298  1HE MET A  17     -19.071 -12.212 -16.472  1.00  0.00            
ATOM    299  2HE MET A  17     -18.676 -13.242 -15.100  1.00  0.00            
ATOM    300  3HE MET A  17     -18.251 -11.518 -15.058  1.00  0.00            
ATOM    301  C   MET A  17     -15.522 -13.121 -11.976  1.00  0.00            
ATOM    302  O   MET A  17     -14.570 -12.360 -11.828  1.00  0.00            
ATOM    303  N   GLU A  18     -16.729 -12.885 -11.449  1.00  0.00            
ATOM    304  H   GLU A  18     -17.495 -13.533 -11.614  1.00  0.00            
ATOM    305  CA  GLU A  18     -16.970 -11.752 -10.560  1.00  0.00            
ATOM    306  HA  GLU A  18     -16.588 -10.855 -11.043  1.00  0.00            
ATOM    307  CB  GLU A  18     -18.466 -11.504 -10.309  1.00  0.00            
ATOM    308  HB3 GLU A  18     -18.553 -10.794  -9.485  1.00  0.00            
ATOM    309  HB2 GLU A  18     -18.962 -12.432 -10.028  1.00  0.00            
ATOM    310  CG  GLU A  18     -19.117 -10.883 -11.562  1.00  0.00            
ATOM    311  HG3 GLU A  18     -19.054 -11.593 -12.389  1.00  0.00            
ATOM    312  HG2 GLU A  18     -18.538 -10.004 -11.857  1.00  0.00            
ATOM    313  CD  GLU A  18     -20.575 -10.446 -11.349  1.00  0.00            
ATOM    314  OE1 GLU A  18     -20.831  -9.711 -10.371  1.00  0.00            
ATOM    315  OE2 GLU A  18     -21.405 -10.754 -12.236  1.00  0.00            
ATOM    316  C   GLU A  18     -16.162 -11.888  -9.268  1.00  0.00            
ATOM    317  O   GLU A  18     -15.661 -10.883  -8.805  1.00  0.00            
ATOM    318  N   LYS A  19     -15.870 -13.088  -8.754  1.00  0.00            
ATOM    319  H   LYS A  19     -16.409 -13.875  -9.113  1.00  0.00            
ATOM    320  CA  LYS A  19     -14.930 -13.315  -7.639  1.00  0.00            
ATOM    321  HA  LYS A  19     -15.241 -12.685  -6.808  1.00  0.00            
ATOM    322  CB  LYS A  19     -15.021 -14.787  -7.211  1.00  0.00            
ATOM    323  HB3 LYS A  19     -14.802 -15.406  -8.074  1.00  0.00            
ATOM    324  HB2 LYS A  19     -16.045 -15.002  -6.898  1.00  0.00            
ATOM    325  CG  LYS A  19     -14.056 -15.201  -6.089  1.00  0.00            
ATOM    326  HG3 LYS A  19     -14.336 -14.700  -5.163  1.00  0.00            
ATOM    327  HG2 LYS A  19     -13.031 -14.932  -6.349  1.00  0.00            
ATOM    328  CD  LYS A  19     -14.133 -16.724  -5.918  1.00  0.00            
ATOM    329  HD3 LYS A  19     -13.843 -17.199  -6.860  1.00  0.00            
ATOM    330  HD2 LYS A  19     -15.163 -17.002  -5.689  1.00  0.00            
ATOM    331  CE  LYS A  19     -13.204 -17.213  -4.803  1.00  0.00            
ATOM    332  HE3 LYS A  19     -13.476 -16.696  -3.878  1.00  0.00            
ATOM    333  HE2 LYS A  19     -12.177 -16.940  -5.065  1.00  0.00            
ATOM    334  NZ  LYS A  19     -13.328 -18.685  -4.630  1.00  0.00            
ATOM    335  HZ1 LYS A  19     -12.740 -19.026  -3.882  1.00  0.00            
ATOM    336  HZ2 LYS A  19     -14.289 -18.932  -4.420  1.00  0.00            
ATOM    337  HZ3 LYS A  19     -13.074 -19.160  -5.492  1.00  0.00            
ATOM    338  C   LYS A  19     -13.494 -12.927  -7.996  1.00  0.00            
ATOM    339  O   LYS A  19     -12.829 -12.253  -7.208  1.00  0.00            
ATOM    340  N   GLU A  20     -12.973 -13.371  -9.137  1.00  0.00            
ATOM    341  H   GLU A  20     -13.546 -13.969  -9.731  1.00  0.00            
ATOM    342  CA  GLU A  20     -11.629 -12.993  -9.587  1.00  0.00            
ATOM    343  HA  GLU A  20     -10.887 -13.254  -8.834  1.00  0.00            
ATOM    344  CB  GLU A  20     -11.258 -13.666 -10.903  1.00  0.00            
ATOM    345  HB3 GLU A  20     -10.395 -13.099 -11.230  1.00  0.00            
ATOM    346  HB2 GLU A  20     -12.058 -13.526 -11.633  1.00  0.00            
ATOM    347  CG  GLU A  20     -10.824 -15.133 -10.903  1.00  0.00            
ATOM    348  HG3 GLU A  20     -11.678 -15.769 -10.673  1.00  0.00            
ATOM    349  HG2 GLU A  20     -10.065 -15.276 -10.130  1.00  0.00            
ATOM    350  CD  GLU A  20     -10.227 -15.489 -12.283  1.00  0.00            
ATOM    351  OE1 GLU A  20      -9.857 -14.531 -13.022  1.00  0.00            
ATOM    352  OE2 GLU A  20     -10.081 -16.693 -12.565  1.00  0.00            
ATOM    353  C   GLU A  20     -11.525 -11.487  -9.853  1.00  0.00            
ATOM    354  O   GLU A  20     -10.588 -10.835  -9.395  1.00  0.00            
ATOM    355  N   ARG A  21     -12.503 -10.940 -10.584  1.00  0.00            
ATOM    356  H   ARG A  21     -13.249 -11.556 -10.903  1.00  0.00            
ATOM    357  CA  ARG A  21     -12.616  -9.521 -10.898  1.00  0.00            
ATOM    358  HA  ARG A  21     -11.696  -9.167 -11.359  1.00  0.00            
ATOM    359  CB  ARG A  21     -13.782  -9.260 -11.842  1.00  0.00            
ATOM    360  HB3 ARG A  21     -13.979  -8.189 -11.823  1.00  0.00            
ATOM    361  HB2 ARG A  21     -14.677  -9.761 -11.475  1.00  0.00            
ATOM    362  CG  ARG A  21     -13.478  -9.697 -13.282  1.00  0.00            
ATOM    363  HG3 ARG A  21     -13.291 -10.768 -13.327  1.00  0.00            
ATOM    364  HG2 ARG A  21     -12.597  -9.168 -13.647  1.00  0.00            
ATOM    365  CD  ARG A  21     -14.672  -9.352 -14.170  1.00  0.00            
ATOM    366  HD3 ARG A  21     -15.561  -9.851 -13.774  1.00  0.00            
ATOM    367  HD2 ARG A  21     -14.485  -9.710 -15.184  1.00  0.00            
ATOM    368  NE  ARG A  21     -14.869  -7.897 -14.179  1.00  0.00            
ATOM    369  HE  ARG A  21     -14.202  -7.316 -13.660  1.00  0.00            
ATOM    370  CZ  ARG A  21     -15.904  -7.224 -14.606  1.00  0.00            
ATOM    371  NH1 ARG A  21     -15.893  -5.938 -14.444  1.00  0.00            
ATOM    372 HH11 ARG A  21     -15.138  -5.561 -13.854  1.00  0.00            
ATOM    373 HH12 ARG A  21     -16.677  -5.372 -14.704  1.00  0.00            
ATOM    374  NH2 ARG A  21     -16.927  -7.796 -15.183  1.00  0.00            
ATOM    375 HH21 ARG A  21     -16.938  -8.796 -15.253  1.00  0.00            
ATOM    376 HH22 ARG A  21     -17.735  -7.257 -15.430  1.00  0.00            
ATOM    377  C   ARG A  21     -12.806  -8.693  -9.648  1.00  0.00            
ATOM    378  O   ARG A  21     -12.077  -7.729  -9.508  1.00  0.00            
ATOM    379  N   LYS A  22     -13.647  -9.119  -8.701  1.00  0.00            
ATOM    380  H   LYS A  22     -14.227  -9.917  -8.924  1.00  0.00            
ATOM    381  CA  LYS A  22     -13.821  -8.512  -7.379  1.00  0.00            
ATOM    382  HA  LYS A  22     -14.202  -7.496  -7.510  1.00  0.00            
ATOM    383  CB  LYS A  22     -14.816  -9.311  -6.518  1.00  0.00            
ATOM    384  HB3 LYS A  22     -14.487 -10.349  -6.450  1.00  0.00            
ATOM    385  HB2 LYS A  22     -15.792  -9.280  -7.001  1.00  0.00            
ATOM    386  CG  LYS A  22     -14.997  -8.758  -5.101  1.00  0.00            
ATOM    387  HG3 LYS A  22     -15.381  -7.739  -5.167  1.00  0.00            
ATOM    388  HG2 LYS A  22     -14.037  -8.747  -4.587  1.00  0.00            
ATOM    389  CD  LYS A  22     -15.982  -9.631  -4.305  1.00  0.00            
ATOM    390  HD3 LYS A  22     -15.544 -10.613  -4.121  1.00  0.00            
ATOM    391  HD2 LYS A  22     -16.890  -9.769  -4.897  1.00  0.00            
ATOM    392  CE  LYS A  22     -16.368  -8.966  -2.978  1.00  0.00            
ATOM    393  HE3 LYS A  22     -17.202  -9.515  -2.530  1.00  0.00            
ATOM    394  HE2 LYS A  22     -16.716  -7.953  -3.200  1.00  0.00            
ATOM    395  NZ  LYS A  22     -15.231  -8.906  -2.030  1.00  0.00            
ATOM    396  HZ1 LYS A  22     -15.333  -8.159  -1.342  1.00  0.00            
ATOM    397  HZ2 LYS A  22     -15.019  -9.773  -1.573  1.00  0.00            
ATOM    398  HZ3 LYS A  22     -14.372  -8.576  -2.482  1.00  0.00            
ATOM    399  C   LYS A  22     -12.469  -8.408  -6.719  1.00  0.00            
ATOM    400  O   LYS A  22     -12.050  -7.301  -6.447  1.00  0.00            
ATOM    401  N   ARG A  23     -11.728  -9.515  -6.567  1.00  0.00            
ATOM    402  H   ARG A  23     -12.108 -10.398  -6.888  1.00  0.00            
ATOM    403  CA  ARG A  23     -10.374  -9.441  -6.001  1.00  0.00            
ATOM    404  HA  ARG A  23     -10.449  -9.019  -4.995  1.00  0.00            
ATOM    405  CB  ARG A  23      -9.696 -10.807  -5.920  1.00  0.00            
ATOM    406  HB3 ARG A  23      -8.640 -10.658  -5.679  1.00  0.00            
ATOM    407  HB2 ARG A  23      -9.765 -11.314  -6.882  1.00  0.00            
ATOM    408  CG  ARG A  23     -10.318 -11.667  -4.819  1.00  0.00            
ATOM    409  HG3 ARG A  23     -11.375 -11.830  -5.023  1.00  0.00            
ATOM    410  HG2 ARG A  23     -10.208 -11.163  -3.855  1.00  0.00            
ATOM    411  CD  ARG A  23      -9.583 -13.003  -4.787  1.00  0.00            
ATOM    412  HD3 ARG A  23      -8.528 -12.817  -4.558  1.00  0.00            
ATOM    413  HD2 ARG A  23      -9.655 -13.464  -5.776  1.00  0.00            
ATOM    414  NE  ARG A  23     -10.152 -13.899  -3.772  1.00  0.00            
ATOM    415  HE  ARG A  23     -10.808 -13.481  -3.135  1.00  0.00            
ATOM    416  CZ  ARG A  23      -9.803 -15.156  -3.591  1.00  0.00            
ATOM    417  NH1 ARG A  23     -10.325 -15.838  -2.609  1.00  0.00            
ATOM    418 HH11 ARG A  23     -10.923 -15.362  -1.953  1.00  0.00            
ATOM    419 HH12 ARG A  23      -9.937 -16.733  -2.357  1.00  0.00            
ATOM    420  NH2 ARG A  23      -8.936 -15.750  -4.366  1.00  0.00            
ATOM    421 HH21 ARG A  23      -8.492 -15.203  -5.084  1.00  0.00            
ATOM    422 HH22 ARG A  23      -8.616 -16.687  -4.193  1.00  0.00            
ATOM    423  C   ARG A  23      -9.485  -8.464  -6.756  1.00  0.00            
ATOM    424  O   ARG A  23      -8.860  -7.669  -6.086  1.00  0.00            
ATOM    425  N   ARG A  24      -9.432  -8.478  -8.092  1.00  0.00            
ATOM    426  H   ARG A  24      -9.998  -9.156  -8.589  1.00  0.00            
ATOM    427  CA  ARG A  24      -8.575  -7.546  -8.850  1.00  0.00            
ATOM    428  HA  ARG A  24      -7.569  -7.583  -8.427  1.00  0.00            
ATOM    429  CB  ARG A  24      -8.498  -7.960 -10.328  1.00  0.00            
ATOM    430  HB3 ARG A  24      -8.036  -7.148 -10.892  1.00  0.00            
ATOM    431  HB2 ARG A  24      -9.504  -8.122 -10.717  1.00  0.00            
ATOM    432  CG  ARG A  24      -7.645  -9.228 -10.507  1.00  0.00            
ATOM    433  HG3 ARG A  24      -8.115 -10.071 -10.002  1.00  0.00            
ATOM    434  HG2 ARG A  24      -6.670  -9.058 -10.047  1.00  0.00            
ATOM    435  CD  ARG A  24      -7.413  -9.588 -11.982  1.00  0.00            
ATOM    436  HD3 ARG A  24      -6.671 -10.386 -12.030  1.00  0.00            
ATOM    437  HD2 ARG A  24      -6.995  -8.720 -12.496  1.00  0.00            
ATOM    438  NE  ARG A  24      -8.657 -10.006 -12.659  1.00  0.00            
ATOM    439  HE  ARG A  24      -9.275  -9.267 -12.948  1.00  0.00            
ATOM    440  CZ  ARG A  24      -9.064 -11.247 -12.873  1.00  0.00            
ATOM    441  NH1 ARG A  24     -10.214 -11.493 -13.417  1.00  0.00            
ATOM    442 HH11 ARG A  24     -10.844 -10.766 -13.685  1.00  0.00            
ATOM    443 HH12 ARG A  24     -10.461 -12.478 -13.501  1.00  0.00            
ATOM    444  NH2 ARG A  24      -8.369 -12.299 -12.571  1.00  0.00            
ATOM    445 HH21 ARG A  24      -7.452 -12.226 -12.185  1.00  0.00            
ATOM    446 HH22 ARG A  24      -8.772 -13.226 -12.775  1.00  0.00            
ATOM    447  C   ARG A  24      -8.984  -6.077  -8.683  1.00  0.00            
ATOM    448  O   ARG A  24      -8.104  -5.257  -8.474  1.00  0.00            
ATOM    449  N   GLU A  25     -10.278  -5.767  -8.724  1.00  0.00            
ATOM    450  H   GLU A  25     -10.924  -6.526  -8.894  1.00  0.00            
ATOM    451  CA  GLU A  25     -10.868  -4.418  -8.659  1.00  0.00            
ATOM    452  HA  GLU A  25     -10.237  -3.727  -9.221  1.00  0.00            
ATOM    453  CB  GLU A  25     -12.258  -4.493  -9.387  1.00  0.00            
ATOM    454  HB3 GLU A  25     -12.757  -3.529  -9.284  1.00  0.00            
ATOM    455  HB2 GLU A  25     -12.871  -5.236  -8.877  1.00  0.00            
ATOM    456  CG  GLU A  25     -12.193  -4.850 -10.916  1.00  0.00            
ATOM    457  HG3 GLU A  25     -11.455  -5.641 -11.062  1.00  0.00            
ATOM    458  HG2 GLU A  25     -11.811  -3.974 -11.444  1.00  0.00            
ATOM    459  CD  GLU A  25     -13.506  -5.314 -11.629  1.00  0.00            
ATOM    460  OE1 GLU A  25     -14.616  -5.180 -11.077  1.00  0.00            
ATOM    461  OE2 GLU A  25     -13.451  -5.849 -12.774  1.00  0.00            
ATOM    462  C   GLU A  25     -10.900  -3.881  -7.184  1.00  0.00            
ATOM    463  O   GLU A  25     -10.636  -2.709  -6.910  1.00  0.00            
ATOM    464  N   GLU A  26     -11.109  -4.759  -6.194  1.00  0.00            
ATOM    465  H   GLU A  26     -11.322  -5.707  -6.482  1.00  0.00            
ATOM    466  CA  GLU A  26     -11.173  -4.495  -4.736  1.00  0.00            
ATOM    467  HA  GLU A  26     -11.643  -3.525  -4.574  1.00  0.00            
ATOM    468  CB  GLU A  26     -12.052  -5.586  -4.094  1.00  0.00            
ATOM    469  HB3 GLU A  26     -11.523  -6.528  -4.230  1.00  0.00            
ATOM    470  HB2 GLU A  26     -13.004  -5.632  -4.627  1.00  0.00            
ATOM    471  CG  GLU A  26     -12.364  -5.480  -2.594  1.00  0.00            
ATOM    472  HG3 GLU A  26     -12.985  -4.596  -2.422  1.00  0.00            
ATOM    473  HG2 GLU A  26     -11.439  -5.369  -2.026  1.00  0.00            
ATOM    474  CD  GLU A  26     -13.091  -6.745  -2.103  1.00  0.00            
ATOM    475  OE1 GLU A  26     -12.759  -7.878  -2.530  1.00  0.00            
ATOM    476  OE2 GLU A  26     -14.049  -6.648  -1.307  1.00  0.00            
ATOM    477  C   GLU A  26      -9.798  -4.492  -4.043  1.00  0.00            
ATOM    478  O   GLU A  26      -9.586  -3.730  -3.099  1.00  0.00            
ATOM    479  N   ASP A  27      -8.850  -5.327  -4.480  1.00  0.00            
ATOM    480  H   ASP A  27      -9.084  -5.974  -5.228  1.00  0.00            
ATOM    481  CA  ASP A  27      -7.428  -5.220  -4.112  1.00  0.00            
ATOM    482  HA  ASP A  27      -7.336  -5.163  -3.030  1.00  0.00            
ATOM    483  CB  ASP A  27      -6.697  -6.476  -4.612  1.00  0.00            
ATOM    484  HB3 ASP A  27      -6.765  -6.505  -5.699  1.00  0.00            
ATOM    485  HB2 ASP A  27      -7.199  -7.355  -4.200  1.00  0.00            
ATOM    486  CG  ASP A  27      -5.222  -6.577  -4.240  1.00  0.00            
ATOM    487  OD1 ASP A  27      -4.962  -6.780  -3.029  1.00  0.00            
ATOM    488  OD2 ASP A  27      -4.398  -6.564  -5.182  1.00  0.00            
ATOM    489  C   ASP A  27      -6.832  -3.933  -4.696  1.00  0.00            
ATOM    490  O   ASP A  27      -6.160  -3.176  -3.997  1.00  0.00            
ATOM    491  N   GLU A  28      -7.201  -3.582  -5.932  1.00  0.00            
ATOM    492  H   GLU A  28      -7.765  -4.221  -6.479  1.00  0.00            
ATOM    493  CA  GLU A  28      -6.847  -2.293  -6.530  1.00  0.00            
ATOM    494  HA  GLU A  28      -5.768  -2.194  -6.451  1.00  0.00            
ATOM    495  CB  GLU A  28      -7.180  -2.315  -8.028  1.00  0.00            
ATOM    496  HB3 GLU A  28      -8.253  -2.446  -8.174  1.00  0.00            
ATOM    497  HB2 GLU A  28      -6.655  -3.165  -8.465  1.00  0.00            
ATOM    498  CG  GLU A  28      -6.712  -1.047  -8.749  1.00  0.00            
ATOM    499  HG3 GLU A  28      -5.785  -0.713  -8.283  1.00  0.00            
ATOM    500  HG2 GLU A  28      -7.452  -0.254  -8.617  1.00  0.00            
ATOM    501  CD  GLU A  28      -6.433  -1.298 -10.237  1.00  0.00            
ATOM    502  OE1 GLU A  28      -7.271  -1.915 -10.928  1.00  0.00            
ATOM    503  OE2 GLU A  28      -5.307  -0.938 -10.664  1.00  0.00            
ATOM    504  C   GLU A  28      -7.453  -1.099  -5.765  1.00  0.00            
ATOM    505  O   GLU A  28      -6.780  -0.082  -5.579  1.00  0.00            
ATOM    506  N   GLN A  29      -8.649  -1.228  -5.181  1.00  0.00            
ATOM    507  H   GLN A  29      -9.219  -2.032  -5.424  1.00  0.00            
ATOM    508  CA  GLN A  29      -9.190  -0.197  -4.283  1.00  0.00            
ATOM    509  HA  GLN A  29      -9.161   0.744  -4.834  1.00  0.00            
ATOM    510  CB  GLN A  29     -10.661  -0.519  -3.965  1.00  0.00            
ATOM    511  HB3 GLN A  29     -10.697  -1.427  -3.364  1.00  0.00            
ATOM    512  HB2 GLN A  29     -11.191  -0.714  -4.899  1.00  0.00            
ATOM    513  CG  GLN A  29     -11.413   0.585  -3.201  1.00  0.00            
ATOM    514  HG3 GLN A  29     -10.928   0.763  -2.242  1.00  0.00            
ATOM    515  HG2 GLN A  29     -12.422   0.231  -2.990  1.00  0.00            
ATOM    516  CD  GLN A  29     -11.530   1.905  -3.962  1.00  0.00            
ATOM    517  OE1 GLN A  29     -12.380   2.112  -4.802  1.00  0.00            
ATOM    518  NE2 GLN A  29     -10.700   2.890  -3.690  1.00  0.00            
ATOM    519 HE21 GLN A  29      -9.906   2.708  -3.096  1.00  0.00            
ATOM    520 HE22 GLN A  29     -10.796   3.659  -4.327  1.00  0.00            
ATOM    521  C   GLN A  29      -8.345   0.002  -3.001  1.00  0.00            
ATOM    522  O   GLN A  29      -8.354   1.110  -2.437  1.00  0.00            
ATOM    523  N   ARG A  30      -7.583  -1.014  -2.552  1.00  0.00            
ATOM    524  H   ARG A  30      -7.597  -1.881  -3.086  1.00  0.00            
ATOM    525  CA  ARG A  30      -6.599  -0.893  -1.451  1.00  0.00            
ATOM    526  HA  ARG A  30      -7.028  -0.272  -0.667  1.00  0.00            
ATOM    527  CB  ARG A  30      -6.247  -2.252  -0.823  1.00  0.00            
ATOM    528  HB3 ARG A  30      -5.474  -2.087  -0.070  1.00  0.00            
ATOM    529  HB2 ARG A  30      -5.832  -2.928  -1.569  1.00  0.00            
ATOM    530  CG  ARG A  30      -7.453  -2.907  -0.138  1.00  0.00            
ATOM    531  HG3 ARG A  30      -8.183  -3.217  -0.886  1.00  0.00            
ATOM    532  HG2 ARG A  30      -7.923  -2.179   0.525  1.00  0.00            
ATOM    533  CD  ARG A  30      -7.023  -4.114   0.702  1.00  0.00            
ATOM    534  HD3 ARG A  30      -7.856  -4.418   1.338  1.00  0.00            
ATOM    535  HD2 ARG A  30      -6.199  -3.821   1.357  1.00  0.00            
ATOM    536  NE  ARG A  30      -6.594  -5.251  -0.130  1.00  0.00            
ATOM    537  HE  ARG A  30      -5.614  -5.316  -0.381  1.00  0.00            
ATOM    538  CZ  ARG A  30      -7.358  -6.222  -0.580  1.00  0.00            
ATOM    539  NH1 ARG A  30      -6.837  -7.224  -1.203  1.00  0.00            
ATOM    540 HH11 ARG A  30      -5.902  -7.103  -1.620  1.00  0.00            
ATOM    541 HH12 ARG A  30      -7.421  -7.902  -1.636  1.00  0.00            
ATOM    542  NH2 ARG A  30      -8.658  -6.213  -0.464  1.00  0.00            
ATOM    543 HH21 ARG A  30      -9.090  -5.355  -0.175  1.00  0.00            
ATOM    544 HH22 ARG A  30      -9.202  -6.925  -0.910  1.00  0.00            
ATOM    545  C   ARG A  30      -5.318  -0.181  -1.880  1.00  0.00            
ATOM    546  O   ARG A  30      -4.828   0.627  -1.089  1.00  0.00            
ATOM    547  N   ARG A  31      -4.875  -0.336  -3.136  1.00  0.00            
ATOM    548  H   ARG A  31      -5.318  -1.055  -3.697  1.00  0.00            
ATOM    549  CA  ARG A  31      -3.706   0.374  -3.697  1.00  0.00            
ATOM    550  HA  ARG A  31      -2.820   0.046  -3.158  1.00  0.00            
ATOM    551  CB  ARG A  31      -3.479   0.053  -5.179  1.00  0.00            
ATOM    552  HB3 ARG A  31      -2.609   0.620  -5.516  1.00  0.00            
ATOM    553  HB2 ARG A  31      -4.336   0.396  -5.755  1.00  0.00            
ATOM    554  CG  ARG A  31      -3.213  -1.424  -5.478  1.00  0.00            
ATOM    555  HG3 ARG A  31      -4.047  -2.029  -5.128  1.00  0.00            
ATOM    556  HG2 ARG A  31      -2.304  -1.754  -4.972  1.00  0.00            
ATOM    557  CD  ARG A  31      -3.050  -1.582  -6.996  1.00  0.00            
ATOM    558  HD3 ARG A  31      -2.093  -1.152  -7.296  1.00  0.00            
ATOM    559  HD2 ARG A  31      -3.844  -1.029  -7.496  1.00  0.00            
ATOM    560  NE  ARG A  31      -3.109  -2.992  -7.402  1.00  0.00            
ATOM    561  HE  ARG A  31      -2.986  -3.673  -6.666  1.00  0.00            
ATOM    562  CZ  ARG A  31      -3.304  -3.453  -8.626  1.00  0.00            
ATOM    563  NH1 ARG A  31      -3.257  -4.734  -8.841  1.00  0.00            
ATOM    564 HH11 ARG A  31      -3.175  -5.352  -8.049  1.00  0.00            
ATOM    565 HH12 ARG A  31      -3.488  -5.084  -9.748  1.00  0.00            
ATOM    566  NH2 ARG A  31      -3.528  -2.691  -9.662  1.00  0.00            
ATOM    567 HH21 ARG A  31      -3.816  -1.722  -9.554  1.00  0.00            
ATOM    568 HH22 ARG A  31      -3.825  -3.058 -10.545  1.00  0.00            
ATOM    569  C   ARG A  31      -3.784   1.888  -3.551  1.00  0.00            
ATOM    570  O   ARG A  31      -2.748   2.531  -3.446  1.00  0.00            
ATOM    571  N   ARG A  32      -4.982   2.483  -3.485  1.00  0.00            
ATOM    572  H   ARG A  32      -5.790   1.898  -3.648  1.00  0.00            
ATOM    573  CA  ARG A  32      -5.146   3.915  -3.171  1.00  0.00            
ATOM    574  HA  ARG A  32      -4.541   4.497  -3.871  1.00  0.00            
ATOM    575  CB  ARG A  32      -6.623   4.308  -3.321  1.00  0.00            
ATOM    576  HB3 ARG A  32      -7.221   3.715  -2.627  1.00  0.00            
ATOM    577  HB2 ARG A  32      -6.949   4.090  -4.339  1.00  0.00            
ATOM    578  CG  ARG A  32      -6.838   5.803  -3.029  1.00  0.00            
ATOM    579  HG3 ARG A  32      -6.282   6.401  -3.753  1.00  0.00            
ATOM    580  HG2 ARG A  32      -6.483   6.046  -2.026  1.00  0.00            
ATOM    581  CD  ARG A  32      -8.320   6.156  -3.095  1.00  0.00            
ATOM    582  HD3 ARG A  32      -8.862   5.517  -2.393  1.00  0.00            
ATOM    583  HD2 ARG A  32      -8.686   5.969  -4.107  1.00  0.00            
ATOM    584  NE  ARG A  32      -8.536   7.569  -2.735  1.00  0.00            
ATOM    585  HE  ARG A  32      -7.710   8.130  -2.577  1.00  0.00            
ATOM    586  CZ  ARG A  32      -9.711   8.160  -2.610  1.00  0.00            
ATOM    587  NH1 ARG A  32      -9.812   9.420  -2.298  1.00  0.00            
ATOM    588 HH11 ARG A  32      -8.988   9.978  -2.149  1.00  0.00            
ATOM    589 HH12 ARG A  32     -10.715   9.848  -2.206  1.00  0.00            
ATOM    590  NH2 ARG A  32     -10.825   7.511  -2.783  1.00  0.00            
ATOM    591 HH21 ARG A  32     -10.787   6.550  -3.062  1.00  0.00            
ATOM    592 HH22 ARG A  32     -11.704   7.986  -2.717  1.00  0.00            
ATOM    593  C   ARG A  32      -4.631   4.262  -1.772  1.00  0.00            
ATOM    594  O   ARG A  32      -3.994   5.296  -1.600  1.00  0.00            
ATOM    595  N   LYS A  33      -4.948   3.424  -0.779  1.00  0.00            
ATOM    596  H   LYS A  33      -5.362   2.536  -1.025  1.00  0.00            
ATOM    597  CA  LYS A  33      -4.415   3.576   0.575  1.00  0.00            
ATOM    598  HA  LYS A  33      -4.449   4.629   0.865  1.00  0.00            
ATOM    599  CB  LYS A  33      -5.212   2.761   1.604  1.00  0.00            
ATOM    600  HB3 LYS A  33      -4.670   2.790   2.552  1.00  0.00            
ATOM    601  HB2 LYS A  33      -5.281   1.722   1.282  1.00  0.00            
ATOM    602  CG  LYS A  33      -6.617   3.337   1.832  1.00  0.00            
ATOM    603  HG3 LYS A  33      -7.188   3.301   0.903  1.00  0.00            
ATOM    604  HG2 LYS A  33      -6.530   4.376   2.157  1.00  0.00            
ATOM    605  CD  LYS A  33      -7.346   2.529   2.912  1.00  0.00            
ATOM    606  HD3 LYS A  33      -6.748   2.544   3.827  1.00  0.00            
ATOM    607  HD2 LYS A  33      -7.449   1.496   2.574  1.00  0.00            
ATOM    608  CE  LYS A  33      -8.729   3.126   3.195  1.00  0.00            
ATOM    609  HE3 LYS A  33      -9.318   3.105   2.272  1.00  0.00            
ATOM    610  HE2 LYS A  33      -8.600   4.173   3.490  1.00  0.00            
ATOM    611  NZ  LYS A  33      -9.427   2.383   4.273  1.00  0.00            
ATOM    612  HZ1 LYS A  33     -10.329   2.799   4.465  1.00  0.00            
ATOM    613  HZ2 LYS A  33      -9.573   1.415   4.013  1.00  0.00            
ATOM    614  HZ3 LYS A  33      -8.878   2.407   5.125  1.00  0.00            
ATOM    615  C   LYS A  33      -2.939   3.213   0.594  1.00  0.00            
ATOM    616  O   LYS A  33      -2.183   3.971   1.158  1.00  0.00            
ATOM    617  N   GLU A  34      -2.507   2.146  -0.073  1.00  0.00            
ATOM    618  H   GLU A  34      -3.186   1.509  -0.471  1.00  0.00            
ATOM    619  CA  GLU A  34      -1.075   1.783  -0.136  1.00  0.00            
ATOM    620  HA  GLU A  34      -0.694   1.662   0.879  1.00  0.00            
ATOM    621  CB  GLU A  34      -0.914   0.454  -0.877  1.00  0.00            
ATOM    622  HB3 GLU A  34       0.145   0.201  -0.934  1.00  0.00            
ATOM    623  HB2 GLU A  34      -1.274   0.614  -1.890  1.00  0.00            
ATOM    624  CG  GLU A  34      -1.662  -0.715  -0.210  1.00  0.00            
ATOM    625  HG3 GLU A  34      -2.652  -0.391   0.114  1.00  0.00            
ATOM    626  HG2 GLU A  34      -1.107  -1.015   0.683  1.00  0.00            
ATOM    627  CD  GLU A  34      -1.862  -1.923  -1.134  1.00  0.00            
ATOM    628  OE1 GLU A  34      -1.538  -1.810  -2.340  1.00  0.00            
ATOM    629  OE2 GLU A  34      -2.431  -2.913  -0.627  1.00  0.00            
ATOM    630  C   GLU A  34      -0.199   2.848  -0.833  1.00  0.00            
ATOM    631  O   GLU A  34       0.967   3.028  -0.482  1.00  0.00            
ATOM    632  N   GLU A  35      -0.744   3.575  -1.813  1.00  0.00            
ATOM    633  H   GLU A  35      -1.657   3.298  -2.152  1.00  0.00            
ATOM    634  CA  GLU A  35      -0.129   4.758  -2.417  1.00  0.00            
ATOM    635  HA  GLU A  35       0.878   4.489  -2.709  1.00  0.00            
ATOM    636  CB  GLU A  35      -0.903   5.176  -3.687  1.00  0.00            
ATOM    637  HB3 GLU A  35      -1.891   5.539  -3.409  1.00  0.00            
ATOM    638  HB2 GLU A  35      -1.040   4.285  -4.300  1.00  0.00            
ATOM    639  CG  GLU A  35      -0.227   6.210  -4.604  1.00  0.00            
ATOM    640  HG3 GLU A  35      -0.916   6.461  -5.413  1.00  0.00            
ATOM    641  HG2 GLU A  35       0.632   5.737  -5.075  1.00  0.00            
ATOM    642  CD  GLU A  35       0.234   7.496  -3.909  1.00  0.00            
ATOM    643  OE1 GLU A  35      -0.625   8.302  -3.490  1.00  0.00            
ATOM    644  OE2 GLU A  35       1.470   7.656  -3.797  1.00  0.00            
ATOM    645  C   GLU A  35      -0.019   5.883  -1.384  1.00  0.00            
ATOM    646  O   GLU A  35       1.098   6.266  -1.038  1.00  0.00            
ATOM    647  N   GLU A  36      -1.144   6.365  -0.851  1.00  0.00            
ATOM    648  H   GLU A  36      -2.033   5.977  -1.150  1.00  0.00            
ATOM    649  CA  GLU A  36      -1.167   7.502   0.080  1.00  0.00            
ATOM    650  HA  GLU A  36      -0.669   8.348  -0.397  1.00  0.00            
ATOM    651  CB  GLU A  36      -2.629   7.887   0.344  1.00  0.00            
ATOM    652  HB3 GLU A  36      -3.127   7.051   0.838  1.00  0.00            
ATOM    653  HB2 GLU A  36      -3.130   8.050  -0.612  1.00  0.00            
ATOM    654  CG  GLU A  36      -2.797   9.147   1.209  1.00  0.00            
ATOM    655  HG3 GLU A  36      -2.301   8.991   2.168  1.00  0.00            
ATOM    656  HG2 GLU A  36      -3.864   9.269   1.414  1.00  0.00            
ATOM    657  CD  GLU A  36      -2.267  10.417   0.519  1.00  0.00            
ATOM    658  OE1 GLU A  36      -2.858  10.795  -0.527  1.00  0.00            
ATOM    659  OE2 GLU A  36      -1.269  11.009   0.990  1.00  0.00            
ATOM    660  C   GLU A  36      -0.406   7.200   1.384  1.00  0.00            
ATOM    661  O   GLU A  36       0.338   8.038   1.876  1.00  0.00            
ATOM    662  N   GLU A  37      -0.460   5.965   1.885  1.00  0.00            
ATOM    663  H   GLU A  37      -1.095   5.308   1.447  1.00  0.00            
ATOM    664  CA  GLU A  37       0.319   5.470   3.023  1.00  0.00            
ATOM    665  HA  GLU A  37       0.061   6.057   3.901  1.00  0.00            
ATOM    666  CB  GLU A  37      -0.053   4.002   3.297  1.00  0.00            
ATOM    667  HB3 GLU A  37       0.305   3.384   2.471  1.00  0.00            
ATOM    668  HB2 GLU A  37      -1.137   3.915   3.348  1.00  0.00            
ATOM    669  CG  GLU A  37       0.493   3.438   4.612  1.00  0.00            
ATOM    670  HG3 GLU A  37       1.574   3.587   4.666  1.00  0.00            
ATOM    671  HG2 GLU A  37       0.315   2.360   4.625  1.00  0.00            
ATOM    672  CD  GLU A  37      -0.214   4.081   5.810  1.00  0.00            
ATOM    673  OE1 GLU A  37      -1.389   3.715   6.047  1.00  0.00            
ATOM    674  OE2 GLU A  37       0.426   4.943   6.455  1.00  0.00            
ATOM    675  C   GLU A  37       1.825   5.598   2.764  1.00  0.00            
ATOM    676  O   GLU A  37       2.602   5.824   3.688  1.00  0.00            
ATOM    677  N   ARG A  38       2.291   5.544   1.504  1.00  0.00            
ATOM    678  H   ARG A  38       1.620   5.431   0.743  1.00  0.00            
ATOM    679  CA  ARG A  38       3.702   5.842   1.213  1.00  0.00            
ATOM    680  HA  ARG A  38       4.275   5.305   1.960  1.00  0.00            
ATOM    681  CB  ARG A  38       4.140   5.389  -0.185  1.00  0.00            
ATOM    682  HB3 ARG A  38       5.139   5.778  -0.385  1.00  0.00            
ATOM    683  HB2 ARG A  38       3.477   5.824  -0.928  1.00  0.00            
ATOM    684  CG  ARG A  38       4.199   3.863  -0.324  1.00  0.00            
ATOM    685  HG3 ARG A  38       3.245   3.429  -0.052  1.00  0.00            
ATOM    686  HG2 ARG A  38       4.944   3.468   0.365  1.00  0.00            
ATOM    687  CD  ARG A  38       4.570   3.447  -1.751  1.00  0.00            
ATOM    688  HD3 ARG A  38       4.610   2.357  -1.796  1.00  0.00            
ATOM    689  HD2 ARG A  38       5.558   3.852  -1.982  1.00  0.00            
ATOM    690  NE  ARG A  38       3.587   3.936  -2.734  1.00  0.00            
ATOM    691  HE  ARG A  38       2.708   4.262  -2.351  1.00  0.00            
ATOM    692  CZ  ARG A  38       3.745   4.025  -4.041  1.00  0.00            
ATOM    693  NH1 ARG A  38       2.815   4.521  -4.796  1.00  0.00            
ATOM    694 HH11 ARG A  38       2.034   4.998  -4.371  1.00  0.00            
ATOM    695 HH12 ARG A  38       2.935   4.619  -5.784  1.00  0.00            
ATOM    696  NH2 ARG A  38       4.853   3.661  -4.625  1.00  0.00            
ATOM    697 HH21 ARG A  38       5.611   3.323  -4.063  1.00  0.00            
ATOM    698 HH22 ARG A  38       4.959   3.784  -5.613  1.00  0.00            
ATOM    699  C   ARG A  38       4.048   7.315   1.411  1.00  0.00            
ATOM    700  O   ARG A  38       5.237   7.566   1.602  1.00  0.00            
ATOM    701  N   ARG A  39       3.078   8.233   1.379  1.00  0.00            
ATOM    702  H   ARG A  39       2.130   7.902   1.207  1.00  0.00            
ATOM    703  CA  ARG A  39       3.220   9.656   1.727  1.00  0.00            
ATOM    704  HA  ARG A  39       4.252   9.963   1.568  1.00  0.00            
ATOM    705  CB  ARG A  39       2.331  10.511   0.792  1.00  0.00            
ATOM    706  HB3 ARG A  39       2.429  11.557   1.084  1.00  0.00            
ATOM    707  HB2 ARG A  39       1.284  10.229   0.902  1.00  0.00            
ATOM    708  CG  ARG A  39       2.748  10.365  -0.689  1.00  0.00            
ATOM    709  HG3 ARG A  39       2.600   9.337  -1.025  1.00  0.00            
ATOM    710  HG2 ARG A  39       3.814  10.590  -0.756  1.00  0.00            
ATOM    711  CD  ARG A  39       2.018  11.316  -1.653  1.00  0.00            
ATOM    712  HD3 ARG A  39       2.681  11.527  -2.493  1.00  0.00            
ATOM    713  HD2 ARG A  39       1.821  12.253  -1.128  1.00  0.00            
ATOM    714  NE  ARG A  39       0.767  10.752  -2.201  1.00  0.00            
ATOM    715  HE  ARG A  39       0.716   9.751  -2.374  1.00  0.00            
ATOM    716  CZ  ARG A  39      -0.335  11.422  -2.479  1.00  0.00            
ATOM    717  NH1 ARG A  39      -1.421  10.816  -2.826  1.00  0.00            
ATOM    718 HH11 ARG A  39      -1.283   9.827  -3.053  1.00  0.00            
ATOM    719 HH12 ARG A  39      -2.174  10.961  -2.145  1.00  0.00            
ATOM    720  NH2 ARG A  39      -0.400  12.724  -2.451  1.00  0.00            
ATOM    721 HH21 ARG A  39       0.390  13.247  -2.148  1.00  0.00            
ATOM    722 HH22 ARG A  39      -1.287  13.135  -2.659  1.00  0.00            
ATOM    723  C   ARG A  39       2.948   9.902   3.224  1.00  0.00            
ATOM    724  O   ARG A  39       3.714  10.627   3.850  1.00  0.00            
ATOM    725  N   MET A  40       1.979   9.214   3.834  1.00  0.00            
ATOM    726  H   MET A  40       1.340   8.693   3.239  1.00  0.00            
ATOM    727  CA  MET A  40       1.665   9.305   5.275  1.00  0.00            
ATOM    728  HA  MET A  40       1.602  10.360   5.550  1.00  0.00            
ATOM    729  CB  MET A  40       0.305   8.664   5.570  1.00  0.00            
ATOM    730  HB3 MET A  40       0.138   8.717   6.644  1.00  0.00            
ATOM    731  HB2 MET A  40       0.332   7.614   5.288  1.00  0.00            
ATOM    732  CG  MET A  40      -0.860   9.361   4.855  1.00  0.00            
ATOM    733  HG3 MET A  40      -0.664   9.376   3.784  1.00  0.00            
ATOM    734  HG2 MET A  40      -0.915  10.395   5.195  1.00  0.00            
ATOM    735  SD  MET A  40      -2.479   8.575   5.112  1.00  0.00            
ATOM    736  CE  MET A  40      -2.661   8.793   6.901  1.00  0.00            
ATOM    737  1HE MET A  40      -3.630   8.406   7.215  1.00  0.00            
ATOM    738  2HE MET A  40      -1.878   8.241   7.423  1.00  0.00            
ATOM    739  3HE MET A  40      -2.592   9.852   7.148  1.00  0.00            
ATOM    740  C   MET A  40       2.728   8.666   6.188  1.00  0.00            
ATOM    741  O   MET A  40       3.131   9.270   7.179  1.00  0.00            
ATOM    742  N   LYS A  41       3.291   7.507   5.822  1.00  0.00            
ATOM    743  H   LYS A  41       2.852   6.961   5.085  1.00  0.00            
ATOM    744  CA  LYS A  41       4.435   6.931   6.548  1.00  0.00            
ATOM    745  HA  LYS A  41       4.127   6.810   7.587  1.00  0.00            
ATOM    746  CB  LYS A  41       4.814   5.536   6.017  1.00  0.00            
ATOM    747  HB3 LYS A  41       3.910   4.951   5.835  1.00  0.00            
ATOM    748  HB2 LYS A  41       5.394   5.025   6.790  1.00  0.00            
ATOM    749  CG  LYS A  41       5.673   5.601   4.749  1.00  0.00            
ATOM    750  HG3 LYS A  41       6.597   6.131   4.973  1.00  0.00            
ATOM    751  HG2 LYS A  41       5.142   6.158   3.979  1.00  0.00            
ATOM    752  CD  LYS A  41       6.064   4.222   4.218  1.00  0.00            
ATOM    753  HD3 LYS A  41       5.207   3.747   3.737  1.00  0.00            
ATOM    754  HD2 LYS A  41       6.396   3.598   5.050  1.00  0.00            
ATOM    755  CE  LYS A  41       7.239   4.376   3.246  1.00  0.00            
ATOM    756  HE3 LYS A  41       7.509   3.386   2.868  1.00  0.00            
ATOM    757  HE2 LYS A  41       8.094   4.761   3.820  1.00  0.00            
ATOM    758  NZ  LYS A  41       6.922   5.299   2.125  1.00  0.00            
ATOM    759  HZ1 LYS A  41       7.720   5.414   1.520  1.00  0.00            
ATOM    760  HZ2 LYS A  41       6.124   4.967   1.608  1.00  0.00            
ATOM    761  HZ3 LYS A  41       6.659   6.217   2.481  1.00  0.00            
ATOM    762  C   LYS A  41       5.632   7.880   6.554  1.00  0.00            
ATOM    763  O   LYS A  41       6.339   7.930   7.551  1.00  0.00            
ATOM    764  N   LEU A  42       5.831   8.674   5.488  1.00  0.00            
ATOM    765  H   LEU A  42       5.150   8.652   4.746  1.00  0.00            
ATOM    766  CA  LEU A  42       6.872   9.704   5.465  1.00  0.00            
ATOM    767  HA  LEU A  42       7.814   9.256   5.787  1.00  0.00            
ATOM    768  CB  LEU A  42       7.075  10.326   4.072  1.00  0.00            
ATOM    769  HB3 LEU A  42       7.790  11.147   4.169  1.00  0.00            
ATOM    770  HB2 LEU A  42       6.137  10.770   3.751  1.00  0.00            
ATOM    771  CG  LEU A  42       7.587   9.384   2.976  1.00  0.00            
ATOM    772  HG  LEU A  42       6.966   8.497   2.957  1.00  0.00            
ATOM    773  CD1 LEU A  42       7.504  10.101   1.627  1.00  0.00            
ATOM    774 HD11 LEU A  42       7.802   9.430   0.822  1.00  0.00            
ATOM    775 HD12 LEU A  42       6.479  10.422   1.447  1.00  0.00            
ATOM    776 HD13 LEU A  42       8.149  10.981   1.630  1.00  0.00            
ATOM    777  CD2 LEU A  42       9.031   8.934   3.193  1.00  0.00            
ATOM    778 HD21 LEU A  42       9.363   8.331   2.350  1.00  0.00            
ATOM    779 HD22 LEU A  42       9.681   9.804   3.288  1.00  0.00            
ATOM    780 HD23 LEU A  42       9.097   8.331   4.100  1.00  0.00            
ATOM    781  C   LEU A  42       6.555  10.820   6.457  1.00  0.00            
ATOM    782  O   LEU A  42       7.485  11.435   6.948  1.00  0.00            
ATOM    783  N   GLU A  43       5.301  11.073   6.827  1.00  0.00            
ATOM    784  H   GLU A  43       4.535  10.530   6.447  1.00  0.00            
ATOM    785  CA  GLU A  43       5.020  11.991   7.926  1.00  0.00            
ATOM    786  HA  GLU A  43       5.503  12.942   7.695  1.00  0.00            
ATOM    787  CB  GLU A  43       3.515  12.243   8.062  1.00  0.00            
ATOM    788  HB3 GLU A  43       3.020  11.365   8.473  1.00  0.00            
ATOM    789  HB2 GLU A  43       3.094  12.487   7.085  1.00  0.00            
ATOM    790  CG  GLU A  43       3.303  13.415   9.016  1.00  0.00            
ATOM    791  HG3 GLU A  43       3.779  14.308   8.601  1.00  0.00            
ATOM    792  HG2 GLU A  43       3.793  13.196   9.967  1.00  0.00            
ATOM    793  CD  GLU A  43       1.843  13.723   9.322  1.00  0.00            
ATOM    794  OE1 GLU A  43       0.940  13.301   8.576  1.00  0.00            
ATOM    795  OE2 GLU A  43       1.700  14.451  10.336  1.00  0.00            
ATOM    796  C   GLU A  43       5.626  11.478   9.241  1.00  0.00            
ATOM    797  O   GLU A  43       6.265  12.254   9.952  1.00  0.00            
ATOM    798  N   MET A  44       5.497  10.182   9.544  1.00  0.00            
ATOM    799  H   MET A  44       4.985   9.586   8.906  1.00  0.00            
ATOM    800  CA  MET A  44       6.122   9.588  10.728  1.00  0.00            
ATOM    801  HA  MET A  44       5.967  10.266  11.570  1.00  0.00            
ATOM    802  CB  MET A  44       5.452   8.252  11.082  1.00  0.00            
ATOM    803  HB3 MET A  44       5.596   7.548  10.263  1.00  0.00            
ATOM    804  HB2 MET A  44       4.382   8.412  11.221  1.00  0.00            
ATOM    805  CG  MET A  44       6.035   7.671  12.380  1.00  0.00            
ATOM    806  HG3 MET A  44       5.830   8.371  13.191  1.00  0.00            
ATOM    807  HG2 MET A  44       7.117   7.579  12.284  1.00  0.00            
ATOM    808  SD  MET A  44       5.391   6.047  12.860  1.00  0.00            
ATOM    809  CE  MET A  44       6.133   5.014  11.566  1.00  0.00            
ATOM    810  1HE MET A  44       5.854   3.974  11.728  1.00  0.00            
ATOM    811  2HE MET A  44       5.772   5.325  10.586  1.00  0.00            
ATOM    812  3HE MET A  44       7.219   5.106  11.597  1.00  0.00            
ATOM    813  C   MET A  44       7.636   9.436  10.555  1.00  0.00            
ATOM    814  O   MET A  44       8.388   9.953  11.374  1.00  0.00            
ATOM    815  N   GLU A  45       8.105   8.752   9.510  1.00  0.00            
ATOM    816  H   GLU A  45       7.431   8.360   8.860  1.00  0.00            
ATOM    817  CA  GLU A  45       9.520   8.448   9.275  1.00  0.00            
ATOM    818  HA  GLU A  45       9.937   7.966  10.161  1.00  0.00            
ATOM    819  CB  GLU A  45       9.676   7.485   8.083  1.00  0.00            
ATOM    820  HB3 GLU A  45      10.737   7.402   7.839  1.00  0.00            
ATOM    821  HB2 GLU A  45       9.164   7.920   7.225  1.00  0.00            
ATOM    822  CG  GLU A  45       9.141   6.065   8.347  1.00  0.00            
ATOM    823  HG3 GLU A  45       8.128   6.124   8.749  1.00  0.00            
ATOM    824  HG2 GLU A  45       9.770   5.606   9.115  1.00  0.00            
ATOM    825  CD  GLU A  45       9.129   5.180   7.079  1.00  0.00            
ATOM    826  OE1 GLU A  45       8.925   5.712   5.957  1.00  0.00            
ATOM    827  OE2 GLU A  45       9.296   3.949   7.228  1.00  0.00            
ATOM    828  C   GLU A  45      10.344   9.714   9.022  1.00  0.00            
ATOM    829  O   GLU A  45      11.427   9.837   9.584  1.00  0.00            
ATOM    830  N   ALA A  46       9.856  10.687   8.237  1.00  0.00            
ATOM    831  H   ALA A  46       8.930  10.592   7.835  1.00  0.00            
ATOM    832  CA  ALA A  46      10.597  11.929   8.000  1.00  0.00            
ATOM    833  HA  ALA A  46      11.628  11.660   7.772  1.00  0.00            
ATOM    834  CB  ALA A  46      10.060  12.713   6.796  1.00  0.00            
ATOM    835  1HB ALA A  46      10.782  13.481   6.515  1.00  0.00            
ATOM    836  2HB ALA A  46       9.895  12.046   5.949  1.00  0.00            
ATOM    837  3HB ALA A  46       9.130  13.216   7.061  1.00  0.00            
ATOM    838  C   ALA A  46      10.633  12.818   9.244  1.00  0.00            
ATOM    839  O   ALA A  46      11.691  13.376   9.525  1.00  0.00            
ATOM    840  N   LYS A  47       9.551  12.927  10.035  1.00  0.00            
ATOM    841  H   LYS A  47       8.688  12.460   9.771  1.00  0.00            
ATOM    842  CA  LYS A  47       9.631  13.626  11.331  1.00  0.00            
ATOM    843  HA  LYS A  47      10.062  14.615  11.167  1.00  0.00            
ATOM    844  CB  LYS A  47       8.241  13.814  11.967  1.00  0.00            
ATOM    845  HB3 LYS A  47       8.369  14.173  12.991  1.00  0.00            
ATOM    846  HB2 LYS A  47       7.729  12.851  12.010  1.00  0.00            
ATOM    847  CG  LYS A  47       7.386  14.841  11.201  1.00  0.00            
ATOM    848  HG3 LYS A  47       7.341  14.564  10.147  1.00  0.00            
ATOM    849  HG2 LYS A  47       7.857  15.822  11.271  1.00  0.00            
ATOM    850  CD  LYS A  47       5.954  14.927  11.758  1.00  0.00            
ATOM    851  HD3 LYS A  47       5.986  15.317  12.777  1.00  0.00            
ATOM    852  HD2 LYS A  47       5.514  13.929  11.778  1.00  0.00            
ATOM    853  CE  LYS A  47       5.095  15.839  10.872  1.00  0.00            
ATOM    854  HE3 LYS A  47       5.141  15.462   9.846  1.00  0.00            
ATOM    855  HE2 LYS A  47       5.525  16.845  10.880  1.00  0.00            
ATOM    856  NZ  LYS A  47       3.678  15.883  11.315  1.00  0.00            
ATOM    857  HZ1 LYS A  47       3.119  16.497  10.737  1.00  0.00            
ATOM    858  HZ2 LYS A  47       3.201  14.988  11.166  1.00  0.00            
ATOM    859  HZ3 LYS A  47       3.573  16.133  12.285  1.00  0.00            
ATOM    860  C   LYS A  47      10.605  12.903  12.266  1.00  0.00            
ATOM    861  O   LYS A  47      11.547  13.524  12.747  1.00  0.00            
ATOM    862  N   ARG A  48      10.458  11.584  12.440  1.00  0.00            
ATOM    863  H   ARG A  48       9.678  11.130  11.972  1.00  0.00            
ATOM    864  CA  ARG A  48      11.281  10.782  13.362  1.00  0.00            
ATOM    865  HA  ARG A  48      11.231  11.277  14.331  1.00  0.00            
ATOM    866  CB  ARG A  48      10.677   9.372  13.484  1.00  0.00            
ATOM    867  HB3 ARG A  48      10.715   8.883  12.509  1.00  0.00            
ATOM    868  HB2 ARG A  48       9.630   9.462  13.776  1.00  0.00            
ATOM    869  CG  ARG A  48      11.387   8.473  14.509  1.00  0.00            
ATOM    870  HG3 ARG A  48      12.415   8.296  14.187  1.00  0.00            
ATOM    871  HG2 ARG A  48      10.873   7.512  14.538  1.00  0.00            
ATOM    872  CD  ARG A  48      11.391   9.085  15.917  1.00  0.00            
ATOM    873  HD3 ARG A  48      10.358   9.245  16.238  1.00  0.00            
ATOM    874  HD2 ARG A  48      11.896  10.049  15.887  1.00  0.00            
ATOM    875  NE  ARG A  48      12.095   8.221  16.881  1.00  0.00            
ATOM    876  HE  ARG A  48      12.458   7.353  16.526  1.00  0.00            
ATOM    877  CZ  ARG A  48      12.296   8.502  18.155  1.00  0.00            
ATOM    878  NH1 ARG A  48      12.937   7.658  18.912  1.00  0.00            
ATOM    879 HH11 ARG A  48      13.241   6.786  18.521  1.00  0.00            
ATOM    880 HH12 ARG A  48      13.059   7.861  19.885  1.00  0.00            
ATOM    881  NH2 ARG A  48      11.890   9.602  18.713  1.00  0.00            
ATOM    882 HH21 ARG A  48      11.624  10.384  18.096  1.00  0.00            
ATOM    883 HH22 ARG A  48      12.065   9.831  19.667  1.00  0.00            
ATOM    884  C   ARG A  48      12.765  10.743  12.982  1.00  0.00            
ATOM    885  O   ARG A  48      13.617  10.768  13.871  1.00  0.00            
ATOM    886  N   LYS A  49      13.074  10.719  11.683  1.00  0.00            
ATOM    887  H   LYS A  49      12.306  10.593  11.032  1.00  0.00            
ATOM    888  CA  LYS A  49      14.427  10.833  11.120  1.00  0.00            
ATOM    889  HA  LYS A  49      15.104  10.181  11.679  1.00  0.00            
ATOM    890  CB  LYS A  49      14.386  10.339   9.668  1.00  0.00            
ATOM    891  HB3 LYS A  49      13.751  11.007   9.084  1.00  0.00            
ATOM    892  HB2 LYS A  49      13.948   9.338   9.655  1.00  0.00            
ATOM    893  CG  LYS A  49      15.765  10.252   9.007  1.00  0.00            
ATOM    894  HG3 LYS A  49      16.374   9.522   9.542  1.00  0.00            
ATOM    895  HG2 LYS A  49      16.255  11.224   9.040  1.00  0.00            
ATOM    896  CD  LYS A  49      15.618   9.813   7.547  1.00  0.00            
ATOM    897  HD3 LYS A  49      14.999  10.540   7.014  1.00  0.00            
ATOM    898  HD2 LYS A  49      15.136   8.834   7.509  1.00  0.00            
ATOM    899  CE  LYS A  49      17.007   9.739   6.909  1.00  0.00            
ATOM    900  HE3 LYS A  49      17.605   9.013   7.467  1.00  0.00            
ATOM    901  HE2 LYS A  49      17.487  10.717   7.016  1.00  0.00            
ATOM    902  NZ  LYS A  49      16.918   9.360   5.477  1.00  0.00            
ATOM    903  HZ1 LYS A  49      17.841   9.298   5.066  1.00  0.00            
ATOM    904  HZ2 LYS A  49      16.455   8.463   5.388  1.00  0.00            
ATOM    905  HZ3 LYS A  49      16.375  10.054   4.980  1.00  0.00            
ATOM    906  C   LYS A  49      14.976  12.259  11.235  1.00  0.00            
ATOM    907  O   LYS A  49      16.142  12.432  11.555  1.00  0.00            
ATOM    908  N   GLN A  50      14.154  13.295  11.056  1.00  0.00            
ATOM    909  H   GLN A  50      13.196  13.132  10.765  1.00  0.00            
ATOM    910  CA  GLN A  50      14.604  14.680  11.270  1.00  0.00            
ATOM    911  HA  GLN A  50      15.512  14.822  10.681  1.00  0.00            
ATOM    912  CB  GLN A  50      13.537  15.653  10.749  1.00  0.00            
ATOM    913  HB3 GLN A  50      12.636  15.557  11.355  1.00  0.00            
ATOM    914  HB2 GLN A  50      13.291  15.391   9.720  1.00  0.00            
ATOM    915  CG  GLN A  50      13.995  17.119  10.770  1.00  0.00            
ATOM    916  HG3 GLN A  50      14.228  17.421  11.790  1.00  0.00            
ATOM    917  HG2 GLN A  50      13.180  17.748  10.417  1.00  0.00            
ATOM    918  CD  GLN A  50      15.202  17.356   9.870  1.00  0.00            
ATOM    919  OE1 GLN A  50      15.168  17.119   8.676  1.00  0.00            
ATOM    920  NE2 GLN A  50      16.319  17.785  10.400  1.00  0.00            
ATOM    921 HE21 GLN A  50      16.413  17.811  11.400  1.00  0.00            
ATOM    922 HE22 GLN A  50      17.116  17.837   9.789  1.00  0.00            
ATOM    923  C   GLN A  50      14.972  14.964  12.742  1.00  0.00            
ATOM    924  O   GLN A  50      15.876  15.756  13.010  1.00  0.00            
ATOM    925  N   GLU A  51      14.343  14.281  13.699  1.00  0.00            
ATOM    926  H   GLU A  51      13.528  13.733  13.448  1.00  0.00            
ATOM    927  CA  GLU A  51      14.780  14.321  15.100  1.00  0.00            
ATOM    928  HA  GLU A  51      14.811  15.357  15.444  1.00  0.00            
ATOM    929  CB  GLU A  51      13.836  13.523  15.994  1.00  0.00            
ATOM    930  HB3 GLU A  51      14.228  13.632  17.001  1.00  0.00            
ATOM    931  HB2 GLU A  51      13.936  12.478  15.706  1.00  0.00            
ATOM    932  CG  GLU A  51      12.342  13.857  16.086  1.00  0.00            
ATOM    933  HG3 GLU A  51      11.937  14.046  15.097  1.00  0.00            
ATOM    934  HG2 GLU A  51      12.213  14.758  16.689  1.00  0.00            
ATOM    935  CD  GLU A  51      11.619  12.666  16.743  1.00  0.00            
ATOM    936  OE1 GLU A  51      12.262  11.979  17.578  1.00  0.00            
ATOM    937  OE2 GLU A  51      10.476  12.323  16.380  1.00  0.00            
ATOM    938  C   GLU A  51      16.172  13.693  15.319  1.00  0.00            
ATOM    939  O   GLU A  51      16.793  13.946  16.353  1.00  0.00            
ATOM    940  N   GLU A  52      16.666  12.841  14.411  1.00  0.00            
ATOM    941  H   GLU A  52      16.146  12.669  13.559  1.00  0.00            
ATOM    942  CA  GLU A  52      18.054  12.368  14.453  1.00  0.00            
ATOM    943  HA  GLU A  52      18.267  11.990  15.450  1.00  0.00            
ATOM    944  CB  GLU A  52      18.357  11.236  13.455  1.00  0.00            
ATOM    945  HB3 GLU A  52      19.395  10.929  13.597  1.00  0.00            
ATOM    946  HB2 GLU A  52      18.271  11.615  12.439  1.00  0.00            
ATOM    947  CG  GLU A  52      17.465  10.000  13.645  1.00  0.00            
ATOM    948  HG3 GLU A  52      16.415  10.291  13.578  1.00  0.00            
ATOM    949  HG2 GLU A  52      17.634   9.614  14.655  1.00  0.00            
ATOM    950  CD  GLU A  52      17.741   8.889  12.615  1.00  0.00            
ATOM    951  OE1 GLU A  52      18.160   9.212  11.478  1.00  0.00            
ATOM    952  OE2 GLU A  52      17.524   7.715  12.988  1.00  0.00            
ATOM    953  C   GLU A  52      18.997  13.541  14.219  1.00  0.00            
ATOM    954  O   GLU A  52      19.897  13.708  15.027  1.00  0.00            
ATOM    955  N   GLU A  53      18.737  14.409  13.233  1.00  0.00            
ATOM    956  H   GLU A  53      17.928  14.242  12.647  1.00  0.00            
ATOM    957  CA  GLU A  53      19.514  15.640  13.022  1.00  0.00            
ATOM    958  HA  GLU A  53      20.559  15.376  12.847  1.00  0.00            
ATOM    959  CB  GLU A  53      19.000  16.390  11.785  1.00  0.00            
ATOM    960  HB3 GLU A  53      17.935  16.532  11.913  1.00  0.00            
ATOM    961  HB2 GLU A  53      19.144  15.768  10.900  1.00  0.00            
ATOM    962  CG  GLU A  53      19.604  17.788  11.536  1.00  0.00            
ATOM    963  HG3 GLU A  53      19.365  18.440  12.379  1.00  0.00            
ATOM    964  HG2 GLU A  53      19.121  18.214  10.654  1.00  0.00            
ATOM    965  CD  GLU A  53      21.115  17.806  11.305  1.00  0.00            
ATOM    966  OE1 GLU A  53      21.665  16.716  11.045  1.00  0.00            
ATOM    967  OE2 GLU A  53      21.669  18.930  11.380  1.00  0.00            
ATOM    968  C   GLU A  53      19.468  16.535  14.263  1.00  0.00            
ATOM    969  O   GLU A  53      20.514  16.905  14.777  1.00  0.00            
ATOM    970  N   GLU A  54      18.291  16.837  14.829  1.00  0.00            
ATOM    971  H   GLU A  54      17.434  16.486  14.411  1.00  0.00            
ATOM    972  CA  GLU A  54      18.236  17.689  16.031  1.00  0.00            
ATOM    973  HA  GLU A  54      18.714  18.641  15.800  1.00  0.00            
ATOM    974  CB  GLU A  54      16.784  17.967  16.432  1.00  0.00            
ATOM    975  HB3 GLU A  54      16.303  17.026  16.708  1.00  0.00            
ATOM    976  HB2 GLU A  54      16.255  18.403  15.583  1.00  0.00            
ATOM    977  CG  GLU A  54      16.741  18.949  17.618  1.00  0.00            
ATOM    978  HG3 GLU A  54      17.277  19.859  17.337  1.00  0.00            
ATOM    979  HG2 GLU A  54      17.245  18.507  18.479  1.00  0.00            
ATOM    980  CD  GLU A  54      15.322  19.313  18.052  1.00  0.00            
ATOM    981  OE1 GLU A  54      14.413  18.498  17.788  1.00  0.00            
ATOM    982  OE2 GLU A  54      15.180  20.390  18.669  1.00  0.00            
ATOM    983  C   GLU A  54      19.012  17.065  17.204  1.00  0.00            
ATOM    984  O   GLU A  54      19.750  17.750  17.915  1.00  0.00            
ATOM    985  N   ARG A  55      18.901  15.745  17.393  1.00  0.00            
ATOM    986  H   ARG A  55      18.295  15.224  16.762  1.00  0.00            
ATOM    987  CA  ARG A  55      19.627  15.038  18.454  1.00  0.00            
ATOM    988  HA  ARG A  55      19.587  15.672  19.337  1.00  0.00            
ATOM    989  CB  ARG A  55      18.951  13.701  18.758  1.00  0.00            
ATOM    990  HB3 ARG A  55      19.631  13.092  19.352  1.00  0.00            
ATOM    991  HB2 ARG A  55      18.766  13.169  17.824  1.00  0.00            
ATOM    992  CG  ARG A  55      17.647  13.877  19.551  1.00  0.00            
ATOM    993  HG3 ARG A  55      16.878  14.328  18.923  1.00  0.00            
ATOM    994  HG2 ARG A  55      17.824  14.535  20.403  1.00  0.00            
ATOM    995  CD  ARG A  55      17.171  12.515  20.073  1.00  0.00            
ATOM    996  HD3 ARG A  55      16.291  12.670  20.699  1.00  0.00            
ATOM    997  HD2 ARG A  55      17.950  12.089  20.707  1.00  0.00            
ATOM    998  NE  ARG A  55      16.875  11.582  18.965  1.00  0.00            
ATOM    999  HE  ARG A  55      17.658  11.135  18.519  1.00  0.00            
ATOM   1000  CZ  ARG A  55      15.700  11.420  18.382  1.00  0.00            
ATOM   1001  NH1 ARG A  55      15.570  10.684  17.318  1.00  0.00            
ATOM   1002 HH11 ARG A  55      16.370  10.296  16.848  1.00  0.00            
ATOM   1003 HH12 ARG A  55      14.706  10.761  16.802  1.00  0.00            
ATOM   1004  NH2 ARG A  55      14.637  11.990  18.862  1.00  0.00            
ATOM   1005 HH21 ARG A  55      14.737  12.717  19.541  1.00  0.00            
ATOM   1006 HH22 ARG A  55      13.763  11.961  18.327  1.00  0.00            
ATOM   1007  C   ARG A  55      21.109  14.819  18.157  1.00  0.00            
ATOM   1008  O   ARG A  55      21.840  14.665  19.137  1.00  0.00            
ATOM   1009  N   LYS A  56      21.537  14.784  16.895  1.00  0.00            
ATOM   1010  H   LYS A  56      20.822  14.861  16.172  1.00  0.00            
ATOM   1011  CA  LYS A  56      22.914  14.551  16.425  1.00  0.00            
ATOM   1012  HA  LYS A  56      23.438  13.918  17.141  1.00  0.00            
ATOM   1013  CB  LYS A  56      22.860  13.849  15.054  1.00  0.00            
ATOM   1014  HB3 LYS A  56      22.319  14.486  14.352  1.00  0.00            
ATOM   1015  HB2 LYS A  56      22.312  12.910  15.157  1.00  0.00            
ATOM   1016  CG  LYS A  56      24.225  13.535  14.431  1.00  0.00            
ATOM   1017  HG3 LYS A  56      24.793  14.456  14.293  1.00  0.00            
ATOM   1018  HG2 LYS A  56      24.059  13.090  13.449  1.00  0.00            
ATOM   1019  CD  LYS A  56      25.029  12.556  15.292  1.00  0.00            
ATOM   1020  HD3 LYS A  56      24.469  11.627  15.405  1.00  0.00            
ATOM   1021  HD2 LYS A  56      25.210  12.990  16.276  1.00  0.00            
ATOM   1022  CE  LYS A  56      26.374  12.289  14.623  1.00  0.00            
ATOM   1023  HE3 LYS A  56      26.880  13.250  14.482  1.00  0.00            
ATOM   1024  HE2 LYS A  56      26.198  11.840  13.642  1.00  0.00            
ATOM   1025  NZ  LYS A  56      27.200  11.406  15.475  1.00  0.00            
ATOM   1026  HZ1 LYS A  56      28.123  11.266  15.099  1.00  0.00            
ATOM   1027  HZ2 LYS A  56      27.318  11.846  16.397  1.00  0.00            
ATOM   1028  HZ3 LYS A  56      26.732  10.537  15.677  1.00  0.00            
ATOM   1029  C   LYS A  56      23.700  15.850  16.325  1.00  0.00            
ATOM   1030  O   LYS A  56      24.853  15.882  16.727  1.00  0.00            
ATOM   1031  N   LYS A  57      23.035  16.938  15.948  1.00  0.00            
ATOM   1032  H   LYS A  57      22.113  16.807  15.544  1.00  0.00            
ATOM   1033  CA  LYS A  57      23.575  18.295  15.934  1.00  0.00            
ATOM   1034  HA  LYS A  57      24.396  18.328  15.214  1.00  0.00            
ATOM   1035  CB  LYS A  57      22.454  19.202  15.441  1.00  0.00            
ATOM   1036  HB3 LYS A  57      21.613  19.135  16.134  1.00  0.00            
ATOM   1037  HB2 LYS A  57      22.131  18.851  14.458  1.00  0.00            
ATOM   1038  CG  LYS A  57      22.880  20.659  15.300  1.00  0.00            
ATOM   1039  HG3 LYS A  57      23.681  20.744  14.563  1.00  0.00            
ATOM   1040  HG2 LYS A  57      23.212  21.059  16.259  1.00  0.00            
ATOM   1041  CD  LYS A  57      21.656  21.438  14.845  1.00  0.00            
ATOM   1042  HD3 LYS A  57      20.860  21.306  15.581  1.00  0.00            
ATOM   1043  HD2 LYS A  57      21.324  21.062  13.874  1.00  0.00            
ATOM   1044  CE  LYS A  57      22.026  22.907  14.748  1.00  0.00            
ATOM   1045  HE3 LYS A  57      22.787  23.017  13.970  1.00  0.00            
ATOM   1046  HE2 LYS A  57      22.458  23.213  15.708  1.00  0.00            
ATOM   1047  NZ  LYS A  57      20.801  23.676  14.438  1.00  0.00            
ATOM   1048  HZ1 LYS A  57      20.986  24.664  14.358  1.00  0.00            
ATOM   1049  HZ2 LYS A  57      20.403  23.325  13.574  1.00  0.00            
ATOM   1050  HZ3 LYS A  57      20.126  23.518  15.179  1.00  0.00            
ATOM   1051  C   LYS A  57      24.126  18.748  17.288  1.00  0.00            
ATOM   1052  O   LYS A  57      25.005  19.587  17.319  1.00  0.00            
ATOM   1053  N   ARG A  58      23.668  18.167  18.402  1.00  0.00            
ATOM   1054  H   ARG A  58      22.906  17.524  18.287  1.00  0.00            
ATOM   1055  CA  ARG A  58      24.262  18.358  19.742  1.00  0.00            
ATOM   1056  HA  ARG A  58      24.318  19.424  19.964  1.00  0.00            
ATOM   1057  CB  ARG A  58      23.398  17.670  20.795  1.00  0.00            
ATOM   1058  HB3 ARG A  58      23.891  17.751  21.765  1.00  0.00            
ATOM   1059  HB2 ARG A  58      23.336  16.613  20.533  1.00  0.00            
ATOM   1060  CG  ARG A  58      21.996  18.289  20.906  1.00  0.00            
ATOM   1061  HG3 ARG A  58      21.485  18.253  19.944  1.00  0.00            
ATOM   1062  HG2 ARG A  58      22.081  19.331  21.221  1.00  0.00            
ATOM   1063  CD  ARG A  58      21.169  17.513  21.931  1.00  0.00            
ATOM   1064  HD3 ARG A  58      20.185  17.977  22.023  1.00  0.00            
ATOM   1065  HD2 ARG A  58      21.679  17.559  22.896  1.00  0.00            
ATOM   1066  NE  ARG A  58      21.026  16.114  21.498  1.00  0.00            
ATOM   1067  HE  ARG A  58      21.351  15.907  20.558  1.00  0.00            
ATOM   1068  CZ  ARG A  58      20.689  15.077  22.224  1.00  0.00            
ATOM   1069  NH1 ARG A  58      20.736  13.891  21.693  1.00  0.00            
ATOM   1070 HH11 ARG A  58      21.165  13.818  20.773  1.00  0.00            
ATOM   1071 HH12 ARG A  58      20.514  13.075  22.227  1.00  0.00            
ATOM   1072  NH2 ARG A  58      20.304  15.194  23.460  1.00  0.00            
ATOM   1073 HH21 ARG A  58      20.266  16.113  23.861  1.00  0.00            
ATOM   1074 HH22 ARG A  58      20.130  14.385  24.019  1.00  0.00            
ATOM   1075  C   ARG A  58      25.700  17.838  19.862  1.00  0.00            
ATOM   1076  O   ARG A  58      26.437  18.294  20.725  1.00  0.00            
ATOM   1077  N   GLU A  59      26.062  16.866  19.030  1.00  0.00            
ATOM   1078  H   GLU A  59      25.395  16.550  18.342  1.00  0.00            
ATOM   1079  CA  GLU A  59      27.437  16.403  18.843  1.00  0.00            
ATOM   1080  HA  GLU A  59      27.986  16.510  19.780  1.00  0.00            
ATOM   1081  CB  GLU A  59      27.459  14.903  18.461  1.00  0.00            
ATOM   1082  HB3 GLU A  59      28.497  14.590  18.337  1.00  0.00            
ATOM   1083  HB2 GLU A  59      26.957  14.767  17.505  1.00  0.00            
ATOM   1084  CG  GLU A  59      26.792  13.996  19.525  1.00  0.00            
ATOM   1085  HG3 GLU A  59      25.815  14.409  19.784  1.00  0.00            
ATOM   1086  HG2 GLU A  59      27.402  14.011  20.430  1.00  0.00            
ATOM   1087  CD  GLU A  59      26.560  12.536  19.084  1.00  0.00            
ATOM   1088  OE1 GLU A  59      27.075  12.114  18.020  1.00  0.00            
ATOM   1089  OE2 GLU A  59      25.776  11.835  19.763  1.00  0.00            
ATOM   1090  C   GLU A  59      28.144  17.312  17.818  1.00  0.00            
ATOM   1091  O   GLU A  59      29.248  17.756  18.089  1.00  0.00            
ATOM   1092  N   ASP A  60      27.494  17.742  16.725  1.00  0.00            
ATOM   1093  H   ASP A  60      26.603  17.329  16.496  1.00  0.00            
ATOM   1094  CA  ASP A  60      28.071  18.756  15.810  1.00  0.00            
ATOM   1095  HA  ASP A  60      29.059  18.398  15.517  1.00  0.00            
ATOM   1096  CB  ASP A  60      27.249  18.907  14.526  1.00  0.00            
ATOM   1097  HB3 ASP A  60      27.766  19.594  13.854  1.00  0.00            
ATOM   1098  HB2 ASP A  60      26.293  19.370  14.783  1.00  0.00            
ATOM   1099  CG  ASP A  60      27.005  17.594  13.786  1.00  0.00            
ATOM   1100  OD1 ASP A  60      27.972  16.820  13.598  1.00  0.00            
ATOM   1101  OD2 ASP A  60      25.845  17.405  13.365  1.00  0.00            
ATOM   1102  C   ASP A  60      28.271  20.153  16.432  1.00  0.00            
ATOM   1103  O   ASP A  60      29.081  20.951  15.936  1.00  0.00            
ATOM   1104  N   ASP A  61      27.582  20.450  17.538  1.00  0.00            
ATOM   1105  H   ASP A  61      26.847  19.809  17.816  1.00  0.00            
ATOM   1106  CA  ASP A  61      27.865  21.595  18.398  1.00  0.00            
ATOM   1107  HA  ASP A  61      27.741  22.490  17.792  1.00  0.00            
ATOM   1108  CB  ASP A  61      26.876  21.712  19.574  1.00  0.00            
ATOM   1109  HB3 ASP A  61      27.249  22.471  20.261  1.00  0.00            
ATOM   1110  HB2 ASP A  61      26.864  20.771  20.121  1.00  0.00            
ATOM   1111  CG  ASP A  61      25.438  22.117  19.191  1.00  0.00            
ATOM   1112  OD1 ASP A  61      25.255  22.868  18.193  1.00  0.00            
ATOM   1113  OD2 ASP A  61      24.516  21.772  19.968  1.00  0.00            
ATOM   1114  C   ASP A  61      29.324  21.598  18.870  1.00  0.00            
ATOM   1115  O   ASP A  61      29.846  22.690  19.065  1.00  0.00            
ATOM   1116  N   GLU A  62      30.037  20.458  18.908  1.00  0.00            
ATOM   1117  H   GLU A  62      29.562  19.576  18.712  1.00  0.00            
ATOM   1118  CA  GLU A  62      31.511  20.418  19.000  1.00  0.00            
ATOM   1119  HA  GLU A  62      31.819  20.635  20.023  1.00  0.00            
ATOM   1120  CB  GLU A  62      32.072  19.035  18.621  1.00  0.00            
ATOM   1121  HB3 GLU A  62      33.144  19.129  18.440  1.00  0.00            
ATOM   1122  HB2 GLU A  62      31.607  18.707  17.689  1.00  0.00            
ATOM   1123  CG  GLU A  62      31.879  17.982  19.727  1.00  0.00            
ATOM   1124  HG3 GLU A  62      30.847  18.005  20.077  1.00  0.00            
ATOM   1125  HG2 GLU A  62      32.511  18.253  20.572  1.00  0.00            
ATOM   1126  CD  GLU A  62      32.227  16.549  19.280  1.00  0.00            
ATOM   1127  OE1 GLU A  62      32.730  16.361  18.145  1.00  0.00            
ATOM   1128  OE2 GLU A  62      32.004  15.632  20.106  1.00  0.00            
ATOM   1129  C   GLU A  62      32.145  21.485  18.096  1.00  0.00            
ATOM   1130  O   GLU A  62      32.816  22.383  18.590  1.00  0.00            
ATOM   1131  N   LYS A  63      31.833  21.549  16.793  1.00  0.00            
ATOM   1132  H   LYS A  63      31.130  20.902  16.442  1.00  0.00            
ATOM   1133  CA  LYS A  63      32.441  22.557  15.898  1.00  0.00            
ATOM   1134  HA  LYS A  63      33.516  22.417  15.955  1.00  0.00            
ATOM   1135  CB  LYS A  63      31.995  22.316  14.446  1.00  0.00            
ATOM   1136  HB3 LYS A  63      30.915  22.460  14.372  1.00  0.00            
ATOM   1137  HB2 LYS A  63      32.232  21.287  14.172  1.00  0.00            
ATOM   1138  CG  LYS A  63      32.714  23.277  13.479  1.00  0.00            
ATOM   1139  HG3 LYS A  63      33.793  23.172  13.607  1.00  0.00            
ATOM   1140  HG2 LYS A  63      32.432  24.305  13.705  1.00  0.00            
ATOM   1141  CD  LYS A  63      32.351  23.030  12.016  1.00  0.00            
ATOM   1142  HD3 LYS A  63      31.271  23.135  11.897  1.00  0.00            
ATOM   1143  HD2 LYS A  63      32.655  22.019  11.740  1.00  0.00            
ATOM   1144  CE  LYS A  63      33.081  24.067  11.151  1.00  0.00            
ATOM   1145  HE3 LYS A  63      34.159  23.967  11.323  1.00  0.00            
ATOM   1146  HE2 LYS A  63      32.791  25.070  11.484  1.00  0.00            
ATOM   1147  NZ  LYS A  63      32.771  23.888   9.711  1.00  0.00            
ATOM   1148  HZ1 LYS A  63      33.254  24.585   9.154  1.00  0.00            
ATOM   1149  HZ2 LYS A  63      33.066  22.970   9.402  1.00  0.00            
ATOM   1150  HZ3 LYS A  63      31.776  23.974   9.545  1.00  0.00            
ATOM   1151  C   LYS A  63      32.200  24.012  16.328  1.00  0.00            
ATOM   1152  O   LYS A  63      33.026  24.871  16.018  1.00  0.00            
ATOM   1153  N   ARG A  64      31.072  24.316  16.974  1.00  0.00            
ATOM   1154  H   ARG A  64      30.503  23.534  17.289  1.00  0.00            
ATOM   1155  CA  ARG A  64      30.689  25.685  17.383  1.00  0.00            
ATOM   1156  HA  ARG A  64      31.237  26.414  16.784  1.00  0.00            
ATOM   1157  CB  ARG A  64      29.187  25.887  17.160  1.00  0.00            
ATOM   1158  HB3 ARG A  64      28.886  26.831  17.622  1.00  0.00            
ATOM   1159  HB2 ARG A  64      28.638  25.078  17.644  1.00  0.00            
ATOM   1160  CG  ARG A  64      28.831  25.946  15.671  1.00  0.00            
ATOM   1161  HG3 ARG A  64      29.170  25.042  15.162  1.00  0.00            
ATOM   1162  HG2 ARG A  64      29.309  26.818  15.219  1.00  0.00            
ATOM   1163  CD  ARG A  64      27.312  26.060  15.538  1.00  0.00            
ATOM   1164  HD3 ARG A  64      26.980  26.928  16.115  1.00  0.00            
ATOM   1165  HD2 ARG A  64      26.859  25.160  15.961  1.00  0.00            
ATOM   1166  NE  ARG A  64      26.893  26.224  14.134  1.00  0.00            
ATOM   1167  HE  ARG A  64      27.621  26.289  13.445  1.00  0.00            
ATOM   1168  CZ  ARG A  64      25.645  26.344  13.732  1.00  0.00            
ATOM   1169  NH1 ARG A  64      25.374  26.631  12.487  1.00  0.00            
ATOM   1170 HH11 ARG A  64      26.121  26.778  11.832  1.00  0.00            
ATOM   1171 HH12 ARG A  64      24.426  26.761  12.183  1.00  0.00            
ATOM   1172  NH2 ARG A  64      24.647  26.199  14.561  1.00  0.00            
ATOM   1173 HH21 ARG A  64      24.866  25.900  15.502  1.00  0.00            
ATOM   1174 HH22 ARG A  64      23.725  26.479  14.308  1.00  0.00            
ATOM   1175  C   ARG A  64      31.059  26.023  18.830  1.00  0.00            
ATOM   1176  O   ARG A  64      31.203  27.201  19.145  1.00  0.00            
ATOM   1177  N   ILE A  65      31.193  25.009  19.678  1.00  0.00            
ATOM   1178  H   ILE A  65      30.999  24.083  19.310  1.00  0.00            
ATOM   1179  CA  ILE A  65      31.482  25.097  21.109  1.00  0.00            
ATOM   1180  HA  ILE A  65      31.222  26.093  21.469  1.00  0.00            
ATOM   1181  CB  ILE A  65      30.619  24.058  21.869  1.00  0.00            
ATOM   1182  HB  ILE A  65      30.837  23.076  21.446  1.00  0.00            
ATOM   1183  CG2 ILE A  65      30.984  23.976  23.361  1.00  0.00            
ATOM   1184 HG21 ILE A  65      30.322  23.263  23.854  1.00  0.00            
ATOM   1185 HG22 ILE A  65      32.008  23.620  23.477  1.00  0.00            
ATOM   1186 HG23 ILE A  65      30.890  24.955  23.832  1.00  0.00            
ATOM   1187  CG1 ILE A  65      29.094  24.292  21.707  1.00  0.00            
ATOM   1188 HG13 ILE A  65      28.567  23.470  22.194  1.00  0.00            
ATOM   1189 HG12 ILE A  65      28.828  24.253  20.653  1.00  0.00            
ATOM   1190  C   ILE A  65      32.985  24.913  21.351  1.00  0.00            
ATOM   1191  O   ILE A  65      33.598  25.769  21.980  1.00  0.00            
ATOM   1192  CD1 ILE A  65      28.539  25.613  22.249  1.00  0.00            
ATOM   1193  1HD ILE A  65      27.459  25.632  22.087  1.00  0.00            
ATOM   1194  2HD ILE A  65      28.731  25.698  23.318  1.00  0.00            
ATOM   1195  3HD ILE A  65      28.984  26.453  21.720  1.00  0.00            
ATOM   1196  N   GLN A  66      33.578  23.828  20.840  1.00  0.00            
ATOM   1197  H   GLN A  66      33.004  23.195  20.290  1.00  0.00            
ATOM   1198  CA  GLN A  66      35.017  23.534  20.816  1.00  0.00            
ATOM   1199  HA  GLN A  66      35.551  24.398  20.419  1.00  0.00            
ATOM   1200  CB  GLN A  66      35.509  23.240  22.249  1.00  0.00            
ATOM   1201  HB3 GLN A  66      34.944  22.398  22.653  1.00  0.00            
ATOM   1202  HB2 GLN A  66      35.315  24.104  22.883  1.00  0.00            
ATOM   1203  CG  GLN A  66      37.010  22.914  22.338  1.00  0.00            
ATOM   1204  HG3 GLN A  66      37.227  22.004  21.775  1.00  0.00            
ATOM   1205  HG2 GLN A  66      37.262  22.719  23.380  1.00  0.00            
ATOM   1206  CD  GLN A  66      37.890  24.057  21.840  1.00  0.00            
ATOM   1207  OE1 GLN A  66      37.967  25.124  22.426  1.00  0.00            
ATOM   1208  NE2 GLN A  66      38.569  23.909  20.727  1.00  0.00            
ATOM   1209 HE21 GLN A  66      38.588  23.024  20.216  1.00  0.00            
ATOM   1210 HE22 GLN A  66      39.151  24.670  20.443  1.00  0.00            
ATOM   1211  C   GLN A  66      35.286  22.307  19.918  1.00  0.00            
ATOM   1212  O   GLN A  66      34.900  21.198  20.277  1.00  0.00            
ATOM   1213  N   ALA A  67      35.951  22.494  18.772  1.00  0.00            
ATOM   1214  H   ALA A  67      36.233  23.424  18.521  1.00  0.00            
ATOM   1215  CA  ALA A  67      36.512  21.383  17.995  1.00  0.00            
ATOM   1216  HA  ALA A  67      35.882  20.499  18.112  1.00  0.00            
ATOM   1217  CB  ALA A  67      36.547  21.739  16.501  1.00  0.00            
ATOM   1218  1HB ALA A  67      37.038  20.932  15.954  1.00  0.00            
ATOM   1219  2HB ALA A  67      35.537  21.854  16.122  1.00  0.00            
ATOM   1220  3HB ALA A  67      37.109  22.661  16.347  1.00  0.00            
ATOM   1221  C   ALA A  67      37.915  21.041  18.519  1.00  0.00            
ATOM   1222  O   ALA A  67      38.702  21.958  18.768  1.00  0.00            
ATOM   1223  N   GLU A  68      38.216  19.755  18.676  1.00  0.00            
ATOM   1224  H   GLU A  68      37.527  19.063  18.426  1.00  0.00            
ATOM   1225  CA  GLU A  68      39.560  19.224  18.963  1.00  0.00            
ATOM   1226  HA  GLU A  68      40.145  19.979  19.483  1.00  0.00            
ATOM   1227  CB  GLU A  68      39.451  17.994  19.893  1.00  0.00            
ATOM   1228  HB3 GLU A  68      40.454  17.595  20.052  1.00  0.00            
ATOM   1229  HB2 GLU A  68      38.846  17.227  19.407  1.00  0.00            
ATOM   1230  CG  GLU A  68      38.834  18.332  21.270  1.00  0.00            
ATOM   1231  HG3 GLU A  68      37.787  18.618  21.130  1.00  0.00            
ATOM   1232  HG2 GLU A  68      39.357  19.206  21.669  1.00  0.00            
ATOM   1233  CD  GLU A  68      38.904  17.199  22.324  1.00  0.00            
ATOM   1234  OE1 GLU A  68      39.166  16.025  21.969  1.00  0.00            
ATOM   1235  OE2 GLU A  68      38.701  17.525  23.521  1.00  0.00            
ATOM   1236  C   GLU A  68      40.350  18.935  17.669  1.00  0.00            
ATOM   1237  OC1 GLU A  68      41.585  19.123  17.709  1.00  0.00            
ATOM   1238  OC2 GLU A  68      39.711  18.597  16.643  1.00  0.00            
ENDMDL
MODEL        4
ATOM      1  N   LYS A   1     -29.626 -28.315 -24.040  1.00  0.00            
ATOM      2  CA  LYS A   1     -28.676 -28.691 -22.963  1.00  0.00            
ATOM      3  HA  LYS A   1     -29.035 -28.172 -22.068  1.00  0.00            
ATOM      4  CB  LYS A   1     -28.659 -30.183 -22.594  1.00  0.00            
ATOM      5  HB3 LYS A   1     -27.936 -30.328 -21.788  1.00  0.00            
ATOM      6  HB2 LYS A   1     -28.352 -30.781 -23.453  1.00  0.00            
ATOM      7  CG  LYS A   1     -30.043 -30.642 -22.095  1.00  0.00            
ATOM      8  HG3 LYS A   1     -30.764 -30.561 -22.910  1.00  0.00            
ATOM      9  HG2 LYS A   1     -30.365 -29.987 -21.282  1.00  0.00            
ATOM     10  CD  LYS A   1     -30.025 -32.091 -21.586  1.00  0.00            
ATOM     11  HD3 LYS A   1     -29.365 -32.157 -20.718  1.00  0.00            
ATOM     12  HD2 LYS A   1     -29.645 -32.744 -22.375  1.00  0.00            
ATOM     13  CE  LYS A   1     -31.443 -32.534 -21.193  1.00  0.00            
ATOM     14  HE3 LYS A   1     -32.104 -32.398 -22.057  1.00  0.00            
ATOM     15  HE2 LYS A   1     -31.811 -31.879 -20.394  1.00  0.00            
ATOM     16  NZ  LYS A   1     -31.473 -33.950 -20.747  1.00  0.00            
ATOM     17  HZ1 LYS A   1     -32.422 -34.233 -20.528  1.00  0.00            
ATOM     18  HZ2 LYS A   1     -31.119 -34.561 -21.470  1.00  0.00            
ATOM     19  HZ3 LYS A   1     -30.907 -34.073 -19.916  1.00  0.00            
ATOM     20  C   LYS A   1     -27.311 -28.064 -23.185  1.00  0.00            
ATOM     21  O   LYS A   1     -27.093 -27.044 -22.566  1.00  0.00            
ATOM     22  1H  LYS A   1     -29.562 -27.319 -24.204  1.00  0.00            
ATOM     23  2H  LYS A   1     -29.486 -28.829 -24.896  1.00  0.00            
ATOM     24  3H  LYS A   1     -30.573 -28.416 -23.686  1.00  0.00            
ATOM     25  N   GLN A   2     -26.443 -28.536 -24.096  1.00  0.00            
ATOM     26  H   GLN A   2     -26.601 -29.416 -24.556  1.00  0.00            
ATOM     27  CA  GLN A   2     -25.100 -27.930 -24.240  1.00  0.00            
ATOM     28  HA  GLN A   2     -24.582 -28.076 -23.288  1.00  0.00            
ATOM     29  CB  GLN A   2     -24.271 -28.634 -25.331  1.00  0.00            
ATOM     30  HB3 GLN A   2     -24.734 -28.459 -26.303  1.00  0.00            
ATOM     31  HB2 GLN A   2     -24.269 -29.709 -25.143  1.00  0.00            
ATOM     32  CG  GLN A   2     -22.807 -28.132 -25.375  1.00  0.00            
ATOM     33  HG3 GLN A   2     -22.785 -27.063 -25.593  1.00  0.00            
ATOM     34  HG2 GLN A   2     -22.285 -28.637 -26.186  1.00  0.00            
ATOM     35  CD  GLN A   2     -22.031 -28.396 -24.083  1.00  0.00            
ATOM     36  OE1 GLN A   2     -22.329 -29.321 -23.346  1.00  0.00            
ATOM     37  NE2 GLN A   2     -21.029 -27.612 -23.765  1.00  0.00            
ATOM     38 HE21 GLN A   2     -20.795 -26.798 -24.354  1.00  0.00            
ATOM     39 HE22 GLN A   2     -20.549 -27.790 -22.905  1.00  0.00            
ATOM     40  C   GLN A   2     -25.132 -26.410 -24.479  1.00  0.00            
ATOM     41  O   GLN A   2     -24.473 -25.699 -23.747  1.00  0.00            
ATOM     42  N   GLN A   3     -25.933 -25.887 -25.416  1.00  0.00            
ATOM     43  H   GLN A   3     -26.420 -26.497 -26.048  1.00  0.00            
ATOM     44  CA  GLN A   3     -26.018 -24.427 -25.627  1.00  0.00            
ATOM     45  HA  GLN A   3     -25.007 -24.029 -25.736  1.00  0.00            
ATOM     46  CB  GLN A   3     -26.801 -24.133 -26.916  1.00  0.00            
ATOM     47  HB3 GLN A   3     -27.028 -23.065 -26.952  1.00  0.00            
ATOM     48  HB2 GLN A   3     -27.746 -24.678 -26.888  1.00  0.00            
ATOM     49  CG  GLN A   3     -26.025 -24.488 -28.195  1.00  0.00            
ATOM     50  HG3 GLN A   3     -25.730 -25.537 -28.176  1.00  0.00            
ATOM     51  HG2 GLN A   3     -25.121 -23.879 -28.239  1.00  0.00            
ATOM     52  CD  GLN A   3     -26.856 -24.249 -29.457  1.00  0.00            
ATOM     53  OE1 GLN A   3     -28.056 -24.449 -29.488  1.00  0.00            
ATOM     54  NE2 GLN A   3     -26.253 -23.841 -30.553  1.00  0.00            
ATOM     55 HE21 GLN A   3     -25.265 -23.660 -30.556  1.00  0.00            
ATOM     56 HE22 GLN A   3     -26.840 -23.683 -31.355  1.00  0.00            
ATOM     57  C   GLN A   3     -26.660 -23.656 -24.454  1.00  0.00            
ATOM     58  O   GLN A   3     -26.342 -22.488 -24.259  1.00  0.00            
ATOM     59  N   GLU A   4     -27.556 -24.295 -23.691  1.00  0.00            
ATOM     60  H   GLU A   4     -27.661 -25.282 -23.819  1.00  0.00            
ATOM     61  CA  GLU A   4     -28.170 -23.712 -22.485  1.00  0.00            
ATOM     62  HA  GLU A   4     -28.530 -22.704 -22.694  1.00  0.00            
ATOM     63  CB  GLU A   4     -29.356 -24.581 -22.001  1.00  0.00            
ATOM     64  HB3 GLU A   4     -29.718 -24.190 -21.050  1.00  0.00            
ATOM     65  HB2 GLU A   4     -28.963 -25.575 -21.810  1.00  0.00            
ATOM     66  CG  GLU A   4     -30.555 -24.678 -22.975  1.00  0.00            
ATOM     67  HG3 GLU A   4     -30.179 -24.635 -23.999  1.00  0.00            
ATOM     68  HG2 GLU A   4     -31.199 -23.808 -22.827  1.00  0.00            
ATOM     69  CD  GLU A   4     -31.377 -25.984 -22.852  1.00  0.00            
ATOM     70  OE1 GLU A   4     -30.890 -26.954 -22.223  1.00  0.00            
ATOM     71  OE2 GLU A   4     -32.331 -26.182 -23.629  1.00  0.00            
ATOM     72  C   GLU A   4     -27.107 -23.599 -21.384  1.00  0.00            
ATOM     73  O   GLU A   4     -26.800 -22.501 -20.932  1.00  0.00            
ATOM     74  N   GLU A   5     -26.474 -24.722 -21.026  1.00  0.00            
ATOM     75  H   GLU A   5     -26.721 -25.587 -21.488  1.00  0.00            
ATOM     76  CA  GLU A   5     -25.421 -24.760 -20.016  1.00  0.00            
ATOM     77  HA  GLU A   5     -25.817 -24.324 -19.098  1.00  0.00            
ATOM     78  CB  GLU A   5     -24.991 -26.207 -19.719  1.00  0.00            
ATOM     79  HB3 GLU A   5     -24.544 -26.651 -20.611  1.00  0.00            
ATOM     80  HB2 GLU A   5     -25.868 -26.789 -19.433  1.00  0.00            
ATOM     81  CG  GLU A   5     -23.970 -26.213 -18.566  1.00  0.00            
ATOM     82  HG3 GLU A   5     -24.414 -25.709 -17.705  1.00  0.00            
ATOM     83  HG2 GLU A   5     -23.088 -25.642 -18.865  1.00  0.00            
ATOM     84  CD  GLU A   5     -23.492 -27.598 -18.120  1.00  0.00            
ATOM     85  OE1 GLU A   5     -24.074 -28.618 -18.544  1.00  0.00            
ATOM     86  OE2 GLU A   5     -22.531 -27.603 -17.308  1.00  0.00            
ATOM     87  C   GLU A   5     -24.224 -23.914 -20.442  1.00  0.00            
ATOM     88  O   GLU A   5     -23.785 -23.064 -19.687  1.00  0.00            
ATOM     89  N   GLU A   6     -23.685 -24.093 -21.640  1.00  0.00            
ATOM     90  H   GLU A   6     -24.072 -24.795 -22.257  1.00  0.00            
ATOM     91  CA  GLU A   6     -22.487 -23.380 -22.074  1.00  0.00            
ATOM     92  HA  GLU A   6     -21.709 -23.553 -21.329  1.00  0.00            
ATOM     93  CB  GLU A   6     -21.993 -23.959 -23.401  1.00  0.00            
ATOM     94  HB3 GLU A   6     -22.705 -23.721 -24.193  1.00  0.00            
ATOM     95  HB2 GLU A   6     -21.942 -25.039 -23.275  1.00  0.00            
ATOM     96  CG  GLU A   6     -20.602 -23.453 -23.799  1.00  0.00            
ATOM     97  HG3 GLU A   6     -19.918 -23.581 -22.956  1.00  0.00            
ATOM     98  HG2 GLU A   6     -20.667 -22.385 -24.022  1.00  0.00            
ATOM     99  CD  GLU A   6     -20.043 -24.201 -25.021  1.00  0.00            
ATOM    100  OE1 GLU A   6     -20.499 -25.338 -25.304  1.00  0.00            
ATOM    101  OE2 GLU A   6     -19.146 -23.627 -25.675  1.00  0.00            
ATOM    102  C   GLU A   6     -22.703 -21.869 -22.134  1.00  0.00            
ATOM    103  O   GLU A   6     -21.806 -21.148 -21.729  1.00  0.00            
ATOM    104  N   ALA A   7     -23.880 -21.351 -22.501  1.00  0.00            
ATOM    105  H   ALA A   7     -24.627 -21.966 -22.797  1.00  0.00            
ATOM    106  CA  ALA A   7     -24.135 -19.912 -22.406  1.00  0.00            
ATOM    107  HA  ALA A   7     -23.232 -19.384 -22.718  1.00  0.00            
ATOM    108  CB  ALA A   7     -25.236 -19.538 -23.404  1.00  0.00            
ATOM    109  1HB ALA A   7     -25.348 -18.454 -23.435  1.00  0.00            
ATOM    110  2HB ALA A   7     -24.962 -19.894 -24.400  1.00  0.00            
ATOM    111  3HB ALA A   7     -26.182 -19.994 -23.110  1.00  0.00            
ATOM    112  C   ALA A   7     -24.445 -19.446 -20.963  1.00  0.00            
ATOM    113  O   ALA A   7     -23.941 -18.411 -20.522  1.00  0.00            
ATOM    114  N   GLU A   8     -25.246 -20.194 -20.198  1.00  0.00            
ATOM    115  H   GLU A   8     -25.639 -21.045 -20.602  1.00  0.00            
ATOM    116  CA  GLU A   8     -25.758 -19.780 -18.882  1.00  0.00            
ATOM    117  HA  GLU A   8     -25.963 -18.710 -18.917  1.00  0.00            
ATOM    118  CB  GLU A   8     -27.091 -20.501 -18.621  1.00  0.00            
ATOM    119  HB3 GLU A   8     -26.901 -21.559 -18.424  1.00  0.00            
ATOM    120  HB2 GLU A   8     -27.727 -20.409 -19.503  1.00  0.00            
ATOM    121  CG  GLU A   8     -27.814 -19.871 -17.426  1.00  0.00            
ATOM    122  HG3 GLU A   8     -28.049 -18.831 -17.665  1.00  0.00            
ATOM    123  HG2 GLU A   8     -27.145 -19.873 -16.566  1.00  0.00            
ATOM    124  CD  GLU A   8     -29.098 -20.591 -17.022  1.00  0.00            
ATOM    125  OE1 GLU A   8     -29.774 -21.163 -17.900  1.00  0.00            
ATOM    126  OE2 GLU A   8     -29.395 -20.495 -15.809  1.00  0.00            
ATOM    127  C   GLU A   8     -24.754 -20.027 -17.738  1.00  0.00            
ATOM    128  O   GLU A   8     -24.612 -19.221 -16.813  1.00  0.00            
ATOM    129  N   ARG A   9     -23.995 -21.119 -17.827  1.00  0.00            
ATOM    130  H   ARG A   9     -24.170 -21.726 -18.627  1.00  0.00            
ATOM    131  CA  ARG A   9     -22.888 -21.479 -16.934  1.00  0.00            
ATOM    132  HA  ARG A   9     -23.168 -21.191 -15.922  1.00  0.00            
ATOM    133  CB  ARG A   9     -22.667 -22.999 -16.978  1.00  0.00            
ATOM    134  HB3 ARG A   9     -22.220 -23.253 -17.936  1.00  0.00            
ATOM    135  HB2 ARG A   9     -23.628 -23.511 -16.882  1.00  0.00            
ATOM    136  CG  ARG A   9     -21.716 -23.516 -15.901  1.00  0.00            
ATOM    137  HG3 ARG A   9     -22.158 -23.377 -14.914  1.00  0.00            
ATOM    138  HG2 ARG A   9     -20.779 -22.963 -15.957  1.00  0.00            
ATOM    139  CD  ARG A   9     -21.424 -25.001 -16.141  1.00  0.00            
ATOM    140  HD3 ARG A   9     -21.262 -25.172 -17.209  1.00  0.00            
ATOM    141  HD2 ARG A   9     -22.287 -25.591 -15.828  1.00  0.00            
ATOM    142  NE  ARG A   9     -20.211 -25.413 -15.415  1.00  0.00            
ATOM    143  HE  ARG A   9     -19.597 -24.678 -15.127  1.00  0.00            
ATOM    144  CZ  ARG A   9     -19.762 -26.648 -15.281  1.00  0.00            
ATOM    145  NH1 ARG A   9     -18.636 -26.839 -14.654  1.00  0.00            
ATOM    146 HH11 ARG A   9     -18.084 -26.072 -14.326  1.00  0.00            
ATOM    147 HH12 ARG A   9     -18.289 -27.779 -14.603  1.00  0.00            
ATOM    148  NH2 ARG A   9     -20.371 -27.708 -15.719  1.00  0.00            
ATOM    149 HH21 ARG A   9     -21.230 -27.610 -16.285  1.00  0.00            
ATOM    150 HH22 ARG A   9     -19.989 -28.628 -15.681  1.00  0.00            
ATOM    151  C   ARG A   9     -21.610 -20.731 -17.299  1.00  0.00            
ATOM    152  O   ARG A   9     -20.874 -20.386 -16.373  1.00  0.00            
ATOM    153  N   LEU A  10     -21.359 -20.410 -18.577  1.00  0.00            
ATOM    154  H   LEU A  10     -21.950 -20.781 -19.318  1.00  0.00            
ATOM    155  CA  LEU A  10     -20.328 -19.422 -18.920  1.00  0.00            
ATOM    156  HA  LEU A  10     -19.411 -19.709 -18.407  1.00  0.00            
ATOM    157  CB  LEU A  10     -20.016 -19.373 -20.420  1.00  0.00            
ATOM    158  HB3 LEU A  10     -20.912 -19.030 -20.938  1.00  0.00            
ATOM    159  HB2 LEU A  10     -19.756 -20.379 -20.751  1.00  0.00            
ATOM    160  CG  LEU A  10     -18.857 -18.446 -20.829  1.00  0.00            
ATOM    161  HG  LEU A  10     -19.023 -17.444 -20.432  1.00  0.00            
ATOM    162  CD1 LEU A  10     -17.508 -18.966 -20.329  1.00  0.00            
ATOM    163 HD11 LEU A  10     -16.709 -18.323 -20.699  1.00  0.00            
ATOM    164 HD12 LEU A  10     -17.477 -18.955 -19.242  1.00  0.00            
ATOM    165 HD13 LEU A  10     -17.346 -19.982 -20.694  1.00  0.00            
ATOM    166  CD2 LEU A  10     -18.805 -18.348 -22.352  1.00  0.00            
ATOM    167 HD21 LEU A  10     -18.002 -17.677 -22.654  1.00  0.00            
ATOM    168 HD22 LEU A  10     -18.638 -19.335 -22.784  1.00  0.00            
ATOM    169 HD23 LEU A  10     -19.751 -17.957 -22.726  1.00  0.00            
ATOM    170  C   LEU A  10     -20.733 -18.045 -18.411  1.00  0.00            
ATOM    171  O   LEU A  10     -19.885 -17.412 -17.804  1.00  0.00            
ATOM    172  N   ARG A  11     -22.004 -17.618 -18.522  1.00  0.00            
ATOM    173  H   ARG A  11     -22.645 -18.127 -19.127  1.00  0.00            
ATOM    174  CA  ARG A  11     -22.485 -16.398 -17.846  1.00  0.00            
ATOM    175  HA  ARG A  11     -21.933 -15.544 -18.247  1.00  0.00            
ATOM    176  CB  ARG A  11     -23.980 -16.151 -18.104  1.00  0.00            
ATOM    177  HB3 ARG A  11     -24.540 -17.011 -17.758  1.00  0.00            
ATOM    178  HB2 ARG A  11     -24.154 -16.047 -19.176  1.00  0.00            
ATOM    179  CG  ARG A  11     -24.494 -14.884 -17.389  1.00  0.00            
ATOM    180  HG3 ARG A  11     -24.184 -14.005 -17.953  1.00  0.00            
ATOM    181  HG2 ARG A  11     -24.061 -14.810 -16.398  1.00  0.00            
ATOM    182  CD  ARG A  11     -26.017 -14.860 -17.209  1.00  0.00            
ATOM    183  HD3 ARG A  11     -26.487 -14.899 -18.193  1.00  0.00            
ATOM    184  HD2 ARG A  11     -26.293 -13.911 -16.743  1.00  0.00            
ATOM    185  NE  ARG A  11     -26.509 -15.989 -16.388  1.00  0.00            
ATOM    186  HE  ARG A  11     -26.820 -16.807 -16.885  1.00  0.00            
ATOM    187  CZ  ARG A  11     -26.665 -16.017 -15.074  1.00  0.00            
ATOM    188  NH1 ARG A  11     -27.245 -17.051 -14.530  1.00  0.00            
ATOM    189 HH11 ARG A  11     -27.567 -17.818 -15.104  1.00  0.00            
ATOM    190 HH12 ARG A  11     -27.432 -17.057 -13.549  1.00  0.00            
ATOM    191  NH2 ARG A  11     -26.299 -15.051 -14.279  1.00  0.00            
ATOM    192 HH21 ARG A  11     -25.726 -14.268 -14.632  1.00  0.00            
ATOM    193 HH22 ARG A  11     -26.457 -15.073 -13.298  1.00  0.00            
ATOM    194  C   ARG A  11     -22.169 -16.445 -16.350  1.00  0.00            
ATOM    195  O   ARG A  11     -21.580 -15.486 -15.868  1.00  0.00            
ATOM    196  N   ARG A  12     -22.448 -17.547 -15.629  1.00  0.00            
ATOM    197  H   ARG A  12     -23.003 -18.277 -16.064  1.00  0.00            
ATOM    198  CA  ARG A  12     -22.012 -17.663 -14.219  1.00  0.00            
ATOM    199  HA  ARG A  12     -22.437 -16.815 -13.674  1.00  0.00            
ATOM    200  CB  ARG A  12     -22.479 -18.960 -13.526  1.00  0.00            
ATOM    201  HB3 ARG A  12     -22.004 -19.817 -14.002  1.00  0.00            
ATOM    202  HB2 ARG A  12     -23.561 -19.054 -13.634  1.00  0.00            
ATOM    203  CG  ARG A  12     -22.126 -18.939 -12.017  1.00  0.00            
ATOM    204  HG3 ARG A  12     -22.655 -18.109 -11.545  1.00  0.00            
ATOM    205  HG2 ARG A  12     -21.058 -18.763 -11.881  1.00  0.00            
ATOM    206  CD  ARG A  12     -22.483 -20.233 -11.269  1.00  0.00            
ATOM    207  HD3 ARG A  12     -23.536 -20.463 -11.438  1.00  0.00            
ATOM    208  HD2 ARG A  12     -22.332 -20.053 -10.200  1.00  0.00            
ATOM    209  NE  ARG A  12     -21.619 -21.359 -11.685  1.00  0.00            
ATOM    210  HE  ARG A  12     -20.718 -21.088 -12.041  1.00  0.00            
ATOM    211  CZ  ARG A  12     -21.830 -22.651 -11.505  1.00  0.00            
ATOM    212  NH1 ARG A  12     -20.945 -23.503 -11.943  1.00  0.00            
ATOM    213 HH11 ARG A  12     -20.118 -23.150 -12.388  1.00  0.00            
ATOM    214 HH12 ARG A  12     -21.072 -24.484 -11.774  1.00  0.00            
ATOM    215  NH2 ARG A  12     -22.894 -23.123 -10.913  1.00  0.00            
ATOM    216 HH21 ARG A  12     -23.558 -22.466 -10.537  1.00  0.00            
ATOM    217 HH22 ARG A  12     -23.010 -24.106 -10.743  1.00  0.00            
ATOM    218  C   ARG A  12     -20.501 -17.483 -14.106  1.00  0.00            
ATOM    219  O   ARG A  12     -20.088 -16.650 -13.327  1.00  0.00            
ATOM    220  N   ILE A  13     -19.683 -18.208 -14.867  1.00  0.00            
ATOM    221  H   ILE A  13     -20.088 -18.842 -15.543  1.00  0.00            
ATOM    222  CA  ILE A  13     -18.213 -18.091 -14.788  1.00  0.00            
ATOM    223  HA  ILE A  13     -17.920 -18.247 -13.750  1.00  0.00            
ATOM    224  CB  ILE A  13     -17.530 -19.193 -15.634  1.00  0.00            
ATOM    225  HB  ILE A  13     -17.950 -19.168 -16.640  1.00  0.00            
ATOM    226  CG2 ILE A  13     -16.006 -18.970 -15.741  1.00  0.00            
ATOM    227 HG21 ILE A  13     -15.527 -19.784 -16.282  1.00  0.00            
ATOM    228 HG22 ILE A  13     -15.794 -18.054 -16.293  1.00  0.00            
ATOM    229 HG23 ILE A  13     -15.563 -18.887 -14.746  1.00  0.00            
ATOM    230  CG1 ILE A  13     -17.803 -20.581 -15.002  1.00  0.00            
ATOM    231 HG13 ILE A  13     -18.854 -20.664 -14.733  1.00  0.00            
ATOM    232 HG12 ILE A  13     -17.224 -20.678 -14.082  1.00  0.00            
ATOM    233  C   ILE A  13     -17.725 -16.673 -15.142  1.00  0.00            
ATOM    234  O   ILE A  13     -16.770 -16.213 -14.529  1.00  0.00            
ATOM    235  CD1 ILE A  13     -17.479 -21.765 -15.924  1.00  0.00            
ATOM    236  1HD ILE A  13     -17.782 -22.692 -15.436  1.00  0.00            
ATOM    237  2HD ILE A  13     -18.023 -21.664 -16.863  1.00  0.00            
ATOM    238  3HD ILE A  13     -16.410 -21.816 -16.124  1.00  0.00            
ATOM    239  N   GLN A  14     -18.385 -15.958 -16.051  1.00  0.00            
ATOM    240  H   GLN A  14     -19.163 -16.394 -16.530  1.00  0.00            
ATOM    241  CA  GLN A  14     -18.047 -14.585 -16.421  1.00  0.00            
ATOM    242  HA  GLN A  14     -16.970 -14.529 -16.583  1.00  0.00            
ATOM    243  CB  GLN A  14     -18.755 -14.230 -17.741  1.00  0.00            
ATOM    244  HB3 GLN A  14     -19.834 -14.261 -17.581  1.00  0.00            
ATOM    245  HB2 GLN A  14     -18.510 -14.983 -18.492  1.00  0.00            
ATOM    246  CG  GLN A  14     -18.393 -12.842 -18.301  1.00  0.00            
ATOM    247  HG3 GLN A  14     -18.612 -12.078 -17.554  1.00  0.00            
ATOM    248  HG2 GLN A  14     -19.032 -12.644 -19.162  1.00  0.00            
ATOM    249  CD  GLN A  14     -16.941 -12.718 -18.762  1.00  0.00            
ATOM    250  OE1 GLN A  14     -16.493 -13.374 -19.689  1.00  0.00            
ATOM    251  NE2 GLN A  14     -16.143 -11.866 -18.158  1.00  0.00            
ATOM    252 HE21 GLN A  14     -16.458 -11.340 -17.358  1.00  0.00            
ATOM    253 HE22 GLN A  14     -15.207 -11.801 -18.511  1.00  0.00            
ATOM    254  C   GLN A  14     -18.396 -13.601 -15.295  1.00  0.00            
ATOM    255  O   GLN A  14     -17.537 -12.815 -14.904  1.00  0.00            
ATOM    256  N   GLU A  15     -19.621 -13.646 -14.762  1.00  0.00            
ATOM    257  H   GLU A  15     -20.292 -14.314 -15.134  1.00  0.00            
ATOM    258  CA  GLU A  15     -20.076 -12.734 -13.699  1.00  0.00            
ATOM    259  HA  GLU A  15     -19.741 -11.723 -13.936  1.00  0.00            
ATOM    260  CB  GLU A  15     -21.621 -12.720 -13.639  1.00  0.00            
ATOM    261  HB3 GLU A  15     -21.930 -12.160 -12.755  1.00  0.00            
ATOM    262  HB2 GLU A  15     -21.978 -13.746 -13.535  1.00  0.00            
ATOM    263  CG  GLU A  15     -22.276 -12.063 -14.875  1.00  0.00            
ATOM    264  HG3 GLU A  15     -21.904 -12.546 -15.781  1.00  0.00            
ATOM    265  HG2 GLU A  15     -21.955 -11.017 -14.908  1.00  0.00            
ATOM    266  CD  GLU A  15     -23.821 -12.130 -14.881  1.00  0.00            
ATOM    267  OE1 GLU A  15     -24.385 -13.209 -14.573  1.00  0.00            
ATOM    268  OE2 GLU A  15     -24.463 -11.120 -15.231  1.00  0.00            
ATOM    269  C   GLU A  15     -19.453 -13.085 -12.331  1.00  0.00            
ATOM    270  O   GLU A  15     -19.136 -12.187 -11.556  1.00  0.00            
ATOM    271  N   GLU A  16     -19.210 -14.371 -12.054  1.00  0.00            
ATOM    272  H   GLU A  16     -19.508 -15.047 -12.747  1.00  0.00            
ATOM    273  CA  GLU A  16     -18.532 -14.904 -10.858  1.00  0.00            
ATOM    274  HA  GLU A  16     -18.963 -14.458  -9.962  1.00  0.00            
ATOM    275  CB  GLU A  16     -18.707 -16.435 -10.785  1.00  0.00            
ATOM    276  HB3 GLU A  16     -18.212 -16.885 -11.646  1.00  0.00            
ATOM    277  HB2 GLU A  16     -19.768 -16.673 -10.844  1.00  0.00            
ATOM    278  CG  GLU A  16     -18.135 -17.108  -9.531  1.00  0.00            
ATOM    279  HG3 GLU A  16     -17.081 -16.840  -9.418  1.00  0.00            
ATOM    280  HG2 GLU A  16     -18.176 -18.190  -9.679  1.00  0.00            
ATOM    281  CD  GLU A  16     -18.935 -16.744  -8.275  1.00  0.00            
ATOM    282  OE1 GLU A  16     -20.176 -16.944  -8.309  1.00  0.00            
ATOM    283  OE2 GLU A  16     -18.319 -16.264  -7.301  1.00  0.00            
ATOM    284  C   GLU A  16     -17.044 -14.570 -10.884  1.00  0.00            
ATOM    285  O   GLU A  16     -16.541 -13.942  -9.954  1.00  0.00            
ATOM    286  N   MET A  17     -16.341 -14.938 -11.969  1.00  0.00            
ATOM    287  H   MET A  17     -16.810 -15.413 -12.732  1.00  0.00            
ATOM    288  CA  MET A  17     -14.935 -14.584 -12.122  1.00  0.00            
ATOM    289  HA  MET A  17     -14.394 -14.997 -11.270  1.00  0.00            
ATOM    290  CB  MET A  17     -14.294 -15.127 -13.409  1.00  0.00            
ATOM    291  HB3 MET A  17     -14.786 -14.677 -14.270  1.00  0.00            
ATOM    292  HB2 MET A  17     -14.411 -16.211 -13.446  1.00  0.00            
ATOM    293  CG  MET A  17     -12.794 -14.795 -13.462  1.00  0.00            
ATOM    294  HG3 MET A  17     -12.306 -15.303 -12.630  1.00  0.00            
ATOM    295  HG2 MET A  17     -12.652 -13.724 -13.330  1.00  0.00            
ATOM    296  SD  MET A  17     -11.937 -15.266 -14.987  1.00  0.00            
ATOM    297  CE  MET A  17     -12.697 -14.120 -16.175  1.00  0.00            
ATOM    298  1HE MET A  17     -12.216 -14.235 -17.147  1.00  0.00            
ATOM    299  2HE MET A  17     -13.759 -14.340 -16.283  1.00  0.00            
ATOM    300  3HE MET A  17     -12.570 -13.093 -15.833  1.00  0.00            
ATOM    301  C   MET A  17     -14.802 -13.076 -12.070  1.00  0.00            
ATOM    302  O   MET A  17     -13.942 -12.623 -11.334  1.00  0.00            
ATOM    303  N   GLU A  18     -15.625 -12.291 -12.772  1.00  0.00            
ATOM    304  H   GLU A  18     -16.341 -12.694 -13.371  1.00  0.00            
ATOM    305  CA  GLU A  18     -15.514 -10.838 -12.678  1.00  0.00            
ATOM    306  HA  GLU A  18     -14.480 -10.594 -12.912  1.00  0.00            
ATOM    307  CB  GLU A  18     -16.415 -10.108 -13.688  1.00  0.00            
ATOM    308  HB3 GLU A  18     -17.457 -10.185 -13.378  1.00  0.00            
ATOM    309  HB2 GLU A  18     -16.313 -10.575 -14.668  1.00  0.00            
ATOM    310  CG  GLU A  18     -16.016  -8.624 -13.819  1.00  0.00            
ATOM    311  HG3 GLU A  18     -16.181  -8.123 -12.863  1.00  0.00            
ATOM    312  HG2 GLU A  18     -16.668  -8.152 -14.557  1.00  0.00            
ATOM    313  CD  GLU A  18     -14.548  -8.465 -14.258  1.00  0.00            
ATOM    314  OE1 GLU A  18     -14.096  -9.269 -15.107  1.00  0.00            
ATOM    315  OE2 GLU A  18     -13.818  -7.611 -13.707  1.00  0.00            
ATOM    316  C   GLU A  18     -15.755 -10.355 -11.247  1.00  0.00            
ATOM    317  O   GLU A  18     -14.887  -9.686 -10.703  1.00  0.00            
ATOM    318  N   LYS A  19     -16.848 -10.739 -10.584  1.00  0.00            
ATOM    319  H   LYS A  19     -17.513 -11.345 -11.063  1.00  0.00            
ATOM    320  CA  LYS A  19     -17.171 -10.297  -9.217  1.00  0.00            
ATOM    321  HA  LYS A  19     -17.236  -9.209  -9.213  1.00  0.00            
ATOM    322  CB  LYS A  19     -18.552 -10.876  -8.885  1.00  0.00            
ATOM    323  HB3 LYS A  19     -18.496 -11.965  -8.946  1.00  0.00            
ATOM    324  HB2 LYS A  19     -19.248 -10.525  -9.650  1.00  0.00            
ATOM    325  CG  LYS A  19     -19.137 -10.491  -7.524  1.00  0.00            
ATOM    326  HG3 LYS A  19     -19.220  -9.405  -7.451  1.00  0.00            
ATOM    327  HG2 LYS A  19     -18.498 -10.867  -6.724  1.00  0.00            
ATOM    328  CD  LYS A  19     -20.525 -11.135  -7.427  1.00  0.00            
ATOM    329  HD3 LYS A  19     -20.422 -12.215  -7.552  1.00  0.00            
ATOM    330  HD2 LYS A  19     -21.156 -10.750  -8.234  1.00  0.00            
ATOM    331  CE  LYS A  19     -21.188 -10.845  -6.081  1.00  0.00            
ATOM    332  HE3 LYS A  19     -21.369  -9.768  -6.004  1.00  0.00            
ATOM    333  HE2 LYS A  19     -20.498 -11.142  -5.286  1.00  0.00            
ATOM    334  NZ  LYS A  19     -22.460 -11.598  -5.959  1.00  0.00            
ATOM    335  HZ1 LYS A  19     -22.901 -11.422  -5.065  1.00  0.00            
ATOM    336  HZ2 LYS A  19     -23.092 -11.335  -6.704  1.00  0.00            
ATOM    337  HZ3 LYS A  19     -22.278 -12.593  -6.045  1.00  0.00            
ATOM    338  C   LYS A  19     -16.093 -10.675  -8.191  1.00  0.00            
ATOM    339  O   LYS A  19     -15.622  -9.816  -7.447  1.00  0.00            
ATOM    340  N   GLU A  20     -15.665 -11.934  -8.173  1.00  0.00            
ATOM    341  H   GLU A  20     -16.093 -12.588  -8.825  1.00  0.00            
ATOM    342  CA  GLU A  20     -14.695 -12.476  -7.213  1.00  0.00            
ATOM    343  HA  GLU A  20     -14.913 -12.061  -6.228  1.00  0.00            
ATOM    344  CB  GLU A  20     -14.956 -13.995  -7.140  1.00  0.00            
ATOM    345  HB3 GLU A  20     -14.891 -14.403  -8.149  1.00  0.00            
ATOM    346  HB2 GLU A  20     -15.981 -14.139  -6.793  1.00  0.00            
ATOM    347  CG  GLU A  20     -14.042 -14.869  -6.275  1.00  0.00            
ATOM    348  HG3 GLU A  20     -13.171 -15.112  -6.879  1.00  0.00            
ATOM    349  HG2 GLU A  20     -14.551 -15.816  -6.082  1.00  0.00            
ATOM    350  CD  GLU A  20     -13.601 -14.259  -4.938  1.00  0.00            
ATOM    351  OE1 GLU A  20     -14.411 -13.607  -4.247  1.00  0.00            
ATOM    352  OE2 GLU A  20     -12.406 -14.417  -4.588  1.00  0.00            
ATOM    353  C   GLU A  20     -13.242 -12.075  -7.554  1.00  0.00            
ATOM    354  O   GLU A  20     -12.445 -11.782  -6.663  1.00  0.00            
ATOM    355  N   ARG A  21     -12.878 -11.944  -8.838  1.00  0.00            
ATOM    356  H   ARG A  21     -13.570 -12.175  -9.552  1.00  0.00            
ATOM    357  CA  ARG A  21     -11.582 -11.378  -9.274  1.00  0.00            
ATOM    358  HA  ARG A  21     -10.788 -11.818  -8.675  1.00  0.00            
ATOM    359  CB  ARG A  21     -11.354 -11.704 -10.757  1.00  0.00            
ATOM    360  HB3 ARG A  21     -12.094 -11.139 -11.326  1.00  0.00            
ATOM    361  HB2 ARG A  21     -11.514 -12.774 -10.900  1.00  0.00            
ATOM    362  CG  ARG A  21      -9.987 -11.364 -11.355  1.00  0.00            
ATOM    363  HG3 ARG A  21      -9.221 -11.952 -10.848  1.00  0.00            
ATOM    364  HG2 ARG A  21      -9.768 -10.306 -11.220  1.00  0.00            
ATOM    365  CD  ARG A  21      -9.984 -11.713 -12.859  1.00  0.00            
ATOM    366  HD3 ARG A  21     -10.285 -12.757 -12.978  1.00  0.00            
ATOM    367  HD2 ARG A  21      -8.966 -11.625 -13.240  1.00  0.00            
ATOM    368  NE  ARG A  21     -10.888 -10.857 -13.666  1.00  0.00            
ATOM    369  HE  ARG A  21     -11.768 -11.249 -13.970  1.00  0.00            
ATOM    370  CZ  ARG A  21     -10.648  -9.629 -14.097  1.00  0.00            
ATOM    371  NH1 ARG A  21     -11.454  -9.001 -14.888  1.00  0.00            
ATOM    372 HH11 ARG A  21     -12.424  -9.322 -14.982  1.00  0.00            
ATOM    373 HH12 ARG A  21     -11.378  -8.017 -15.045  1.00  0.00            
ATOM    374  NH2 ARG A  21      -9.581  -8.978 -13.740  1.00  0.00            
ATOM    375 HH21 ARG A  21      -8.956  -9.392 -13.081  1.00  0.00            
ATOM    376 HH22 ARG A  21      -9.499  -8.010 -13.983  1.00  0.00            
ATOM    377  C   ARG A  21     -11.505  -9.874  -9.044  1.00  0.00            
ATOM    378  O   ARG A  21     -10.428  -9.397  -8.698  1.00  0.00            
ATOM    379  N   LYS A  22     -12.609  -9.139  -9.213  1.00  0.00            
ATOM    380  H   LYS A  22     -13.442  -9.594  -9.579  1.00  0.00            
ATOM    381  CA  LYS A  22     -12.674  -7.694  -8.978  1.00  0.00            
ATOM    382  HA  LYS A  22     -11.791  -7.254  -9.438  1.00  0.00            
ATOM    383  CB  LYS A  22     -13.938  -7.100  -9.628  1.00  0.00            
ATOM    384  HB3 LYS A  22     -14.822  -7.510  -9.137  1.00  0.00            
ATOM    385  HB2 LYS A  22     -13.964  -7.388 -10.681  1.00  0.00            
ATOM    386  CG  LYS A  22     -14.011  -5.569  -9.569  1.00  0.00            
ATOM    387  HG3 LYS A  22     -13.953  -5.230  -8.534  1.00  0.00            
ATOM    388  HG2 LYS A  22     -14.970  -5.253  -9.982  1.00  0.00            
ATOM    389  CD  LYS A  22     -12.882  -4.942 -10.392  1.00  0.00            
ATOM    390  HD3 LYS A  22     -12.969  -5.274 -11.430  1.00  0.00            
ATOM    391  HD2 LYS A  22     -11.917  -5.254  -9.997  1.00  0.00            
ATOM    392  CE  LYS A  22     -12.937  -3.420 -10.324  1.00  0.00            
ATOM    393  HE3 LYS A  22     -12.828  -3.117  -9.277  1.00  0.00            
ATOM    394  HE2 LYS A  22     -13.908  -3.079 -10.690  1.00  0.00            
ATOM    395  NZ  LYS A  22     -11.838  -2.852 -11.133  1.00  0.00            
ATOM    396  HZ1 LYS A  22     -11.737  -1.857 -11.009  1.00  0.00            
ATOM    397  HZ2 LYS A  22     -10.933  -3.227 -10.818  1.00  0.00            
ATOM    398  HZ3 LYS A  22     -11.900  -3.117 -12.102  1.00  0.00            
ATOM    399  C   LYS A  22     -12.593  -7.377  -7.490  1.00  0.00            
ATOM    400  O   LYS A  22     -11.824  -6.504  -7.109  1.00  0.00            
ATOM    401  N   ARG A  23     -13.269  -8.165  -6.647  1.00  0.00            
ATOM    402  H   ARG A  23     -13.940  -8.816  -7.042  1.00  0.00            
ATOM    403  CA  ARG A  23     -13.093  -8.134  -5.187  1.00  0.00            
ATOM    404  HA  ARG A  23     -13.404  -7.153  -4.816  1.00  0.00            
ATOM    405  CB  ARG A  23     -13.985  -9.216  -4.563  1.00  0.00            
ATOM    406  HB3 ARG A  23     -13.561 -10.196  -4.786  1.00  0.00            
ATOM    407  HB2 ARG A  23     -14.982  -9.163  -5.000  1.00  0.00            
ATOM    408  CG  ARG A  23     -14.131  -9.032  -3.047  1.00  0.00            
ATOM    409  HG3 ARG A  23     -14.707  -8.126  -2.857  1.00  0.00            
ATOM    410  HG2 ARG A  23     -13.151  -8.899  -2.593  1.00  0.00            
ATOM    411  CD  ARG A  23     -14.855 -10.225  -2.401  1.00  0.00            
ATOM    412  HD3 ARG A  23     -15.831 -10.341  -2.874  1.00  0.00            
ATOM    413  HD2 ARG A  23     -15.016 -10.008  -1.343  1.00  0.00            
ATOM    414  NE  ARG A  23     -14.108 -11.491  -2.528  1.00  0.00            
ATOM    415  HE  ARG A  23     -14.489 -12.228  -3.129  1.00  0.00            
ATOM    416  CZ  ARG A  23     -12.929 -11.780  -2.007  1.00  0.00            
ATOM    417  NH1 ARG A  23     -12.396 -12.941  -2.235  1.00  0.00            
ATOM    418 HH11 ARG A  23     -12.806 -13.527  -2.973  1.00  0.00            
ATOM    419 HH12 ARG A  23     -11.505 -13.162  -1.849  1.00  0.00            
ATOM    420  NH2 ARG A  23     -12.263 -10.943  -1.263  1.00  0.00            
ATOM    421 HH21 ARG A  23     -12.605 -10.008  -1.137  1.00  0.00            
ATOM    422 HH22 ARG A  23     -11.239 -10.961  -1.272  1.00  0.00            
ATOM    423  C   ARG A  23     -11.618  -8.301  -4.790  1.00  0.00            
ATOM    424  O   ARG A  23     -11.122  -7.542  -3.965  1.00  0.00            
ATOM    425  N   ARG A  24     -10.877  -9.194  -5.463  1.00  0.00            
ATOM    426  H   ARG A  24     -11.358  -9.830  -6.086  1.00  0.00            
ATOM    427  CA  ARG A  24      -9.419  -9.332  -5.258  1.00  0.00            
ATOM    428  HA  ARG A  24      -9.248  -9.328  -4.184  1.00  0.00            
ATOM    429  CB  ARG A  24      -8.902 -10.676  -5.783  1.00  0.00            
ATOM    430  HB3 ARG A  24      -7.812 -10.666  -5.730  1.00  0.00            
ATOM    431  HB2 ARG A  24      -9.194 -10.798  -6.826  1.00  0.00            
ATOM    432  CG  ARG A  24      -9.408 -11.864  -4.945  1.00  0.00            
ATOM    433  HG3 ARG A  24     -10.476 -12.006  -5.102  1.00  0.00            
ATOM    434  HG2 ARG A  24      -9.246 -11.655  -3.889  1.00  0.00            
ATOM    435  CD  ARG A  24      -8.659 -13.158  -5.284  1.00  0.00            
ATOM    436  HD3 ARG A  24      -9.068 -13.972  -4.682  1.00  0.00            
ATOM    437  HD2 ARG A  24      -7.611 -13.030  -5.002  1.00  0.00            
ATOM    438  NE  ARG A  24      -8.728 -13.492  -6.719  1.00  0.00            
ATOM    439  HE  ARG A  24      -7.976 -13.150  -7.289  1.00  0.00            
ATOM    440  CZ  ARG A  24      -9.706 -14.142  -7.320  1.00  0.00            
ATOM    441  NH1 ARG A  24      -9.690 -14.320  -8.612  1.00  0.00            
ATOM    442 HH11 ARG A  24      -8.920 -13.988  -9.160  1.00  0.00            
ATOM    443 HH12 ARG A  24     -10.466 -14.795  -9.038  1.00  0.00            
ATOM    444  NH2 ARG A  24     -10.737 -14.623  -6.703  1.00  0.00            
ATOM    445 HH21 ARG A  24     -10.948 -14.391  -5.723  1.00  0.00            
ATOM    446 HH22 ARG A  24     -11.486 -15.081  -7.180  1.00  0.00            
ATOM    447  C   ARG A  24      -8.559  -8.166  -5.774  1.00  0.00            
ATOM    448  O   ARG A  24      -7.445  -8.013  -5.289  1.00  0.00            
ATOM    449  N   GLU A  25      -9.046  -7.333  -6.696  1.00  0.00            
ATOM    450  H   GLU A  25      -9.981  -7.485  -7.040  1.00  0.00            
ATOM    451  CA  GLU A  25      -8.361  -6.082  -7.084  1.00  0.00            
ATOM    452  HA  GLU A  25      -7.311  -6.299  -7.293  1.00  0.00            
ATOM    453  CB  GLU A  25      -9.018  -5.538  -8.368  1.00  0.00            
ATOM    454  HB3 GLU A  25      -9.987  -5.110  -8.114  1.00  0.00            
ATOM    455  HB2 GLU A  25      -9.187  -6.370  -9.056  1.00  0.00            
ATOM    456  CG  GLU A  25      -8.204  -4.468  -9.111  1.00  0.00            
ATOM    457  HG3 GLU A  25      -7.322  -4.931  -9.558  1.00  0.00            
ATOM    458  HG2 GLU A  25      -7.875  -3.704  -8.405  1.00  0.00            
ATOM    459  CD  GLU A  25      -9.059  -3.812 -10.206  1.00  0.00            
ATOM    460  OE1 GLU A  25      -9.607  -4.523 -11.080  1.00  0.00            
ATOM    461  OE2 GLU A  25      -9.324  -2.591 -10.146  1.00  0.00            
ATOM    462  C   GLU A  25      -8.402  -5.045  -5.939  1.00  0.00            
ATOM    463  O   GLU A  25      -7.432  -4.329  -5.687  1.00  0.00            
ATOM    464  N   GLU A  26      -9.501  -5.010  -5.181  1.00  0.00            
ATOM    465  H   GLU A  26     -10.284  -5.596  -5.443  1.00  0.00            
ATOM    466  CA  GLU A  26      -9.636  -4.193  -3.969  1.00  0.00            
ATOM    467  HA  GLU A  26      -9.152  -3.234  -4.150  1.00  0.00            
ATOM    468  CB  GLU A  26     -11.123  -3.903  -3.693  1.00  0.00            
ATOM    469  HB3 GLU A  26     -11.195  -3.319  -2.774  1.00  0.00            
ATOM    470  HB2 GLU A  26     -11.656  -4.844  -3.556  1.00  0.00            
ATOM    471  CG  GLU A  26     -11.766  -3.099  -4.845  1.00  0.00            
ATOM    472  HG3 GLU A  26     -11.706  -3.685  -5.764  1.00  0.00            
ATOM    473  HG2 GLU A  26     -11.181  -2.188  -4.994  1.00  0.00            
ATOM    474  CD  GLU A  26     -13.239  -2.712  -4.625  1.00  0.00            
ATOM    475  OE1 GLU A  26     -13.862  -3.198  -3.653  1.00  0.00            
ATOM    476  OE2 GLU A  26     -13.751  -1.940  -5.469  1.00  0.00            
ATOM    477  C   GLU A  26      -8.913  -4.821  -2.757  1.00  0.00            
ATOM    478  O   GLU A  26      -8.304  -4.090  -1.971  1.00  0.00            
ATOM    479  N   ASP A  27      -8.864  -6.158  -2.636  1.00  0.00            
ATOM    480  H   ASP A  27      -9.469  -6.714  -3.232  1.00  0.00            
ATOM    481  CA  ASP A  27      -7.981  -6.845  -1.673  1.00  0.00            
ATOM    482  HA  ASP A  27      -8.258  -6.503  -0.676  1.00  0.00            
ATOM    483  CB  ASP A  27      -8.143  -8.383  -1.694  1.00  0.00            
ATOM    484  HB3 ASP A  27      -7.475  -8.793  -0.936  1.00  0.00            
ATOM    485  HB2 ASP A  27      -7.782  -8.747  -2.656  1.00  0.00            
ATOM    486  CG  ASP A  27      -9.539  -8.984  -1.434  1.00  0.00            
ATOM    487  OD1 ASP A  27     -10.342  -8.404  -0.672  1.00  0.00            
ATOM    488  OD2 ASP A  27      -9.770 -10.130  -1.898  1.00  0.00            
ATOM    489  C   ASP A  27      -6.486  -6.488  -1.879  1.00  0.00            
ATOM    490  O   ASP A  27      -5.734  -6.369  -0.905  1.00  0.00            
ATOM    491  N   GLU A  28      -6.034  -6.276  -3.123  1.00  0.00            
ATOM    492  H   GLU A  28      -6.659  -6.453  -3.905  1.00  0.00            
ATOM    493  CA  GLU A  28      -4.684  -5.760  -3.399  1.00  0.00            
ATOM    494  HA  GLU A  28      -3.975  -6.356  -2.827  1.00  0.00            
ATOM    495  CB  GLU A  28      -4.330  -5.933  -4.888  1.00  0.00            
ATOM    496  HB3 GLU A  28      -4.942  -5.267  -5.497  1.00  0.00            
ATOM    497  HB2 GLU A  28      -4.534  -6.964  -5.175  1.00  0.00            
ATOM    498  CG  GLU A  28      -2.843  -5.627  -5.130  1.00  0.00            
ATOM    499  HG3 GLU A  28      -2.240  -6.282  -4.496  1.00  0.00            
ATOM    500  HG2 GLU A  28      -2.641  -4.597  -4.827  1.00  0.00            
ATOM    501  CD  GLU A  28      -2.401  -5.808  -6.590  1.00  0.00            
ATOM    502  OE1 GLU A  28      -2.981  -6.673  -7.287  1.00  0.00            
ATOM    503  OE2 GLU A  28      -1.442  -5.093  -6.962  1.00  0.00            
ATOM    504  C   GLU A  28      -4.532  -4.301  -2.934  1.00  0.00            
ATOM    505  O   GLU A  28      -3.627  -3.978  -2.146  1.00  0.00            
ATOM    506  N   GLN A  29      -5.458  -3.412  -3.317  1.00  0.00            
ATOM    507  H   GLN A  29      -6.188  -3.717  -3.959  1.00  0.00            
ATOM    508  CA  GLN A  29      -5.427  -2.015  -2.863  1.00  0.00            
ATOM    509  HA  GLN A  29      -4.442  -1.623  -3.110  1.00  0.00            
ATOM    510  CB  GLN A  29      -6.459  -1.153  -3.597  1.00  0.00            
ATOM    511  HB3 GLN A  29      -6.478  -0.178  -3.108  1.00  0.00            
ATOM    512  HB2 GLN A  29      -7.450  -1.601  -3.515  1.00  0.00            
ATOM    513  CG  GLN A  29      -6.092  -0.948  -5.076  1.00  0.00            
ATOM    514  HG3 GLN A  29      -6.251  -1.879  -5.620  1.00  0.00            
ATOM    515  HG2 GLN A  29      -5.037  -0.684  -5.156  1.00  0.00            
ATOM    516  CD  GLN A  29      -6.888   0.172  -5.744  1.00  0.00            
ATOM    517  OE1 GLN A  29      -7.479   1.034  -5.113  1.00  0.00            
ATOM    518  NE2 GLN A  29      -6.891   0.235  -7.056  1.00  0.00            
ATOM    519 HE21 GLN A  29      -6.505  -0.516  -7.601  1.00  0.00            
ATOM    520 HE22 GLN A  29      -7.530   0.901  -7.452  1.00  0.00            
ATOM    521  C   GLN A  29      -5.586  -1.864  -1.339  1.00  0.00            
ATOM    522  O   GLN A  29      -5.044  -0.914  -0.759  1.00  0.00            
ATOM    523  N   ARG A  30      -6.206  -2.825  -0.643  1.00  0.00            
ATOM    524  H   ARG A  30      -6.705  -3.541  -1.177  1.00  0.00            
ATOM    525  CA  ARG A  30      -6.273  -2.858   0.828  1.00  0.00            
ATOM    526  HA  ARG A  30      -6.816  -1.967   1.143  1.00  0.00            
ATOM    527  CB  ARG A  30      -7.028  -4.123   1.277  1.00  0.00            
ATOM    528  HB3 ARG A  30      -6.481  -4.995   0.930  1.00  0.00            
ATOM    529  HB2 ARG A  30      -8.017  -4.141   0.815  1.00  0.00            
ATOM    530  CG  ARG A  30      -7.180  -4.269   2.798  1.00  0.00            
ATOM    531  HG3 ARG A  30      -6.191  -4.266   3.260  1.00  0.00            
ATOM    532  HG2 ARG A  30      -7.639  -5.235   3.013  1.00  0.00            
ATOM    533  CD  ARG A  30      -8.047  -3.163   3.413  1.00  0.00            
ATOM    534  HD3 ARG A  30      -9.089  -3.353   3.151  1.00  0.00            
ATOM    535  HD2 ARG A  30      -7.771  -2.195   2.996  1.00  0.00            
ATOM    536  NE  ARG A  30      -7.896  -3.118   4.879  1.00  0.00            
ATOM    537  HE  ARG A  30      -8.530  -3.679   5.423  1.00  0.00            
ATOM    538  CZ  ARG A  30      -7.013  -2.398   5.552  1.00  0.00            
ATOM    539  NH1 ARG A  30      -6.954  -2.445   6.846  1.00  0.00            
ATOM    540 HH11 ARG A  30      -7.527  -3.041   7.403  1.00  0.00            
ATOM    541 HH12 ARG A  30      -6.154  -1.952   7.266  1.00  0.00            
ATOM    542  NH2 ARG A  30      -6.139  -1.615   4.995  1.00  0.00            
ATOM    543 HH21 ARG A  30      -5.902  -1.697   4.021  1.00  0.00            
ATOM    544 HH22 ARG A  30      -5.465  -1.213   5.649  1.00  0.00            
ATOM    545  C   ARG A  30      -4.878  -2.783   1.455  1.00  0.00            
ATOM    546  O   ARG A  30      -4.710  -2.061   2.441  1.00  0.00            
ATOM    547  N   ARG A  31      -3.882  -3.456   0.864  1.00  0.00            
ATOM    548  H   ARG A  31      -4.120  -4.000   0.037  1.00  0.00            
ATOM    549  CA  ARG A  31      -2.463  -3.350   1.252  1.00  0.00            
ATOM    550  HA  ARG A  31      -2.392  -3.254   2.338  1.00  0.00            
ATOM    551  CB  ARG A  31      -1.680  -4.597   0.826  1.00  0.00            
ATOM    552  HB3 ARG A  31      -0.622  -4.415   1.024  1.00  0.00            
ATOM    553  HB2 ARG A  31      -1.803  -4.754  -0.247  1.00  0.00            
ATOM    554  CG  ARG A  31      -2.098  -5.861   1.588  1.00  0.00            
ATOM    555  HG3 ARG A  31      -3.144  -6.094   1.386  1.00  0.00            
ATOM    556  HG2 ARG A  31      -1.954  -5.706   2.659  1.00  0.00            
ATOM    557  CD  ARG A  31      -1.211  -7.012   1.108  1.00  0.00            
ATOM    558  HD3 ARG A  31      -0.166  -6.740   1.278  1.00  0.00            
ATOM    559  HD2 ARG A  31      -1.370  -7.137   0.033  1.00  0.00            
ATOM    560  NE  ARG A  31      -1.496  -8.281   1.804  1.00  0.00            
ATOM    561  HE  ARG A  31      -2.092  -8.243   2.614  1.00  0.00            
ATOM    562  CZ  ARG A  31      -0.999  -9.456   1.456  1.00  0.00            
ATOM    563  NH1 ARG A  31      -1.253 -10.531   2.154  1.00  0.00            
ATOM    564 HH11 ARG A  31      -1.893 -10.486   2.927  1.00  0.00            
ATOM    565 HH12 ARG A  31      -0.830 -11.409   1.911  1.00  0.00            
ATOM    566  NH2 ARG A  31      -0.203  -9.587   0.430  1.00  0.00            
ATOM    567 HH21 ARG A  31       0.003  -8.773  -0.126  1.00  0.00            
ATOM    568 HH22 ARG A  31       0.163 -10.479   0.160  1.00  0.00            
ATOM    569  C   ARG A  31      -1.778  -2.110   0.685  1.00  0.00            
ATOM    570  O   ARG A  31      -0.894  -1.593   1.353  1.00  0.00            
ATOM    571  N   ARG A  32      -2.188  -1.574  -0.472  1.00  0.00            
ATOM    572  H   ARG A  32      -2.894  -2.073  -1.004  1.00  0.00            
ATOM    573  CA  ARG A  32      -1.675  -0.279  -0.966  1.00  0.00            
ATOM    574  HA  ARG A  32      -0.591  -0.366  -1.044  1.00  0.00            
ATOM    575  CB  ARG A  32      -2.256   0.045  -2.359  1.00  0.00            
ATOM    576  HB3 ARG A  32      -3.336   0.138  -2.272  1.00  0.00            
ATOM    577  HB2 ARG A  32      -2.038  -0.782  -3.038  1.00  0.00            
ATOM    578  CG  ARG A  32      -1.749   1.354  -2.991  1.00  0.00            
ATOM    579  HG3 ARG A  32      -1.937   2.182  -2.307  1.00  0.00            
ATOM    580  HG2 ARG A  32      -2.324   1.547  -3.897  1.00  0.00            
ATOM    581  CD  ARG A  32      -0.261   1.327  -3.367  1.00  0.00            
ATOM    582  HD3 ARG A  32      -0.126   0.680  -4.237  1.00  0.00            
ATOM    583  HD2 ARG A  32       0.321   0.901  -2.549  1.00  0.00            
ATOM    584  NE  ARG A  32       0.231   2.685  -3.672  1.00  0.00            
ATOM    585  HE  ARG A  32       0.162   3.011  -4.620  1.00  0.00            
ATOM    586  CZ  ARG A  32       0.768   3.518  -2.791  1.00  0.00            
ATOM    587  NH1 ARG A  32       1.173   4.712  -3.117  1.00  0.00            
ATOM    588 HH11 ARG A  32       1.029   5.113  -4.023  1.00  0.00            
ATOM    589 HH12 ARG A  32       1.504   5.302  -2.339  1.00  0.00            
ATOM    590  NH2 ARG A  32       0.917   3.210  -1.540  1.00  0.00            
ATOM    591 HH21 ARG A  32       0.407   2.452  -1.116  1.00  0.00            
ATOM    592 HH22 ARG A  32       1.293   3.952  -0.942  1.00  0.00            
ATOM    593  C   ARG A  32      -1.934   0.854   0.037  1.00  0.00            
ATOM    594  O   ARG A  32      -1.066   1.718   0.153  1.00  0.00            
ATOM    595  N   LYS A  33      -3.066   0.824   0.762  1.00  0.00            
ATOM    596  H   LYS A  33      -3.748   0.117   0.518  1.00  0.00            
ATOM    597  CA  LYS A  33      -3.369   1.751   1.871  1.00  0.00            
ATOM    598  HA  LYS A  33      -3.118   2.761   1.540  1.00  0.00            
ATOM    599  CB  LYS A  33      -4.867   1.735   2.240  1.00  0.00            
ATOM    600  HB3 LYS A  33      -5.137   0.752   2.630  1.00  0.00            
ATOM    601  HB2 LYS A  33      -5.460   1.935   1.346  1.00  0.00            
ATOM    602  CG  LYS A  33      -5.174   2.813   3.302  1.00  0.00            
ATOM    603  HG3 LYS A  33      -4.910   3.792   2.895  1.00  0.00            
ATOM    604  HG2 LYS A  33      -4.562   2.637   4.187  1.00  0.00            
ATOM    605  CD  LYS A  33      -6.634   2.851   3.769  1.00  0.00            
ATOM    606  HD3 LYS A  33      -6.912   1.876   4.174  1.00  0.00            
ATOM    607  HD2 LYS A  33      -7.285   3.106   2.932  1.00  0.00            
ATOM    608  CE  LYS A  33      -6.724   3.919   4.868  1.00  0.00            
ATOM    609  HE3 LYS A  33      -6.348   4.870   4.472  1.00  0.00            
ATOM    610  HE2 LYS A  33      -6.044   3.642   5.682  1.00  0.00            
ATOM    611  NZ  LYS A  33      -8.088   4.102   5.416  1.00  0.00            
ATOM    612  HZ1 LYS A  33      -8.049   4.840   6.109  1.00  0.00            
ATOM    613  HZ2 LYS A  33      -8.740   4.365   4.690  1.00  0.00            
ATOM    614  HZ3 LYS A  33      -8.400   3.259   5.877  1.00  0.00            
ATOM    615  C   LYS A  33      -2.503   1.495   3.105  1.00  0.00            
ATOM    616  O   LYS A  33      -1.970   2.459   3.634  1.00  0.00            
ATOM    617  N   GLU A  34      -2.337   0.246   3.551  1.00  0.00            
ATOM    618  H   GLU A  34      -2.800  -0.518   3.092  1.00  0.00            
ATOM    619  CA  GLU A  34      -1.455  -0.024   4.705  1.00  0.00            
ATOM    620  HA  GLU A  34      -1.745   0.624   5.535  1.00  0.00            
ATOM    621  CB  GLU A  34      -1.517  -1.485   5.182  1.00  0.00            
ATOM    622  HB3 GLU A  34      -0.768  -1.632   5.961  1.00  0.00            
ATOM    623  HB2 GLU A  34      -1.260  -2.139   4.348  1.00  0.00            
ATOM    624  CG  GLU A  34      -2.877  -1.914   5.741  1.00  0.00            
ATOM    625  HG3 GLU A  34      -2.812  -2.961   6.042  1.00  0.00            
ATOM    626  HG2 GLU A  34      -3.592  -1.860   4.921  1.00  0.00            
ATOM    627  CD  GLU A  34      -3.391  -1.077   6.930  1.00  0.00            
ATOM    628  OE1 GLU A  34      -2.598  -0.357   7.566  1.00  0.00            
ATOM    629  OE2 GLU A  34      -4.625  -1.134   7.163  1.00  0.00            
ATOM    630  C   GLU A  34       0.000   0.321   4.402  1.00  0.00            
ATOM    631  O   GLU A  34       0.682   0.842   5.271  1.00  0.00            
ATOM    632  N   GLU A  35       0.475   0.113   3.172  1.00  0.00            
ATOM    633  H   GLU A  35      -0.096  -0.373   2.495  1.00  0.00            
ATOM    634  CA  GLU A  35       1.796   0.593   2.777  1.00  0.00            
ATOM    635  HA  GLU A  35       2.472   0.397   3.609  1.00  0.00            
ATOM    636  CB  GLU A  35       2.324  -0.177   1.558  1.00  0.00            
ATOM    637  HB3 GLU A  35       1.757   0.127   0.676  1.00  0.00            
ATOM    638  HB2 GLU A  35       2.161  -1.246   1.707  1.00  0.00            
ATOM    639  CG  GLU A  35       3.827   0.060   1.291  1.00  0.00            
ATOM    640  HG3 GLU A  35       3.985   1.113   1.050  1.00  0.00            
ATOM    641  HG2 GLU A  35       4.100  -0.509   0.399  1.00  0.00            
ATOM    642  CD  GLU A  35       4.769  -0.349   2.445  1.00  0.00            
ATOM    643  OE1 GLU A  35       4.371  -1.169   3.298  1.00  0.00            
ATOM    644  OE2 GLU A  35       5.944   0.102   2.455  1.00  0.00            
ATOM    645  C   GLU A  35       1.816   2.107   2.552  1.00  0.00            
ATOM    646  O   GLU A  35       2.839   2.707   2.846  1.00  0.00            
ATOM    647  N   GLU A  36       0.742   2.769   2.101  1.00  0.00            
ATOM    648  H   GLU A  36      -0.097   2.266   1.851  1.00  0.00            
ATOM    649  CA  GLU A  36       0.750   4.239   2.028  1.00  0.00            
ATOM    650  HA  GLU A  36       1.690   4.533   1.564  1.00  0.00            
ATOM    651  CB  GLU A  36      -0.405   4.815   1.190  1.00  0.00            
ATOM    652  HB3 GLU A  36      -1.334   4.727   1.753  1.00  0.00            
ATOM    653  HB2 GLU A  36      -0.530   4.247   0.274  1.00  0.00            
ATOM    654  CG  GLU A  36      -0.183   6.295   0.816  1.00  0.00            
ATOM    655  HG3 GLU A  36      -0.094   6.886   1.728  1.00  0.00            
ATOM    656  HG2 GLU A  36      -1.075   6.642   0.292  1.00  0.00            
ATOM    657  CD  GLU A  36       1.041   6.554  -0.086  1.00  0.00            
ATOM    658  OE1 GLU A  36       1.674   5.580  -0.563  1.00  0.00            
ATOM    659  OE2 GLU A  36       1.311   7.726  -0.397  1.00  0.00            
ATOM    660  C   GLU A  36       0.757   4.871   3.416  1.00  0.00            
ATOM    661  O   GLU A  36       1.550   5.772   3.649  1.00  0.00            
ATOM    662  N   GLU A  37      -0.044   4.396   4.369  1.00  0.00            
ATOM    663  H   GLU A  37      -0.707   3.659   4.146  1.00  0.00            
ATOM    664  CA  GLU A  37       0.037   4.902   5.736  1.00  0.00            
ATOM    665  HA  GLU A  37       0.132   5.988   5.681  1.00  0.00            
ATOM    666  CB  GLU A  37      -1.246   4.613   6.532  1.00  0.00            
ATOM    667  HB3 GLU A  37      -1.043   4.840   7.578  1.00  0.00            
ATOM    668  HB2 GLU A  37      -1.511   3.558   6.449  1.00  0.00            
ATOM    669  CG  GLU A  37      -2.424   5.486   6.059  1.00  0.00            
ATOM    670  HG3 GLU A  37      -2.754   5.146   5.074  1.00  0.00            
ATOM    671  HG2 GLU A  37      -2.085   6.520   5.957  1.00  0.00            
ATOM    672  CD  GLU A  37      -3.602   5.464   7.046  1.00  0.00            
ATOM    673  OE1 GLU A  37      -3.385   5.831   8.232  1.00  0.00            
ATOM    674  OE2 GLU A  37      -4.735   5.135   6.624  1.00  0.00            
ATOM    675  C   GLU A  37       1.319   4.412   6.430  1.00  0.00            
ATOM    676  O   GLU A  37       2.165   5.227   6.792  1.00  0.00            
ATOM    677  N   ARG A  38       1.561   3.107   6.587  1.00  0.00            
ATOM    678  H   ARG A  38       0.914   2.433   6.182  1.00  0.00            
ATOM    679  CA  ARG A  38       2.754   2.605   7.304  1.00  0.00            
ATOM    680  HA  ARG A  38       2.756   3.050   8.298  1.00  0.00            
ATOM    681  CB  ARG A  38       2.667   1.082   7.442  1.00  0.00            
ATOM    682  HB3 ARG A  38       2.860   0.660   6.457  1.00  0.00            
ATOM    683  HB2 ARG A  38       1.655   0.800   7.743  1.00  0.00            
ATOM    684  CG  ARG A  38       3.647   0.492   8.471  1.00  0.00            
ATOM    685  HG3 ARG A  38       3.204   0.567   9.465  1.00  0.00            
ATOM    686  HG2 ARG A  38       4.581   1.043   8.497  1.00  0.00            
ATOM    687  CD  ARG A  38       3.977  -0.973   8.160  1.00  0.00            
ATOM    688  HD3 ARG A  38       3.046  -1.544   8.189  1.00  0.00            
ATOM    689  HD2 ARG A  38       4.634  -1.362   8.939  1.00  0.00            
ATOM    690  NE  ARG A  38       4.615  -1.144   6.833  1.00  0.00            
ATOM    691  HE  ARG A  38       4.033  -1.530   6.101  1.00  0.00            
ATOM    692  CZ  ARG A  38       5.838  -0.806   6.455  1.00  0.00            
ATOM    693  NH1 ARG A  38       6.211  -1.053   5.241  1.00  0.00            
ATOM    694 HH11 ARG A  38       5.494  -1.324   4.555  1.00  0.00            
ATOM    695 HH12 ARG A  38       7.011  -0.615   4.837  1.00  0.00            
ATOM    696  NH2 ARG A  38       6.697  -0.186   7.220  1.00  0.00            
ATOM    697 HH21 ARG A  38       6.364   0.218   8.076  1.00  0.00            
ATOM    698 HH22 ARG A  38       7.610   0.031   6.870  1.00  0.00            
ATOM    699  C   ARG A  38       4.079   3.019   6.644  1.00  0.00            
ATOM    700  O   ARG A  38       5.093   3.054   7.342  1.00  0.00            
ATOM    701  N   ARG A  39       4.096   3.356   5.347  1.00  0.00            
ATOM    702  H   ARG A  39       3.244   3.227   4.811  1.00  0.00            
ATOM    703  CA  ARG A  39       5.153   4.185   4.753  1.00  0.00            
ATOM    704  HA  ARG A  39       6.066   4.003   5.323  1.00  0.00            
ATOM    705  CB  ARG A  39       5.470   3.796   3.306  1.00  0.00            
ATOM    706  HB3 ARG A  39       4.734   4.234   2.632  1.00  0.00            
ATOM    707  HB2 ARG A  39       5.414   2.710   3.233  1.00  0.00            
ATOM    708  CG  ARG A  39       6.869   4.239   2.859  1.00  0.00            
ATOM    709  HG3 ARG A  39       7.626   3.741   3.468  1.00  0.00            
ATOM    710  HG2 ARG A  39       6.968   5.319   2.986  1.00  0.00            
ATOM    711  CD  ARG A  39       7.082   3.892   1.381  1.00  0.00            
ATOM    712  HD3 ARG A  39       8.073   4.239   1.080  1.00  0.00            
ATOM    713  HD2 ARG A  39       6.334   4.427   0.795  1.00  0.00            
ATOM    714  NE  ARG A  39       6.977   2.439   1.129  1.00  0.00            
ATOM    715  HE  ARG A  39       6.988   1.816   1.933  1.00  0.00            
ATOM    716  CZ  ARG A  39       6.748   1.838  -0.016  1.00  0.00            
ATOM    717  NH1 ARG A  39       6.768   0.543  -0.065  1.00  0.00            
ATOM    718 HH11 ARG A  39       6.725   0.084   0.849  1.00  0.00            
ATOM    719 HH12 ARG A  39       6.538   0.035  -0.892  1.00  0.00            
ATOM    720  NH2 ARG A  39       6.473   2.492  -1.108  1.00  0.00            
ATOM    721 HH21 ARG A  39       6.378   3.488  -1.038  1.00  0.00            
ATOM    722 HH22 ARG A  39       6.232   1.998  -1.941  1.00  0.00            
ATOM    723  C   ARG A  39       4.834   5.655   4.996  1.00  0.00            
ATOM    724  O   ARG A  39       5.196   6.115   6.062  1.00  0.00            
ATOM    725  N   MET A  40       4.180   6.398   4.099  1.00  0.00            
ATOM    726  H   MET A  40       3.661   5.919   3.375  1.00  0.00            
ATOM    727  CA  MET A  40       4.097   7.872   4.149  1.00  0.00            
ATOM    728  HA  MET A  40       5.089   8.254   3.908  1.00  0.00            
ATOM    729  CB  MET A  40       3.132   8.424   3.077  1.00  0.00            
ATOM    730  HB3 MET A  40       2.126   8.087   3.302  1.00  0.00            
ATOM    731  HB2 MET A  40       3.416   8.044   2.095  1.00  0.00            
ATOM    732  CG  MET A  40       3.114   9.964   3.029  1.00  0.00            
ATOM    733  HG3 MET A  40       4.103  10.313   2.732  1.00  0.00            
ATOM    734  HG2 MET A  40       2.909  10.355   4.025  1.00  0.00            
ATOM    735  SD  MET A  40       1.892  10.727   1.924  1.00  0.00            
ATOM    736  CE  MET A  40       0.346  10.109   2.650  1.00  0.00            
ATOM    737  1HE MET A  40      -0.502  10.561   2.137  1.00  0.00            
ATOM    738  2HE MET A  40       0.286   9.029   2.529  1.00  0.00            
ATOM    739  3HE MET A  40       0.308  10.362   3.709  1.00  0.00            
ATOM    740  C   MET A  40       3.735   8.455   5.526  1.00  0.00            
ATOM    741  O   MET A  40       4.355   9.437   5.897  1.00  0.00            
ATOM    742  N   LYS A  41       2.824   7.894   6.329  1.00  0.00            
ATOM    743  H   LYS A  41       2.430   7.006   6.032  1.00  0.00            
ATOM    744  CA  LYS A  41       2.474   8.419   7.675  1.00  0.00            
ATOM    745  HA  LYS A  41       2.281   9.489   7.595  1.00  0.00            
ATOM    746  CB  LYS A  41       1.200   7.708   8.154  1.00  0.00            
ATOM    747  HB3 LYS A  41       1.476   6.685   8.366  1.00  0.00            
ATOM    748  HB2 LYS A  41       0.478   7.722   7.335  1.00  0.00            
ATOM    749  CG  LYS A  41       0.494   8.155   9.438  1.00  0.00            
ATOM    750  HG3 LYS A  41       0.129   9.178   9.342  1.00  0.00            
ATOM    751  HG2 LYS A  41       1.170   8.068  10.290  1.00  0.00            
ATOM    752  CD  LYS A  41      -0.679   7.165   9.579  1.00  0.00            
ATOM    753  HD3 LYS A  41      -0.294   6.144   9.528  1.00  0.00            
ATOM    754  HD2 LYS A  41      -1.346   7.317   8.729  1.00  0.00            
ATOM    755  CE  LYS A  41      -1.507   7.261  10.854  1.00  0.00            
ATOM    756  HE3 LYS A  41      -1.900   8.276  10.942  1.00  0.00            
ATOM    757  HE2 LYS A  41      -0.861   7.059  11.715  1.00  0.00            
ATOM    758  NZ  LYS A  41      -2.615   6.271  10.774  1.00  0.00            
ATOM    759  HZ1 LYS A  41      -3.267   6.360  11.539  1.00  0.00            
ATOM    760  HZ2 LYS A  41      -3.116   6.362   9.879  1.00  0.00            
ATOM    761  HZ3 LYS A  41      -2.261   5.325  10.723  1.00  0.00            
ATOM    762  C   LYS A  41       3.615   8.249   8.687  1.00  0.00            
ATOM    763  O   LYS A  41       3.960   9.201   9.384  1.00  0.00            
ATOM    764  N   LEU A  42       4.191   7.044   8.770  1.00  0.00            
ATOM    765  H   LEU A  42       3.899   6.349   8.096  1.00  0.00            
ATOM    766  CA  LEU A  42       5.301   6.724   9.676  1.00  0.00            
ATOM    767  HA  LEU A  42       5.100   7.188  10.641  1.00  0.00            
ATOM    768  CB  LEU A  42       5.407   5.198   9.864  1.00  0.00            
ATOM    769  HB3 LEU A  42       5.714   4.778   8.911  1.00  0.00            
ATOM    770  HB2 LEU A  42       4.428   4.792  10.121  1.00  0.00            
ATOM    771  CG  LEU A  42       6.436   4.737  10.919  1.00  0.00            
ATOM    772  HG  LEU A  42       7.423   5.123  10.666  1.00  0.00            
ATOM    773  CD1 LEU A  42       6.513   3.207  10.931  1.00  0.00            
ATOM    774 HD11 LEU A  42       7.275   2.885  11.641  1.00  0.00            
ATOM    775 HD12 LEU A  42       5.550   2.779  11.208  1.00  0.00            
ATOM    776 HD13 LEU A  42       6.801   2.856   9.939  1.00  0.00            
ATOM    777  CD2 LEU A  42       6.073   5.196  12.334  1.00  0.00            
ATOM    778 HD21 LEU A  42       6.791   4.790  13.046  1.00  0.00            
ATOM    779 HD22 LEU A  42       6.127   6.283  12.395  1.00  0.00            
ATOM    780 HD23 LEU A  42       5.070   4.861  12.594  1.00  0.00            
ATOM    781  C   LEU A  42       6.620   7.299   9.155  1.00  0.00            
ATOM    782  O   LEU A  42       7.330   7.936   9.911  1.00  0.00            
ATOM    783  N   GLU A  43       6.917   7.107   7.871  1.00  0.00            
ATOM    784  H   GLU A  43       6.266   6.565   7.323  1.00  0.00            
ATOM    785  CA  GLU A  43       8.095   7.618   7.173  1.00  0.00            
ATOM    786  HA  GLU A  43       8.991   7.270   7.693  1.00  0.00            
ATOM    787  CB  GLU A  43       8.126   7.065   5.735  1.00  0.00            
ATOM    788  HB3 GLU A  43       7.223   7.391   5.219  1.00  0.00            
ATOM    789  HB2 GLU A  43       8.113   5.975   5.774  1.00  0.00            
ATOM    790  CG  GLU A  43       9.311   7.520   4.867  1.00  0.00            
ATOM    791  HG3 GLU A  43       9.245   8.599   4.719  1.00  0.00            
ATOM    792  HG2 GLU A  43       9.208   7.051   3.886  1.00  0.00            
ATOM    793  CD  GLU A  43      10.694   7.170   5.429  1.00  0.00            
ATOM    794  OE1 GLU A  43      10.788   6.183   6.193  1.00  0.00            
ATOM    795  OE2 GLU A  43      11.643   7.898   5.057  1.00  0.00            
ATOM    796  C   GLU A  43       8.121   9.145   7.181  1.00  0.00            
ATOM    797  O   GLU A  43       9.164   9.695   7.483  1.00  0.00            
ATOM    798  N   MET A  44       7.015   9.863   6.948  1.00  0.00            
ATOM    799  H   MET A  44       6.149   9.394   6.706  1.00  0.00            
ATOM    800  CA  MET A  44       7.014  11.334   7.067  1.00  0.00            
ATOM    801  HA  MET A  44       7.756  11.743   6.380  1.00  0.00            
ATOM    802  CB  MET A  44       5.634  11.879   6.675  1.00  0.00            
ATOM    803  HB3 MET A  44       4.895  11.395   7.310  1.00  0.00            
ATOM    804  HB2 MET A  44       5.445  11.621   5.632  1.00  0.00            
ATOM    805  CG  MET A  44       5.446  13.391   6.807  1.00  0.00            
ATOM    806  HG3 MET A  44       6.174  13.888   6.166  1.00  0.00            
ATOM    807  HG2 MET A  44       5.626  13.694   7.838  1.00  0.00            
ATOM    808  SD  MET A  44       3.786  13.955   6.330  1.00  0.00            
ATOM    809  CE  MET A  44       2.755  13.152   7.594  1.00  0.00            
ATOM    810  1HE MET A  44       1.716  13.452   7.458  1.00  0.00            
ATOM    811  2HE MET A  44       2.819  12.068   7.504  1.00  0.00            
ATOM    812  3HE MET A  44       3.088  13.455   8.588  1.00  0.00            
ATOM    813  C   MET A  44       7.394  11.785   8.483  1.00  0.00            
ATOM    814  O   MET A  44       8.230  12.673   8.641  1.00  0.00            
ATOM    815  N   GLU A  45       6.812  11.159   9.507  1.00  0.00            
ATOM    816  H   GLU A  45       6.148  10.420   9.308  1.00  0.00            
ATOM    817  CA  GLU A  45       7.018  11.536  10.911  1.00  0.00            
ATOM    818  HA  GLU A  45       7.016  12.623  10.976  1.00  0.00            
ATOM    819  CB  GLU A  45       5.805  10.992  11.688  1.00  0.00            
ATOM    820  HB3 GLU A  45       5.763   9.911  11.544  1.00  0.00            
ATOM    821  HB2 GLU A  45       4.896  11.412  11.254  1.00  0.00            
ATOM    822  CG  GLU A  45       5.787  11.258  13.198  1.00  0.00            
ATOM    823  HG3 GLU A  45       6.664  10.790  13.648  1.00  0.00            
ATOM    824  HG2 GLU A  45       4.906  10.762  13.610  1.00  0.00            
ATOM    825  CD  GLU A  45       5.743  12.738  13.601  1.00  0.00            
ATOM    826  OE1 GLU A  45       5.802  13.644  12.739  1.00  0.00            
ATOM    827  OE2 GLU A  45       5.733  12.997  14.823  1.00  0.00            
ATOM    828  C   GLU A  45       8.375  11.053  11.474  1.00  0.00            
ATOM    829  O   GLU A  45       9.035  11.751  12.248  1.00  0.00            
ATOM    830  N   ALA A  46       8.852   9.890  11.033  1.00  0.00            
ATOM    831  H   ALA A  46       8.268   9.358  10.400  1.00  0.00            
ATOM    832  CA  ALA A  46      10.149   9.320  11.384  1.00  0.00            
ATOM    833  HA  ALA A  46      10.310   9.464  12.451  1.00  0.00            
ATOM    834  CB  ALA A  46      10.139   7.814  11.099  1.00  0.00            
ATOM    835  1HB ALA A  46      11.086   7.374  11.410  1.00  0.00            
ATOM    836  2HB ALA A  46       9.323   7.337  11.644  1.00  0.00            
ATOM    837  3HB ALA A  46      10.006   7.638  10.030  1.00  0.00            
ATOM    838  C   ALA A  46      11.294  10.017  10.642  1.00  0.00            
ATOM    839  O   ALA A  46      12.322  10.291  11.260  1.00  0.00            
ATOM    840  N   LYS A  47      11.103  10.372   9.364  1.00  0.00            
ATOM    841  H   LYS A  47      10.256  10.046   8.900  1.00  0.00            
ATOM    842  CA  LYS A  47      12.016  11.218   8.580  1.00  0.00            
ATOM    843  HA  LYS A  47      13.022  10.802   8.646  1.00  0.00            
ATOM    844  CB  LYS A  47      11.596  11.213   7.105  1.00  0.00            
ATOM    845  HB3 LYS A  47      10.614  11.679   7.012  1.00  0.00            
ATOM    846  HB2 LYS A  47      11.543  10.178   6.762  1.00  0.00            
ATOM    847  CG  LYS A  47      12.575  11.960   6.199  1.00  0.00            
ATOM    848  HG3 LYS A  47      13.566  11.510   6.284  1.00  0.00            
ATOM    849  HG2 LYS A  47      12.628  13.011   6.491  1.00  0.00            
ATOM    850  CD  LYS A  47      12.093  11.868   4.750  1.00  0.00            
ATOM    851  HD3 LYS A  47      11.103  12.321   4.668  1.00  0.00            
ATOM    852  HD2 LYS A  47      12.040  10.818   4.453  1.00  0.00            
ATOM    853  CE  LYS A  47      13.091  12.619   3.869  1.00  0.00            
ATOM    854  HE3 LYS A  47      14.081  12.184   4.034  1.00  0.00            
ATOM    855  HE2 LYS A  47      13.121  13.664   4.194  1.00  0.00            
ATOM    856  NZ  LYS A  47      12.717  12.523   2.439  1.00  0.00            
ATOM    857  HZ1 LYS A  47      13.420  12.974   1.869  1.00  0.00            
ATOM    858  HZ2 LYS A  47      12.645  11.547   2.180  1.00  0.00            
ATOM    859  HZ3 LYS A  47      11.823  12.968   2.285  1.00  0.00            
ATOM    860  C   LYS A  47      12.072  12.636   9.134  1.00  0.00            
ATOM    861  O   LYS A  47      13.161  13.175   9.223  1.00  0.00            
ATOM    862  N   ARG A  48      10.951  13.200   9.609  1.00  0.00            
ATOM    863  H   ARG A  48      10.064  12.738   9.436  1.00  0.00            
ATOM    864  CA  ARG A  48      10.961  14.464  10.368  1.00  0.00            
ATOM    865  HA  ARG A  48      11.438  15.234   9.758  1.00  0.00            
ATOM    866  CB  ARG A  48       9.515  14.897  10.666  1.00  0.00            
ATOM    867  HB3 ARG A  48       9.042  14.155  11.306  1.00  0.00            
ATOM    868  HB2 ARG A  48       8.955  14.952   9.731  1.00  0.00            
ATOM    869  CG  ARG A  48       9.460  16.274  11.342  1.00  0.00            
ATOM    870  HG3 ARG A  48       9.789  17.031  10.630  1.00  0.00            
ATOM    871  HG2 ARG A  48      10.135  16.293  12.194  1.00  0.00            
ATOM    872  CD  ARG A  48       8.046  16.622  11.827  1.00  0.00            
ATOM    873  HD3 ARG A  48       7.350  16.523  10.993  1.00  0.00            
ATOM    874  HD2 ARG A  48       8.038  17.664  12.153  1.00  0.00            
ATOM    875  NE  ARG A  48       7.600  15.760  12.941  1.00  0.00            
ATOM    876  HE  ARG A  48       6.896  15.041  12.741  1.00  0.00            
ATOM    877  CZ  ARG A  48       7.995  15.824  14.200  1.00  0.00            
ATOM    878  NH1 ARG A  48       7.497  15.030  15.090  1.00  0.00            
ATOM    879 HH11 ARG A  48       6.771  14.358  14.814  1.00  0.00            
ATOM    880 HH12 ARG A  48       7.720  15.138  16.050  1.00  0.00            
ATOM    881  NH2 ARG A  48       8.879  16.664  14.648  1.00  0.00            
ATOM    882 HH21 ARG A  48       9.439  17.237  14.012  1.00  0.00            
ATOM    883 HH22 ARG A  48       9.360  16.526  15.517  1.00  0.00            
ATOM    884  C   ARG A  48      11.805  14.335  11.644  1.00  0.00            
ATOM    885  O   ARG A  48      12.701  15.140  11.871  1.00  0.00            
ATOM    886  N   LYS A  49      11.595  13.279  12.439  1.00  0.00            
ATOM    887  H   LYS A  49      10.800  12.682  12.222  1.00  0.00            
ATOM    888  CA  LYS A  49      12.389  13.017  13.657  1.00  0.00            
ATOM    889  HA  LYS A  49      12.350  13.917  14.278  1.00  0.00            
ATOM    890  CB  LYS A  49      11.741  11.853  14.429  1.00  0.00            
ATOM    891  HB3 LYS A  49      11.795  10.945  13.827  1.00  0.00            
ATOM    892  HB2 LYS A  49      10.689  12.088  14.608  1.00  0.00            
ATOM    893  CG  LYS A  49      12.433  11.612  15.780  1.00  0.00            
ATOM    894  HG3 LYS A  49      12.345  12.512  16.390  1.00  0.00            
ATOM    895  HG2 LYS A  49      13.489  11.401  15.615  1.00  0.00            
ATOM    896  CD  LYS A  49      11.836  10.422  16.539  1.00  0.00            
ATOM    897  HD3 LYS A  49      11.928   9.525  15.925  1.00  0.00            
ATOM    898  HD2 LYS A  49      10.782  10.616  16.752  1.00  0.00            
ATOM    899  CE  LYS A  49      12.622  10.255  17.846  1.00  0.00            
ATOM    900  HE3 LYS A  49      12.481  11.157  18.451  1.00  0.00            
ATOM    901  HE2 LYS A  49      13.688  10.188  17.600  1.00  0.00            
ATOM    902  NZ  LYS A  49      12.198   9.052  18.605  1.00  0.00            
ATOM    903  HZ1 LYS A  49      12.688   9.004  19.491  1.00  0.00            
ATOM    904  HZ2 LYS A  49      11.201   9.076  18.783  1.00  0.00            
ATOM    905  HZ3 LYS A  49      12.417   8.217  18.078  1.00  0.00            
ATOM    906  C   LYS A  49      13.882  12.763  13.369  1.00  0.00            
ATOM    907  O   LYS A  49      14.733  13.170  14.156  1.00  0.00            
ATOM    908  N   GLN A  50      14.209  12.078  12.274  1.00  0.00            
ATOM    909  H   GLN A  50      13.457  11.700  11.713  1.00  0.00            
ATOM    910  CA  GLN A  50      15.584  11.810  11.836  1.00  0.00            
ATOM    911  HA  GLN A  50      16.175  11.546  12.713  1.00  0.00            
ATOM    912  CB  GLN A  50      15.594  10.598  10.887  1.00  0.00            
ATOM    913  HB3 GLN A  50      14.920  10.778  10.050  1.00  0.00            
ATOM    914  HB2 GLN A  50      15.207   9.741  11.441  1.00  0.00            
ATOM    915  CG  GLN A  50      16.996  10.224  10.357  1.00  0.00            
ATOM    916  HG3 GLN A  50      16.979   9.179  10.051  1.00  0.00            
ATOM    917  HG2 GLN A  50      17.722  10.318  11.165  1.00  0.00            
ATOM    918  CD  GLN A  50      17.453  11.042   9.142  1.00  0.00            
ATOM    919  OE1 GLN A  50      16.678  11.355   8.254  1.00  0.00            
ATOM    920  NE2 GLN A  50      18.719  11.395   9.055  1.00  0.00            
ATOM    921 HE21 GLN A  50      19.343  11.254   9.820  1.00  0.00            
ATOM    922 HE22 GLN A  50      18.992  12.001   8.281  1.00  0.00            
ATOM    923  C   GLN A  50      16.252  13.043  11.214  1.00  0.00            
ATOM    924  O   GLN A  50      17.442  13.238  11.437  1.00  0.00            
ATOM    925  N   GLU A  51      15.502  13.884  10.502  1.00  0.00            
ATOM    926  H   GLU A  51      14.552  13.618  10.271  1.00  0.00            
ATOM    927  CA  GLU A  51      15.974  15.179  10.014  1.00  0.00            
ATOM    928  HA  GLU A  51      16.878  15.013   9.427  1.00  0.00            
ATOM    929  CB  GLU A  51      14.913  15.815   9.092  1.00  0.00            
ATOM    930  HB3 GLU A  51      14.003  16.017   9.659  1.00  0.00            
ATOM    931  HB2 GLU A  51      14.681  15.106   8.296  1.00  0.00            
ATOM    932  CG  GLU A  51      15.412  17.117   8.446  1.00  0.00            
ATOM    933  HG3 GLU A  51      16.371  16.915   7.962  1.00  0.00            
ATOM    934  HG2 GLU A  51      15.585  17.857   9.231  1.00  0.00            
ATOM    935  CD  GLU A  51      14.463  17.726   7.398  1.00  0.00            
ATOM    936  OE1 GLU A  51      13.428  17.118   7.047  1.00  0.00            
ATOM    937  OE2 GLU A  51      14.810  18.836   6.924  1.00  0.00            
ATOM    938  C   GLU A  51      16.347  16.081  11.200  1.00  0.00            
ATOM    939  O   GLU A  51      17.448  16.618  11.226  1.00  0.00            
ATOM    940  N   GLU A  52      15.490  16.170  12.226  1.00  0.00            
ATOM    941  H   GLU A  52      14.582  15.723  12.127  1.00  0.00            
ATOM    942  CA  GLU A  52      15.746  16.933  13.463  1.00  0.00            
ATOM    943  HA  GLU A  52      15.966  17.967  13.196  1.00  0.00            
ATOM    944  CB  GLU A  52      14.473  16.910  14.338  1.00  0.00            
ATOM    945  HB3 GLU A  52      14.713  17.295  15.330  1.00  0.00            
ATOM    946  HB2 GLU A  52      14.137  15.877  14.442  1.00  0.00            
ATOM    947  CG  GLU A  52      13.340  17.774  13.748  1.00  0.00            
ATOM    948  HG3 GLU A  52      13.279  17.602  12.672  1.00  0.00            
ATOM    949  HG2 GLU A  52      13.607  18.824  13.885  1.00  0.00            
ATOM    950  CD  GLU A  52      11.938  17.526  14.345  1.00  0.00            
ATOM    951  OE1 GLU A  52      11.773  16.757  15.325  1.00  0.00            
ATOM    952  OE2 GLU A  52      10.972  18.104  13.794  1.00  0.00            
ATOM    953  C   GLU A  52      16.971  16.422  14.255  1.00  0.00            
ATOM    954  O   GLU A  52      17.672  17.211  14.895  1.00  0.00            
ATOM    955  N   GLU A  53      17.282  15.123  14.178  1.00  0.00            
ATOM    956  H   GLU A  53      16.648  14.530  13.661  1.00  0.00            
ATOM    957  CA  GLU A  53      18.530  14.530  14.687  1.00  0.00            
ATOM    958  HA  GLU A  53      18.770  14.969  15.657  1.00  0.00            
ATOM    959  CB  GLU A  53      18.285  13.024  14.895  1.00  0.00            
ATOM    960  HB3 GLU A  53      17.844  12.623  13.984  1.00  0.00            
ATOM    961  HB2 GLU A  53      17.550  12.894  15.690  1.00  0.00            
ATOM    962  CG  GLU A  53      19.511  12.151  15.203  1.00  0.00            
ATOM    963  HG3 GLU A  53      20.221  12.227  14.377  1.00  0.00            
ATOM    964  HG2 GLU A  53      19.174  11.112  15.232  1.00  0.00            
ATOM    965  CD  GLU A  53      20.233  12.439  16.524  1.00  0.00            
ATOM    966  OE1 GLU A  53      19.639  13.051  17.443  1.00  0.00            
ATOM    967  OE2 GLU A  53      21.382  11.941  16.620  1.00  0.00            
ATOM    968  C   GLU A  53      19.735  14.815  13.766  1.00  0.00            
ATOM    969  O   GLU A  53      20.820  15.132  14.255  1.00  0.00            
ATOM    970  N   GLU A  54      19.587  14.752  12.439  1.00  0.00            
ATOM    971  H   GLU A  54      18.679  14.490  12.063  1.00  0.00            
ATOM    972  CA  GLU A  54      20.668  15.046  11.485  1.00  0.00            
ATOM    973  HA  GLU A  54      21.541  14.458  11.768  1.00  0.00            
ATOM    974  CB  GLU A  54      20.262  14.624  10.062  1.00  0.00            
ATOM    975  HB3 GLU A  54      19.409  15.222   9.742  1.00  0.00            
ATOM    976  HB2 GLU A  54      19.963  13.577  10.092  1.00  0.00            
ATOM    977  CG  GLU A  54      21.399  14.769   9.030  1.00  0.00            
ATOM    978  HG3 GLU A  54      22.182  14.040   9.254  1.00  0.00            
ATOM    979  HG2 GLU A  54      21.843  15.762   9.106  1.00  0.00            
ATOM    980  CD  GLU A  54      20.901  14.577   7.591  1.00  0.00            
ATOM    981  OE1 GLU A  54      20.352  13.487   7.307  1.00  0.00            
ATOM    982  OE2 GLU A  54      21.068  15.531   6.787  1.00  0.00            
ATOM    983  C   GLU A  54      21.095  16.521  11.519  1.00  0.00            
ATOM    984  O   GLU A  54      22.290  16.786  11.401  1.00  0.00            
ATOM    985  N   ARG A  55      20.169  17.471  11.742  1.00  0.00            
ATOM    986  H   ARG A  55      19.195  17.168  11.792  1.00  0.00            
ATOM    987  CA  ARG A  55      20.477  18.917  11.855  1.00  0.00            
ATOM    988  HA  ARG A  55      20.816  19.279  10.889  1.00  0.00            
ATOM    989  CB  ARG A  55      19.241  19.723  12.307  1.00  0.00            
ATOM    990  HB3 ARG A  55      19.561  20.731  12.566  1.00  0.00            
ATOM    991  HB2 ARG A  55      18.829  19.265  13.209  1.00  0.00            
ATOM    992  CG  ARG A  55      18.115  19.869  11.271  1.00  0.00            
ATOM    993  HG3 ARG A  55      17.290  20.414  11.733  1.00  0.00            
ATOM    994  HG2 ARG A  55      17.745  18.894  10.998  1.00  0.00            
ATOM    995  CD  ARG A  55      18.533  20.592   9.988  1.00  0.00            
ATOM    996  HD3 ARG A  55      19.426  20.120   9.579  1.00  0.00            
ATOM    997  HD2 ARG A  55      18.762  21.633  10.227  1.00  0.00            
ATOM    998  NE  ARG A  55      17.466  20.521   8.972  1.00  0.00            
ATOM    999  HE  ARG A  55      16.631  20.009   9.210  1.00  0.00            
ATOM   1000  CZ  ARG A  55      17.516  21.015   7.751  1.00  0.00            
ATOM   1001  NH1 ARG A  55      16.526  20.865   6.931  1.00  0.00            
ATOM   1002 HH11 ARG A  55      15.794  20.173   7.135  1.00  0.00            
ATOM   1003 HH12 ARG A  55      16.564  21.211   6.002  1.00  0.00            
ATOM   1004  NH2 ARG A  55      18.530  21.679   7.282  1.00  0.00            
ATOM   1005 HH21 ARG A  55      19.370  21.890   7.829  1.00  0.00            
ATOM   1006 HH22 ARG A  55      18.552  22.024   6.352  1.00  0.00            
ATOM   1007  C   ARG A  55      21.643  19.185  12.810  1.00  0.00            
ATOM   1008  O   ARG A  55      22.581  19.885  12.423  1.00  0.00            
ATOM   1009  N   LYS A  56      21.646  18.507  13.964  1.00  0.00            
ATOM   1010  H   LYS A  56      20.828  17.950  14.170  1.00  0.00            
ATOM   1011  CA  LYS A  56      22.769  18.499  14.915  1.00  0.00            
ATOM   1012  HA  LYS A  56      22.971  19.511  15.245  1.00  0.00            
ATOM   1013  CB  LYS A  56      22.427  17.668  16.152  1.00  0.00            
ATOM   1014  HB3 LYS A  56      23.288  17.683  16.822  1.00  0.00            
ATOM   1015  HB2 LYS A  56      22.234  16.634  15.865  1.00  0.00            
ATOM   1016  CG  LYS A  56      21.216  18.223  16.905  1.00  0.00            
ATOM   1017  HG3 LYS A  56      20.323  18.179  16.278  1.00  0.00            
ATOM   1018  HG2 LYS A  56      21.403  19.256  17.207  1.00  0.00            
ATOM   1019  CD  LYS A  56      21.015  17.348  18.135  1.00  0.00            
ATOM   1020  HD3 LYS A  56      21.891  17.431  18.781  1.00  0.00            
ATOM   1021  HD2 LYS A  56      20.906  16.307  17.820  1.00  0.00            
ATOM   1022  CE  LYS A  56      19.779  17.774  18.912  1.00  0.00            
ATOM   1023  HE3 LYS A  56      18.918  17.793  18.234  1.00  0.00            
ATOM   1024  HE2 LYS A  56      19.940  18.783  19.302  1.00  0.00            
ATOM   1025  NZ  LYS A  56      19.574  16.804  20.006  1.00  0.00            
ATOM   1026  HZ1 LYS A  56      18.811  17.087  20.602  1.00  0.00            
ATOM   1027  HZ2 LYS A  56      19.392  15.888  19.608  1.00  0.00            
ATOM   1028  HZ3 LYS A  56      20.431  16.726  20.539  1.00  0.00            
ATOM   1029  C   LYS A  56      24.053  17.993  14.277  1.00  0.00            
ATOM   1030  O   LYS A  56      25.049  18.698  14.223  1.00  0.00            
ATOM   1031  N   LYS A  57      24.042  16.792  13.704  1.00  0.00            
ATOM   1032  H   LYS A  57      23.156  16.303  13.685  1.00  0.00            
ATOM   1033  CA  LYS A  57      25.218  16.173  13.064  1.00  0.00            
ATOM   1034  HA  LYS A  57      26.090  16.415  13.673  1.00  0.00            
ATOM   1035  CB  LYS A  57      25.051  14.641  13.083  1.00  0.00            
ATOM   1036  HB3 LYS A  57      25.907  14.173  12.593  1.00  0.00            
ATOM   1037  HB2 LYS A  57      24.144  14.372  12.539  1.00  0.00            
ATOM   1038  CG  LYS A  57      24.970  14.125  14.531  1.00  0.00            
ATOM   1039  HG3 LYS A  57      24.171  14.647  15.060  1.00  0.00            
ATOM   1040  HG2 LYS A  57      25.914  14.335  15.036  1.00  0.00            
ATOM   1041  CD  LYS A  57      24.672  12.628  14.621  1.00  0.00            
ATOM   1042  HD3 LYS A  57      25.504  12.057  14.205  1.00  0.00            
ATOM   1043  HD2 LYS A  57      23.761  12.415  14.060  1.00  0.00            
ATOM   1044  CE  LYS A  57      24.469  12.290  16.105  1.00  0.00            
ATOM   1045  HE3 LYS A  57      23.819  13.056  16.547  1.00  0.00            
ATOM   1046  HE2 LYS A  57      25.430  12.326  16.625  1.00  0.00            
ATOM   1047  NZ  LYS A  57      23.806  10.983  16.297  1.00  0.00            
ATOM   1048  HZ1 LYS A  57      23.679  10.800  17.283  1.00  0.00            
ATOM   1049  HZ2 LYS A  57      22.833  11.096  15.990  1.00  0.00            
ATOM   1050  HZ3 LYS A  57      24.272  10.223  15.831  1.00  0.00            
ATOM   1051  C   LYS A  57      25.545  16.765  11.673  1.00  0.00            
ATOM   1052  O   LYS A  57      26.176  16.088  10.858  1.00  0.00            
ATOM   1053  N   ARG A  58      25.124  18.012  11.397  1.00  0.00            
ATOM   1054  H   ARG A  58      24.616  18.493  12.129  1.00  0.00            
ATOM   1055  CA  ARG A  58      25.224  18.668  10.087  1.00  0.00            
ATOM   1056  HA  ARG A  58      26.118  18.292   9.587  1.00  0.00            
ATOM   1057  CB  ARG A  58      23.999  18.247   9.268  1.00  0.00            
ATOM   1058  HB3 ARG A  58      23.103  18.652   9.741  1.00  0.00            
ATOM   1059  HB2 ARG A  58      23.923  17.158   9.274  1.00  0.00            
ATOM   1060  CG  ARG A  58      24.057  18.710   7.814  1.00  0.00            
ATOM   1061  HG3 ARG A  58      24.869  18.204   7.290  1.00  0.00            
ATOM   1062  HG2 ARG A  58      24.216  19.783   7.766  1.00  0.00            
ATOM   1063  CD  ARG A  58      22.718  18.359   7.177  1.00  0.00            
ATOM   1064  HD3 ARG A  58      21.907  18.648   7.849  1.00  0.00            
ATOM   1065  HD2 ARG A  58      22.689  17.281   7.028  1.00  0.00            
ATOM   1066  NE  ARG A  58      22.517  19.070   5.912  1.00  0.00            
ATOM   1067  HE  ARG A  58      22.791  20.052   5.886  1.00  0.00            
ATOM   1068  CZ  ARG A  58      21.707  18.697   4.950  1.00  0.00            
ATOM   1069  NH1 ARG A  58      21.538  19.525   3.959  1.00  0.00            
ATOM   1070 HH11 ARG A  58      21.898  20.463   4.110  1.00  0.00            
ATOM   1071 HH12 ARG A  58      20.997  19.274   3.157  1.00  0.00            
ATOM   1072  NH2 ARG A  58      21.067  17.560   4.945  1.00  0.00            
ATOM   1073 HH21 ARG A  58      21.171  16.900   5.735  1.00  0.00            
ATOM   1074 HH22 ARG A  58      20.419  17.313   4.231  1.00  0.00            
ATOM   1075  C   ARG A  58      25.401  20.190  10.138  1.00  0.00            
ATOM   1076  O   ARG A  58      26.505  20.658   9.897  1.00  0.00            
ATOM   1077  N   GLU A  59      24.330  20.959  10.345  1.00  0.00            
ATOM   1078  H   GLU A  59      23.476  20.514  10.650  1.00  0.00            
ATOM   1079  CA  GLU A  59      24.337  22.432  10.234  1.00  0.00            
ATOM   1080  HA  GLU A  59      25.237  22.757   9.710  1.00  0.00            
ATOM   1081  CB  GLU A  59      23.126  22.899   9.395  1.00  0.00            
ATOM   1082  HB3 GLU A  59      22.945  23.960   9.582  1.00  0.00            
ATOM   1083  HB2 GLU A  59      22.244  22.345   9.718  1.00  0.00            
ATOM   1084  CG  GLU A  59      23.365  22.722   7.876  1.00  0.00            
ATOM   1085  HG3 GLU A  59      24.094  21.929   7.720  1.00  0.00            
ATOM   1086  HG2 GLU A  59      23.817  23.636   7.486  1.00  0.00            
ATOM   1087  CD  GLU A  59      22.112  22.389   7.045  1.00  0.00            
ATOM   1088  OE1 GLU A  59      20.981  22.677   7.494  1.00  0.00            
ATOM   1089  OE2 GLU A  59      22.259  21.782   5.950  1.00  0.00            
ATOM   1090  C   GLU A  59      24.406  23.121  11.605  1.00  0.00            
ATOM   1091  O   GLU A  59      25.013  24.185  11.711  1.00  0.00            
ATOM   1092  N   ASP A  60      23.879  22.497  12.663  1.00  0.00            
ATOM   1093  H   ASP A  60      23.314  21.673  12.502  1.00  0.00            
ATOM   1094  CA  ASP A  60      23.937  23.027  14.034  1.00  0.00            
ATOM   1095  HA  ASP A  60      23.860  24.113  13.985  1.00  0.00            
ATOM   1096  CB  ASP A  60      22.736  22.517  14.859  1.00  0.00            
ATOM   1097  HB3 ASP A  60      22.673  23.105  15.776  1.00  0.00            
ATOM   1098  HB2 ASP A  60      22.969  21.503  15.159  1.00  0.00            
ATOM   1099  CG  ASP A  60      21.344  22.489  14.197  1.00  0.00            
ATOM   1100  OD1 ASP A  60      21.099  23.205  13.200  1.00  0.00            
ATOM   1101  OD2 ASP A  60      20.498  21.718  14.708  1.00  0.00            
ATOM   1102  C   ASP A  60      25.266  22.682  14.756  1.00  0.00            
ATOM   1103  O   ASP A  60      25.716  23.439  15.617  1.00  0.00            
ATOM   1104  N   ASP A  61      25.892  21.563  14.359  1.00  0.00            
ATOM   1105  H   ASP A  61      25.422  21.073  13.617  1.00  0.00            
ATOM   1106  CA  ASP A  61      27.024  20.835  14.974  1.00  0.00            
ATOM   1107  HA  ASP A  61      27.175  19.960  14.343  1.00  0.00            
ATOM   1108  CB  ASP A  61      28.339  21.620  14.818  1.00  0.00            
ATOM   1109  HB3 ASP A  61      28.259  22.542  15.393  1.00  0.00            
ATOM   1110  HB2 ASP A  61      28.449  21.894  13.767  1.00  0.00            
ATOM   1111  CG  ASP A  61      29.619  20.882  15.249  1.00  0.00            
ATOM   1112  OD1 ASP A  61      29.573  19.732  15.748  1.00  0.00            
ATOM   1113  OD2 ASP A  61      30.699  21.506  15.138  1.00  0.00            
ATOM   1114  C   ASP A  61      26.754  20.271  16.397  1.00  0.00            
ATOM   1115  O   ASP A  61      26.694  20.985  17.396  1.00  0.00            
ATOM   1116  N   GLU A  62      26.668  18.936  16.478  1.00  0.00            
ATOM   1117  H   GLU A  62      26.673  18.464  15.588  1.00  0.00            
ATOM   1118  CA  GLU A  62      26.477  18.091  17.675  1.00  0.00            
ATOM   1119  HA  GLU A  62      25.558  18.389  18.182  1.00  0.00            
ATOM   1120  CB  GLU A  62      26.325  16.638  17.161  1.00  0.00            
ATOM   1121  HB3 GLU A  62      27.175  16.429  16.510  1.00  0.00            
ATOM   1122  HB2 GLU A  62      25.436  16.582  16.532  1.00  0.00            
ATOM   1123  CG  GLU A  62      26.272  15.475  18.173  1.00  0.00            
ATOM   1124  HG3 GLU A  62      27.197  15.456  18.752  1.00  0.00            
ATOM   1125  HG2 GLU A  62      26.258  14.545  17.600  1.00  0.00            
ATOM   1126  CD  GLU A  62      25.060  15.449  19.116  1.00  0.00            
ATOM   1127  OE1 GLU A  62      23.982  15.956  18.727  1.00  0.00            
ATOM   1128  OE2 GLU A  62      25.190  14.794  20.176  1.00  0.00            
ATOM   1129  C   GLU A  62      27.627  18.213  18.698  1.00  0.00            
ATOM   1130  O   GLU A  62      27.503  17.761  19.837  1.00  0.00            
ATOM   1131  N   LYS A  63      28.768  18.794  18.306  1.00  0.00            
ATOM   1132  H   LYS A  63      28.795  19.158  17.351  1.00  0.00            
ATOM   1133  CA  LYS A  63      29.944  18.978  19.170  1.00  0.00            
ATOM   1134  HA  LYS A  63      29.667  18.747  20.201  1.00  0.00            
ATOM   1135  CB  LYS A  63      31.072  18.029  18.744  1.00  0.00            
ATOM   1136  HB3 LYS A  63      31.975  18.307  19.291  1.00  0.00            
ATOM   1137  HB2 LYS A  63      31.265  18.140  17.675  1.00  0.00            
ATOM   1138  CG  LYS A  63      30.737  16.566  19.054  1.00  0.00            
ATOM   1139  HG3 LYS A  63      29.909  16.232  18.426  1.00  0.00            
ATOM   1140  HG2 LYS A  63      30.449  16.478  20.103  1.00  0.00            
ATOM   1141  CD  LYS A  63      31.962  15.685  18.793  1.00  0.00            
ATOM   1142  HD3 LYS A  63      32.809  16.079  19.358  1.00  0.00            
ATOM   1143  HD2 LYS A  63      32.199  15.700  17.727  1.00  0.00            
ATOM   1144  CE  LYS A  63      31.660  14.257  19.250  1.00  0.00            
ATOM   1145  HE3 LYS A  63      30.828  13.867  18.656  1.00  0.00            
ATOM   1146  HE2 LYS A  63      31.334  14.298  20.294  1.00  0.00            
ATOM   1147  NZ  LYS A  63      32.855  13.388  19.120  1.00  0.00            
ATOM   1148  HZ1 LYS A  63      32.655  12.461  19.470  1.00  0.00            
ATOM   1149  HZ2 LYS A  63      33.137  13.321  18.150  1.00  0.00            
ATOM   1150  HZ3 LYS A  63      33.622  13.773  19.655  1.00  0.00            
ATOM   1151  C   LYS A  63      30.421  20.426  19.213  1.00  0.00            
ATOM   1152  O   LYS A  63      30.263  21.094  20.230  1.00  0.00            
ATOM   1153  N   ARG A  64      31.037  20.903  18.129  1.00  0.00            
ATOM   1154  H   ARG A  64      30.939  20.357  17.273  1.00  0.00            
ATOM   1155  CA  ARG A  64      31.636  22.243  18.017  1.00  0.00            
ATOM   1156  HA  ARG A  64      32.267  22.204  17.127  1.00  0.00            
ATOM   1157  CB  ARG A  64      30.469  23.210  17.727  1.00  0.00            
ATOM   1158  HB3 ARG A  64      30.008  23.547  18.655  1.00  0.00            
ATOM   1159  HB2 ARG A  64      29.690  22.680  17.183  1.00  0.00            
ATOM   1160  CG  ARG A  64      30.910  24.401  16.874  1.00  0.00            
ATOM   1161  HG3 ARG A  64      31.570  24.071  16.071  1.00  0.00            
ATOM   1162  HG2 ARG A  64      31.454  25.104  17.503  1.00  0.00            
ATOM   1163  CD  ARG A  64      29.690  25.085  16.250  1.00  0.00            
ATOM   1164  HD3 ARG A  64      28.829  25.003  16.915  1.00  0.00            
ATOM   1165  HD2 ARG A  64      29.433  24.563  15.326  1.00  0.00            
ATOM   1166  NE  ARG A  64      29.990  26.501  15.965  1.00  0.00            
ATOM   1167  HE  ARG A  64      30.237  26.711  15.011  1.00  0.00            
ATOM   1168  CZ  ARG A  64      29.959  27.484  16.843  1.00  0.00            
ATOM   1169  NH1 ARG A  64      30.350  28.679  16.508  1.00  0.00            
ATOM   1170 HH11 ARG A  64      30.677  28.846  15.572  1.00  0.00            
ATOM   1171 HH12 ARG A  64      30.288  29.432  17.167  1.00  0.00            
ATOM   1172  NH2 ARG A  64      29.543  27.305  18.066  1.00  0.00            
ATOM   1173 HH21 ARG A  64      29.153  26.404  18.295  1.00  0.00            
ATOM   1174 HH22 ARG A  64      29.418  28.075  18.692  1.00  0.00            
ATOM   1175  C   ARG A  64      32.573  22.631  19.186  1.00  0.00            
ATOM   1176  O   ARG A  64      33.433  21.852  19.580  1.00  0.00            
ATOM   1177  N   ILE A  65      32.457  23.881  19.652  1.00  0.00            
ATOM   1178  H   ILE A  65      31.704  24.393  19.237  1.00  0.00            
ATOM   1179  CA  ILE A  65      33.013  24.493  20.880  1.00  0.00            
ATOM   1180  HA  ILE A  65      33.003  25.561  20.669  1.00  0.00            
ATOM   1181  CB  ILE A  65      32.055  24.351  22.092  1.00  0.00            
ATOM   1182  HB  ILE A  65      32.446  24.979  22.892  1.00  0.00            
ATOM   1183  CG2 ILE A  65      30.664  24.913  21.725  1.00  0.00            
ATOM   1184 HG21 ILE A  65      30.059  25.005  22.627  1.00  0.00            
ATOM   1185 HG22 ILE A  65      30.766  25.907  21.293  1.00  0.00            
ATOM   1186 HG23 ILE A  65      30.152  24.244  21.033  1.00  0.00            
ATOM   1187  CG1 ILE A  65      31.963  22.905  22.626  1.00  0.00            
ATOM   1188 HG13 ILE A  65      32.964  22.500  22.765  1.00  0.00            
ATOM   1189 HG12 ILE A  65      31.461  22.288  21.894  1.00  0.00            
ATOM   1190  C   ILE A  65      34.504  24.262  21.216  1.00  0.00            
ATOM   1191  O   ILE A  65      34.873  24.212  22.374  1.00  0.00            
ATOM   1192  CD1 ILE A  65      31.215  22.772  23.957  1.00  0.00            
ATOM   1193  1HD ILE A  65      31.215  21.727  24.264  1.00  0.00            
ATOM   1194  2HD ILE A  65      31.717  23.364  24.722  1.00  0.00            
ATOM   1195  3HD ILE A  65      30.182  23.103  23.856  1.00  0.00            
ATOM   1196  N   GLN A  66      35.394  24.262  20.219  1.00  0.00            
ATOM   1197  H   GLN A  66      35.034  24.276  19.282  1.00  0.00            
ATOM   1198  CA  GLN A  66      36.860  24.096  20.377  1.00  0.00            
ATOM   1199  HA  GLN A  66      37.051  23.096  20.768  1.00  0.00            
ATOM   1200  CB  GLN A  66      37.508  24.233  18.990  1.00  0.00            
ATOM   1201  HB3 GLN A  66      38.591  24.147  19.088  1.00  0.00            
ATOM   1202  HB2 GLN A  66      37.286  25.232  18.610  1.00  0.00            
ATOM   1203  CG  GLN A  66      37.060  23.187  17.964  1.00  0.00            
ATOM   1204  HG3 GLN A  66      35.977  23.176  17.869  1.00  0.00            
ATOM   1205  HG2 GLN A  66      37.388  22.203  18.301  1.00  0.00            
ATOM   1206  CD  GLN A  66      37.651  23.493  16.593  1.00  0.00            
ATOM   1207  OE1 GLN A  66      37.612  24.603  16.092  1.00  0.00            
ATOM   1208  NE2 GLN A  66      38.206  22.519  15.912  1.00  0.00            
ATOM   1209 HE21 GLN A  66      38.241  21.590  16.286  1.00  0.00            
ATOM   1210 HE22 GLN A  66      38.586  22.768  15.015  1.00  0.00            
ATOM   1211  C   GLN A  66      37.597  25.088  21.318  1.00  0.00            
ATOM   1212  O   GLN A  66      38.815  24.985  21.456  1.00  0.00            
ATOM   1213  N   ALA A  67      36.908  26.078  21.889  1.00  0.00            
ATOM   1214  H   ALA A  67      35.904  26.013  21.851  1.00  0.00            
ATOM   1215  CA  ALA A  67      37.463  27.094  22.790  1.00  0.00            
ATOM   1216  HA  ALA A  67      38.538  26.940  22.889  1.00  0.00            
ATOM   1217  CB  ALA A  67      37.237  28.470  22.147  1.00  0.00            
ATOM   1218  1HB ALA A  67      37.700  29.239  22.768  1.00  0.00            
ATOM   1219  2HB ALA A  67      37.683  28.500  21.153  1.00  0.00            
ATOM   1220  3HB ALA A  67      36.166  28.672  22.081  1.00  0.00            
ATOM   1221  C   ALA A  67      36.886  27.034  24.223  1.00  0.00            
ATOM   1222  O   ALA A  67      37.261  27.875  25.041  1.00  0.00            
ATOM   1223  N   GLU A  68      35.978  26.090  24.493  1.00  0.00            
ATOM   1224  H   GLU A  68      35.820  25.358  23.810  1.00  0.00            
ATOM   1225  CA  GLU A  68      35.296  25.840  25.776  1.00  0.00            
ATOM   1226  HA  GLU A  68      35.519  26.635  26.486  1.00  0.00            
ATOM   1227  CB  GLU A  68      33.777  25.829  25.494  1.00  0.00            
ATOM   1228  HB3 GLU A  68      33.582  24.959  24.868  1.00  0.00            
ATOM   1229  HB2 GLU A  68      33.518  26.705  24.897  1.00  0.00            
ATOM   1230  CG  GLU A  68      32.817  25.741  26.701  1.00  0.00            
ATOM   1231  HG3 GLU A  68      33.238  25.070  27.454  1.00  0.00            
ATOM   1232  HG2 GLU A  68      31.901  25.265  26.339  1.00  0.00            
ATOM   1233  CD  GLU A  68      32.396  27.087  27.338  1.00  0.00            
ATOM   1234  OE1 GLU A  68      32.245  28.094  26.601  1.00  0.00            
ATOM   1235  OE2 GLU A  68      32.096  27.089  28.557  1.00  0.00            
ATOM   1236  C   GLU A  68      35.806  24.524  26.401  1.00  0.00            
ATOM   1237  OC1 GLU A  68      36.215  24.563  27.582  1.00  0.00            
ATOM   1238  OC2 GLU A  68      35.842  23.507  25.667  1.00  0.00            
ENDMDL
MODEL        5
ATOM      1  N   LYS A   1     -16.663 -33.069 -24.049  1.00  0.00            
ATOM      2  CA  LYS A   1     -17.746 -32.714 -23.113  1.00  0.00            
ATOM      3  HA  LYS A   1     -18.632 -32.535 -23.726  1.00  0.00            
ATOM      4  CB  LYS A   1     -18.095 -33.870 -22.157  1.00  0.00            
ATOM      5  HB3 LYS A   1     -17.291 -34.020 -21.436  1.00  0.00            
ATOM      6  HB2 LYS A   1     -18.217 -34.782 -22.744  1.00  0.00            
ATOM      7  CG  LYS A   1     -19.410 -33.587 -21.419  1.00  0.00            
ATOM      8  HG3 LYS A   1     -20.196 -33.386 -22.151  1.00  0.00            
ATOM      9  HG2 LYS A   1     -19.245 -32.707 -20.808  1.00  0.00            
ATOM     10  CD  LYS A   1     -19.864 -34.728 -20.496  1.00  0.00            
ATOM     11  HD3 LYS A   1     -19.131 -34.862 -19.699  1.00  0.00            
ATOM     12  HD2 LYS A   1     -19.903 -35.652 -21.079  1.00  0.00            
ATOM     13  CE  LYS A   1     -21.262 -34.495 -19.883  1.00  0.00            
ATOM     14  HE3 LYS A   1     -21.528 -35.384 -19.302  1.00  0.00            
ATOM     15  HE2 LYS A   1     -21.989 -34.404 -20.696  1.00  0.00            
ATOM     16  NZ  LYS A   1     -21.349 -33.288 -19.014  1.00  0.00            
ATOM     17  HZ1 LYS A   1     -22.276 -33.144 -18.634  1.00  0.00            
ATOM     18  HZ2 LYS A   1     -20.673 -33.284 -18.268  1.00  0.00            
ATOM     19  HZ3 LYS A   1     -21.188 -32.426 -19.548  1.00  0.00            
ATOM     20  C   LYS A   1     -17.466 -31.363 -22.457  1.00  0.00            
ATOM     21  O   LYS A   1     -17.942 -30.387 -22.995  1.00  0.00            
ATOM     22  1H  LYS A   1     -16.575 -32.350 -24.768  1.00  0.00            
ATOM     23  2H  LYS A   1     -15.771 -33.212 -23.605  1.00  0.00            
ATOM     24  3H  LYS A   1     -16.914 -33.871 -24.613  1.00  0.00            
ATOM     25  N   GLN A   2     -16.636 -31.249 -21.408  1.00  0.00            
ATOM     26  H   GLN A   2     -16.246 -32.080 -20.993  1.00  0.00            
ATOM     27  CA  GLN A   2     -16.511 -30.004 -20.609  1.00  0.00            
ATOM     28  HA  GLN A   2     -17.434 -29.895 -20.035  1.00  0.00            
ATOM     29  CB  GLN A   2     -15.333 -30.160 -19.628  1.00  0.00            
ATOM     30  HB3 GLN A   2     -14.396 -30.173 -20.185  1.00  0.00            
ATOM     31  HB2 GLN A   2     -15.426 -31.110 -19.099  1.00  0.00            
ATOM     32  CG  GLN A   2     -15.276 -29.029 -18.587  1.00  0.00            
ATOM     33  HG3 GLN A   2     -15.153 -28.065 -19.084  1.00  0.00            
ATOM     34  HG2 GLN A   2     -14.408 -29.171 -17.944  1.00  0.00            
ATOM     35  CD  GLN A   2     -16.526 -29.016 -17.710  1.00  0.00            
ATOM     36  OE1 GLN A   2     -16.930 -30.026 -17.159  1.00  0.00            
ATOM     37  NE2 GLN A   2     -17.200 -27.894 -17.583  1.00  0.00            
ATOM     38 HE21 GLN A   2     -16.916 -27.068 -18.084  1.00  0.00            
ATOM     39 HE22 GLN A   2     -18.008 -27.908 -16.986  1.00  0.00            
ATOM     40  C   GLN A   2     -16.334 -28.690 -21.403  1.00  0.00            
ATOM     41  O   GLN A   2     -16.950 -27.688 -21.048  1.00  0.00            
ATOM     42  N   GLN A   3     -15.506 -28.706 -22.456  1.00  0.00            
ATOM     43  H   GLN A   3     -14.986 -29.542 -22.640  1.00  0.00            
ATOM     44  CA  GLN A   3     -15.332 -27.586 -23.387  1.00  0.00            
ATOM     45  HA  GLN A   3     -15.293 -26.653 -22.820  1.00  0.00            
ATOM     46  CB  GLN A   3     -13.994 -27.749 -24.140  1.00  0.00            
ATOM     47  HB3 GLN A   3     -13.905 -26.950 -24.879  1.00  0.00            
ATOM     48  HB2 GLN A   3     -13.995 -28.699 -24.675  1.00  0.00            
ATOM     49  CG  GLN A   3     -12.756 -27.711 -23.221  1.00  0.00            
ATOM     50  HG3 GLN A   3     -11.857 -27.821 -23.828  1.00  0.00            
ATOM     51  HG2 GLN A   3     -12.789 -28.550 -22.526  1.00  0.00            
ATOM     52  CD  GLN A   3     -12.644 -26.406 -22.435  1.00  0.00            
ATOM     53  OE1 GLN A   3     -12.739 -25.323 -22.982  1.00  0.00            
ATOM     54  NE2 GLN A   3     -12.460 -26.476 -21.134  1.00  0.00            
ATOM     55 HE21 GLN A   3     -12.324 -27.334 -20.647  1.00  0.00            
ATOM     56 HE22 GLN A   3     -12.541 -25.613 -20.582  1.00  0.00            
ATOM     57  C   GLN A   3     -16.534 -27.459 -24.345  1.00  0.00            
ATOM     58  O   GLN A   3     -17.243 -26.466 -24.304  1.00  0.00            
ATOM     59  N   GLU A   4     -16.819 -28.503 -25.135  1.00  0.00            
ATOM     60  H   GLU A   4     -16.161 -29.259 -25.153  1.00  0.00            
ATOM     61  CA  GLU A   4     -17.929 -28.587 -26.117  1.00  0.00            
ATOM     62  HA  GLU A   4     -17.749 -27.883 -26.932  1.00  0.00            
ATOM     63  CB  GLU A   4     -17.962 -30.025 -26.679  1.00  0.00            
ATOM     64  HB3 GLU A   4     -18.809 -30.131 -27.356  1.00  0.00            
ATOM     65  HB2 GLU A   4     -18.132 -30.693 -25.833  1.00  0.00            
ATOM     66  CG  GLU A   4     -16.687 -30.462 -27.432  1.00  0.00            
ATOM     67  HG3 GLU A   4     -15.804 -30.136 -26.878  1.00  0.00            
ATOM     68  HG2 GLU A   4     -16.672 -29.980 -28.412  1.00  0.00            
ATOM     69  CD  GLU A   4     -16.593 -31.990 -27.579  1.00  0.00            
ATOM     70  OE1 GLU A   4     -16.806 -32.667 -26.543  1.00  0.00            
ATOM     71  OE2 GLU A   4     -16.215 -32.486 -28.657  1.00  0.00            
ATOM     72  C   GLU A   4     -19.340 -28.286 -25.560  1.00  0.00            
ATOM     73  O   GLU A   4     -20.229 -27.888 -26.301  1.00  0.00            
ATOM     74  N   GLU A   5     -19.564 -28.519 -24.267  1.00  0.00            
ATOM     75  H   GLU A   5     -18.795 -28.897 -23.732  1.00  0.00            
ATOM     76  CA  GLU A   5     -20.810 -28.247 -23.533  1.00  0.00            
ATOM     77  HA  GLU A   5     -21.670 -28.427 -24.178  1.00  0.00            
ATOM     78  CB  GLU A   5     -20.823 -29.225 -22.350  1.00  0.00            
ATOM     79  HB3 GLU A   5     -19.935 -29.017 -21.748  1.00  0.00            
ATOM     80  HB2 GLU A   5     -20.729 -30.231 -22.764  1.00  0.00            
ATOM     81  CG  GLU A   5     -22.030 -29.233 -21.393  1.00  0.00            
ATOM     82  HG3 GLU A   5     -22.937 -29.458 -21.961  1.00  0.00            
ATOM     83  HG2 GLU A   5     -22.142 -28.252 -20.934  1.00  0.00            
ATOM     84  CD  GLU A   5     -21.818 -30.289 -20.289  1.00  0.00            
ATOM     85  OE1 GLU A   5     -20.788 -31.007 -20.324  1.00  0.00            
ATOM     86  OE2 GLU A   5     -22.668 -30.490 -19.397  1.00  0.00            
ATOM     87  C   GLU A   5     -20.889 -26.800 -23.034  1.00  0.00            
ATOM     88  O   GLU A   5     -21.952 -26.350 -22.619  1.00  0.00            
ATOM     89  N   GLU A   6     -19.753 -26.096 -23.017  1.00  0.00            
ATOM     90  H   GLU A   6     -18.945 -26.514 -23.466  1.00  0.00            
ATOM     91  CA  GLU A   6     -19.579 -24.717 -22.555  1.00  0.00            
ATOM     92  HA  GLU A   6     -18.509 -24.508 -22.609  1.00  0.00            
ATOM     93  CB  GLU A   6     -20.258 -23.756 -23.551  1.00  0.00            
ATOM     94  HB3 GLU A   6     -20.160 -22.730 -23.191  1.00  0.00            
ATOM     95  HB2 GLU A   6     -21.325 -23.973 -23.581  1.00  0.00            
ATOM     96  CG  GLU A   6     -19.696 -23.856 -24.992  1.00  0.00            
ATOM     97  HG3 GLU A   6     -20.395 -23.346 -25.658  1.00  0.00            
ATOM     98  HG2 GLU A   6     -19.650 -24.898 -25.313  1.00  0.00            
ATOM     99  CD  GLU A   6     -18.322 -23.191 -25.158  1.00  0.00            
ATOM    100  OE1 GLU A   6     -17.987 -22.320 -24.321  1.00  0.00            
ATOM    101  OE2 GLU A   6     -17.626 -23.403 -26.169  1.00  0.00            
ATOM    102  C   GLU A   6     -19.953 -24.492 -21.071  1.00  0.00            
ATOM    103  O   GLU A   6     -19.926 -23.367 -20.574  1.00  0.00
[truncated: 3,220,041 more chars]
