# Supplementary material for: DIPEND: An Open-Source Pipeline to Generate Ensembles of Disordered Segments Using Neighbor-Dependent Backbone Preferences
Source: Biomolecules. 2021 Oct 12;11(10):1505. doi: 10.3390/biom11101505 (PMC8534045; doi:10.3390/biom11101505)
Supplement: Supplementary file 1 [file biomolecules-11-01505-s001.zip › Supplementary/MyoVI_SAH/parameters.in]

b   SAH_H10_099_080_wtriplet_5000 
c   100
d   TCBIG
g   1
m   WEIGHTED_TRIPLET
n   5000
p   0
r   0
s   KQQEEEAERLRRIQEEMEKERKRREEDEQRRRKEEEERRMKLEMEAKRKQEEEERKKREDDEKRIQAE
