# Supplementary material for: DIPEND: An Open-Source Pipeline to Generate Ensembles of Disordered Segments Using Neighbor-Dependent Backbone Preferences
Source: Biomolecules. 2021 Oct 12;11(10):1505. doi: 10.3390/biom11101505 (PMC8534045; doi:10.3390/biom11101505)
Supplement: Supplementary file 1 [file biomolecules-11-01505-s001.zip › Supplementary/CD3e/cd3e_wtriplet_5000_CArmsdsel.pdb]

REMARK This file is part of the supplementary data for the manuscript
REMARK Harmat et al.: DIPEND: an open-source pipeline to generate ensembles 
REMARK of disordered segments using neighbor-dependent backbone preferences
REMARK AtomGroup cd3e_5000_bmrb
REMARK ORIGINAL MODELS: 66 109 265 282 320 362 381 446 561 660 837 1214 1217 
REMARK ORIGINAL MODELS: 1441 1449 1648 1819 2015 2162 2320 2448 2506 2665 2682 
REMARK ORIGINAL MODELS: 2891 2973 3015 3065 3143 3278 3281 3311 3359 3506 3532 
REMARK ORIGINAL MODELS: 3773 3785 3807 4000 4462 4633 4708 
MODEL        1
ATOM      1  N   SER A   1     -34.031  -9.128  36.593  1.00  0.00            
ATOM      2  CA  SER A   1     -32.550  -9.190  36.612  1.00  0.00            
ATOM      3  HA  SER A   1     -32.233 -10.231  36.546  1.00  0.00            
ATOM      4  CB  SER A   1     -32.021  -8.460  35.374  1.00  0.00            
ATOM      5  HB3 SER A   1     -32.361  -8.979  34.476  1.00  0.00            
ATOM      6  HB2 SER A   1     -30.930  -8.427  35.373  1.00  0.00            
ATOM      7  OG  SER A   1     -32.565  -7.155  35.394  1.00  0.00            
ATOM      8  HG  SER A   1     -32.472  -6.744  34.519  1.00  0.00            
ATOM      9  C   SER A   1     -31.924  -8.606  37.893  1.00  0.00            
ATOM     10  O   SER A   1     -30.751  -8.240  37.874  1.00  0.00            
ATOM     11  1H  SER A   1     -34.429  -9.636  37.370  1.00  0.00            
ATOM     12  2H  SER A   1     -34.318  -8.157  36.624  1.00  0.00            
ATOM     13  3H  SER A   1     -34.376  -9.530  35.731  1.00  0.00            
ATOM     14  N   LEU A   2     -32.659  -8.567  39.020  1.00  0.00            
ATOM     15  H   LEU A   2     -33.614  -8.884  39.019  1.00  0.00            
ATOM     16  CA  LEU A   2     -32.219  -8.027  40.321  1.00  0.00            
ATOM     17  HA  LEU A   2     -31.216  -7.606  40.229  1.00  0.00            
ATOM     18  CB  LEU A   2     -33.171  -6.891  40.761  1.00  0.00            
ATOM     19  HB3 LEU A   2     -32.841  -6.519  41.734  1.00  0.00            
ATOM     20  HB2 LEU A   2     -34.168  -7.311  40.900  1.00  0.00            
ATOM     21  CG  LEU A   2     -33.271  -5.688  39.807  1.00  0.00            
ATOM     22  HG  LEU A   2     -33.593  -6.034  38.824  1.00  0.00            
ATOM     23  CD1 LEU A   2     -34.320  -4.711  40.331  1.00  0.00            
ATOM     24 HD11 LEU A   2     -34.419  -3.861  39.654  1.00  0.00            
ATOM     25 HD12 LEU A   2     -35.289  -5.204  40.411  1.00  0.00            
ATOM     26 HD13 LEU A   2     -34.034  -4.342  41.318  1.00  0.00            
ATOM     27  CD2 LEU A   2     -31.938  -4.954  39.657  1.00  0.00            
ATOM     28 HD21 LEU A   2     -32.074  -4.078  39.023  1.00  0.00            
ATOM     29 HD22 LEU A   2     -31.592  -4.619  40.637  1.00  0.00            
ATOM     30 HD23 LEU A   2     -31.189  -5.602  39.208  1.00  0.00            
ATOM     31  C   LEU A   2     -32.114  -9.138  41.386  1.00  0.00            
ATOM     32  O   LEU A   2     -32.574  -8.990  42.508  1.00  0.00            
ATOM     33  N   LYS A   3     -31.564 -10.295  41.000  1.00  0.00            
ATOM     34  H   LYS A   3     -31.179 -10.335  40.071  1.00  0.00            
ATOM     35  CA  LYS A   3     -31.405 -11.489  41.855  1.00  0.00            
ATOM     36  HA  LYS A   3     -31.657 -11.233  42.889  1.00  0.00            
ATOM     37  CB  LYS A   3     -32.342 -12.625  41.409  1.00  0.00            
ATOM     38  HB3 LYS A   3     -32.151 -13.487  42.052  1.00  0.00            
ATOM     39  HB2 LYS A   3     -32.095 -12.907  40.384  1.00  0.00            
ATOM     40  CG  LYS A   3     -33.838 -12.303  41.505  1.00  0.00            
ATOM     41  HG3 LYS A   3     -34.093 -11.503  40.808  1.00  0.00            
ATOM     42  HG2 LYS A   3     -34.079 -11.989  42.522  1.00  0.00            
ATOM     43  CD  LYS A   3     -34.630 -13.571  41.154  1.00  0.00            
ATOM     44  HD3 LYS A   3     -34.336 -14.370  41.839  1.00  0.00            
ATOM     45  HD2 LYS A   3     -34.383 -13.876  40.135  1.00  0.00            
ATOM     46  CE  LYS A   3     -36.140 -13.343  41.271  1.00  0.00            
ATOM     47  HE3 LYS A   3     -36.429 -12.528  40.601  1.00  0.00            
ATOM     48  HE2 LYS A   3     -36.365 -13.030  42.297  1.00  0.00            
ATOM     49  NZ  LYS A   3     -36.892 -14.580  40.936  1.00  0.00            
ATOM     50  HZ1 LYS A   3     -37.891 -14.435  41.028  1.00  0.00            
ATOM     51  HZ2 LYS A   3     -36.693 -14.880  39.990  1.00  0.00            
ATOM     52  HZ3 LYS A   3     -36.627 -15.331  41.563  1.00  0.00            
ATOM     53  C   LYS A   3     -29.946 -11.952  41.886  1.00  0.00            
ATOM     54  O   LYS A   3     -29.670 -13.133  41.722  1.00  0.00            
ATOM     55  N   ASN A   4     -29.029 -10.989  42.014  1.00  0.00            
ATOM     56  H   ASN A   4     -29.371 -10.061  42.204  1.00  0.00            
ATOM     57  CA  ASN A   4     -27.590 -11.155  41.815  1.00  0.00            
ATOM     58  HA  ASN A   4     -27.118 -10.200  42.056  1.00  0.00            
ATOM     59  CB  ASN A   4     -27.065 -12.174  42.850  1.00  0.00            
ATOM     60  HB3 ASN A   4     -27.312 -13.187  42.535  1.00  0.00            
ATOM     61  HB2 ASN A   4     -27.540 -11.990  43.813  1.00  0.00            
ATOM     62  CG  ASN A   4     -25.569 -12.116  43.046  1.00  0.00            
ATOM     63  OD1 ASN A   4     -24.846 -11.548  42.245  1.00  0.00            
ATOM     64  ND2 ASN A   4     -25.077 -12.725  44.100  1.00  0.00            
ATOM     65 HD21 ASN A   4     -25.696 -13.143  44.773  1.00  0.00            
ATOM     66 HD22 ASN A   4     -24.089 -12.638  44.271  1.00  0.00            
ATOM     67  C   ASN A   4     -27.223 -11.485  40.350  1.00  0.00            
ATOM     68  O   ASN A   4     -27.351 -12.616  39.886  1.00  0.00            
ATOM     69  N   ARG A   5     -26.662 -10.504  39.622  1.00  0.00            
ATOM     70  H   ARG A   5     -26.521  -9.613  40.077  1.00  0.00            
ATOM     71  CA  ARG A   5     -26.049 -10.701  38.281  1.00  0.00            
ATOM     72  HA  ARG A   5     -26.686 -11.365  37.694  1.00  0.00            
ATOM     73  CB  ARG A   5     -25.910  -9.367  37.532  1.00  0.00            
ATOM     74  HB3 ARG A   5     -25.428  -9.548  36.569  1.00  0.00            
ATOM     75  HB2 ARG A   5     -25.273  -8.694  38.110  1.00  0.00            
ATOM     76  CG  ARG A   5     -27.254  -8.697  37.256  1.00  0.00            
ATOM     77  HG3 ARG A   5     -27.749  -8.450  38.195  1.00  0.00            
ATOM     78  HG2 ARG A   5     -27.886  -9.367  36.671  1.00  0.00            
ATOM     79  CD  ARG A   5     -26.990  -7.419  36.464  1.00  0.00            
ATOM     80  HD3 ARG A   5     -26.541  -7.684  35.503  1.00  0.00            
ATOM     81  HD2 ARG A   5     -26.288  -6.793  37.022  1.00  0.00            
ATOM     82  NE  ARG A   5     -28.235  -6.673  36.248  1.00  0.00            
ATOM     83  HE  ARG A   5     -29.062  -7.022  36.707  1.00  0.00            
ATOM     84  CZ  ARG A   5     -28.344  -5.562  35.544  1.00  0.00            
ATOM     85  NH1 ARG A   5     -29.504  -4.981  35.426  1.00  0.00            
ATOM     86 HH11 ARG A   5     -30.300  -5.341  35.920  1.00  0.00            
ATOM     87 HH12 ARG A   5     -29.579  -4.121  34.909  1.00  0.00            
ATOM     88  NH2 ARG A   5     -27.321  -5.015  34.947  1.00  0.00            
ATOM     89 HH21 ARG A   5     -26.415  -5.442  35.029  1.00  0.00            
ATOM     90 HH22 ARG A   5     -27.415  -4.167  34.413  1.00  0.00            
ATOM     91  C   ARG A   5     -24.689 -11.408  38.346  1.00  0.00            
ATOM     92  O   ARG A   5     -23.879 -11.305  37.429  1.00  0.00            
ATOM     93  N   LYS A   6     -24.406 -12.047  39.480  1.00  0.00            
ATOM     94  H   LYS A   6     -25.126 -12.034  40.186  1.00  0.00            
ATOM     95  CA  LYS A   6     -23.149 -12.680  39.870  1.00  0.00            
ATOM     96  HA  LYS A   6     -23.265 -13.070  40.881  1.00  0.00            
ATOM     97  CB  LYS A   6     -22.862 -13.851  38.940  1.00  0.00            
ATOM     98  HB3 LYS A   6     -22.047 -14.403  39.403  1.00  0.00            
ATOM     99  HB2 LYS A   6     -22.514 -13.416  38.006  1.00  0.00            
ATOM    100  CG  LYS A   6     -23.997 -14.833  38.604  1.00  0.00            
ATOM    101  HG3 LYS A   6     -23.674 -15.463  37.774  1.00  0.00            
ATOM    102  HG2 LYS A   6     -24.889 -14.299  38.278  1.00  0.00            
ATOM    103  CD  LYS A   6     -24.326 -15.730  39.797  1.00  0.00            
ATOM    104  HD3 LYS A   6     -24.681 -15.110  40.621  1.00  0.00            
ATOM    105  HD2 LYS A   6     -23.422 -16.262  40.102  1.00  0.00            
ATOM    106  CE  LYS A   6     -25.405 -16.738  39.393  1.00  0.00            
ATOM    107  HE3 LYS A   6     -25.007 -17.375  38.596  1.00  0.00            
ATOM    108  HE2 LYS A   6     -26.259 -16.187  38.986  1.00  0.00            
ATOM    109  NZ  LYS A   6     -25.831 -17.562  40.550  1.00  0.00            
ATOM    110  HZ1 LYS A   6     -26.560 -18.209  40.276  1.00  0.00            
ATOM    111  HZ2 LYS A   6     -25.055 -18.093  40.925  1.00  0.00            
ATOM    112  HZ3 LYS A   6     -26.201 -16.970  41.282  1.00  0.00            
ATOM    113  C   LYS A   6     -21.925 -11.760  39.936  1.00  0.00            
ATOM    114  O   LYS A   6     -20.845 -12.247  40.238  1.00  0.00            
ATOM    115  N   ALA A   7     -22.070 -10.473  39.613  1.00  0.00            
ATOM    116  H   ALA A   7     -22.988 -10.180  39.333  1.00  0.00            
ATOM    117  CA  ALA A   7     -21.001  -9.478  39.587  1.00  0.00            
ATOM    118  HA  ALA A   7     -21.377  -8.620  39.028  1.00  0.00            
ATOM    119  CB  ALA A   7     -20.754  -8.992  41.024  1.00  0.00            
ATOM    120  1HB ALA A   7     -20.039  -8.170  41.017  1.00  0.00            
ATOM    121  2HB ALA A   7     -21.689  -8.645  41.467  1.00  0.00            
ATOM    122  3HB ALA A   7     -20.353  -9.807  41.629  1.00  0.00            
ATOM    123  C   ALA A   7     -19.739  -9.960  38.829  1.00  0.00            
ATOM    124  O   ALA A   7     -18.652 -10.017  39.406  1.00  0.00            
ATOM    125  N   LYS A   8     -19.897 -10.236  37.517  1.00  0.00            
ATOM    126  H   LYS A   8     -20.832 -10.111  37.157  1.00  0.00            
ATOM    127  CA  LYS A   8     -18.882 -10.717  36.537  1.00  0.00            
ATOM    128  HA  LYS A   8     -19.224 -10.372  35.561  1.00  0.00            
ATOM    129  CB  LYS A   8     -17.488 -10.058  36.738  1.00  0.00            
ATOM    130  HB3 LYS A   8     -16.859 -10.305  35.881  1.00  0.00            
ATOM    131  HB2 LYS A   8     -17.024 -10.540  37.598  1.00  0.00            
ATOM    132  CG  LYS A   8     -17.431  -8.524  36.905  1.00  0.00            
ATOM    133  HG3 LYS A   8     -18.216  -8.164  37.567  1.00  0.00            
ATOM    134  HG2 LYS A   8     -17.586  -8.062  35.929  1.00  0.00            
ATOM    135  CD  LYS A   8     -16.078  -8.054  37.473  1.00  0.00            
ATOM    136  HD3 LYS A   8     -16.039  -6.965  37.406  1.00  0.00            
ATOM    137  HD2 LYS A   8     -15.271  -8.468  36.865  1.00  0.00            
ATOM    138  CE  LYS A   8     -15.898  -8.474  38.943  1.00  0.00            
ATOM    139  HE3 LYS A   8     -15.952  -9.566  39.012  1.00  0.00            
ATOM    140  HE2 LYS A   8     -16.738  -8.081  39.525  1.00  0.00            
ATOM    141  NZ  LYS A   8     -14.610  -7.993  39.506  1.00  0.00            
ATOM    142  HZ1 LYS A   8     -14.522  -8.283  40.473  1.00  0.00            
ATOM    143  HZ2 LYS A   8     -13.831  -8.379  38.988  1.00  0.00            
ATOM    144  HZ3 LYS A   8     -14.559  -6.984  39.468  1.00  0.00            
ATOM    145  C   LYS A   8     -18.741 -12.253  36.350  1.00  0.00            
ATOM    146  O   LYS A   8     -17.748 -12.665  35.760  1.00  0.00            
ATOM    147  N   ALA A   9     -19.697 -13.094  36.790  1.00  0.00            
ATOM    148  H   ALA A   9     -20.467 -12.696  37.302  1.00  0.00            
ATOM    149  CA  ALA A   9     -19.572 -14.577  36.739  1.00  0.00            
ATOM    150  HA  ALA A   9     -18.894 -14.906  37.528  1.00  0.00            
ATOM    151  CB  ALA A   9     -20.929 -15.275  36.922  1.00  0.00            
ATOM    152  1HB ALA A   9     -20.928 -16.252  36.436  1.00  0.00            
ATOM    153  2HB ALA A   9     -21.086 -15.485  37.970  1.00  0.00            
ATOM    154  3HB ALA A   9     -21.728 -14.690  36.465  1.00  0.00            
ATOM    155  C   ALA A   9     -19.061 -15.154  35.421  1.00  0.00            
ATOM    156  O   ALA A   9     -18.240 -16.067  35.416  1.00  0.00            
ATOM    157  N   LYS A  10     -19.663 -14.713  34.315  1.00  0.00            
ATOM    158  H   LYS A  10     -20.303 -13.936  34.401  1.00  0.00            
ATOM    159  CA  LYS A  10     -19.365 -15.189  32.972  1.00  0.00            
ATOM    160  HA  LYS A  10     -18.534 -15.886  33.031  1.00  0.00            
ATOM    161  CB  LYS A  10     -20.551 -15.957  32.371  1.00  0.00            
ATOM    162  HB3 LYS A  10     -20.302 -16.206  31.338  1.00  0.00            
ATOM    163  HB2 LYS A  10     -21.442 -15.325  32.369  1.00  0.00            
ATOM    164  CG  LYS A  10     -20.836 -17.257  33.143  1.00  0.00            
ATOM    165  HG3 LYS A  10     -21.247 -17.016  34.124  1.00  0.00            
ATOM    166  HG2 LYS A  10     -19.904 -17.809  33.279  1.00  0.00            
ATOM    167  CD  LYS A  10     -21.830 -18.142  32.383  1.00  0.00            
ATOM    168  HD3 LYS A  10     -21.408 -18.390  31.408  1.00  0.00            
ATOM    169  HD2 LYS A  10     -22.764 -17.594  32.242  1.00  0.00            
ATOM    170  CE  LYS A  10     -22.095 -19.432  33.167  1.00  0.00            
ATOM    171  HE3 LYS A  10     -22.511 -19.168  34.145  1.00  0.00            
ATOM    172  HE2 LYS A  10     -21.140 -19.939  33.337  1.00  0.00            
ATOM    173  NZ  LYS A  10     -23.026 -20.324  32.433  1.00  0.00            
ATOM    174  HZ1 LYS A  10     -23.201 -21.172  32.957  1.00  0.00            
ATOM    175  HZ2 LYS A  10     -23.907 -19.856  32.262  1.00  0.00            
ATOM    176  HZ3 LYS A  10     -22.629 -20.587  31.539  1.00  0.00            
ATOM    177  C   LYS A  10     -18.960 -13.981  32.126  1.00  0.00            
ATOM    178  O   LYS A  10     -19.705 -13.000  32.120  1.00  0.00            
ATOM    179  N   PRO A  11     -17.809 -14.031  31.434  1.00  0.00            
ATOM    180  CD  PRO A  11     -16.755 -15.023  31.577  1.00  0.00            
ATOM    181  CA  PRO A  11     -17.411 -12.993  30.489  1.00  0.00            
ATOM    182  HA  PRO A  11     -17.370 -12.041  31.020  1.00  0.00            
ATOM    183  CB  PRO A  11     -16.004 -13.381  30.016  1.00  0.00            
ATOM    184  HB3 PRO A  11     -15.361 -12.506  29.919  1.00  0.00            
ATOM    185  HB2 PRO A  11     -16.066 -13.917  29.068  1.00  0.00            
ATOM    186  CG  PRO A  11     -15.487 -14.334  31.093  1.00  0.00            
ATOM    187  HG3 PRO A  11     -15.048 -13.767  31.915  1.00  0.00            
ATOM    188  HG2 PRO A  11     -14.773 -15.054  30.693  1.00  0.00            
ATOM    189  HD3 PRO A  11     -16.617 -15.328  32.615  1.00  0.00            
ATOM    190  HD2 PRO A  11     -16.984 -15.886  30.951  1.00  0.00            
ATOM    191  C   PRO A  11     -18.389 -12.879  29.309  1.00  0.00            
ATOM    192  O   PRO A  11     -19.107 -13.828  28.994  1.00  0.00            
ATOM    193  N   VAL A  12     -18.364 -11.736  28.616  1.00  0.00            
ATOM    194  H   VAL A  12     -17.728 -11.012  28.914  1.00  0.00            
ATOM    195  CA  VAL A  12     -19.262 -11.415  27.488  1.00  0.00            
ATOM    196  HA  VAL A  12     -19.742 -12.334  27.151  1.00  0.00            
ATOM    197  CB  VAL A  12     -20.395 -10.453  27.927  1.00  0.00            
ATOM    198  HB  VAL A  12     -19.964  -9.486  28.190  1.00  0.00            
ATOM    199  CG1 VAL A  12     -21.443 -10.254  26.819  1.00  0.00            
ATOM    200 HG11 VAL A  12     -22.228  -9.585  27.169  1.00  0.00            
ATOM    201 HG12 VAL A  12     -20.994  -9.798  25.939  1.00  0.00            
ATOM    202 HG13 VAL A  12     -21.881 -11.212  26.538  1.00  0.00            
ATOM    203  CG2 VAL A  12     -21.163 -10.977  29.154  1.00  0.00            
ATOM    204 HG21 VAL A  12     -21.978 -10.297  29.400  1.00  0.00            
ATOM    205 HG22 VAL A  12     -21.573 -11.966  28.942  1.00  0.00            
ATOM    206 HG23 VAL A  12     -20.505 -11.043  30.020  1.00  0.00            
ATOM    207  C   VAL A  12     -18.444 -10.886  26.299  1.00  0.00            
ATOM    208  O   VAL A  12     -18.542  -9.724  25.919  1.00  0.00            
ATOM    209  N   THR A  13     -17.593 -11.752  25.732  1.00  0.00            
ATOM    210  H   THR A  13     -17.611 -12.700  26.073  1.00  0.00            
ATOM    211  CA  THR A  13     -16.780 -11.462  24.530  1.00  0.00            
ATOM    212  HA  THR A  13     -17.365 -10.807  23.883  1.00  0.00            
ATOM    213  CB  THR A  13     -15.451 -10.722  24.857  1.00  0.00            
ATOM    214  HB  THR A  13     -14.752 -11.422  25.317  1.00  0.00            
ATOM    215  OG1 THR A  13     -15.605  -9.673  25.776  1.00  0.00            
ATOM    216  1HG THR A  13     -14.951  -8.996  25.587  1.00  0.00            
ATOM    217  CG2 THR A  13     -14.795 -10.111  23.611  1.00  0.00            
ATOM    218 HG21 THR A  13     -13.924  -9.523  23.898  1.00  0.00            
ATOM    219 HG22 THR A  13     -14.454 -10.888  22.928  1.00  0.00            
ATOM    220 HG23 THR A  13     -15.507  -9.474  23.087  1.00  0.00            
ATOM    221  C   THR A  13     -16.540 -12.763  23.741  1.00  0.00            
ATOM    222  O   THR A  13     -17.479 -13.370  23.235  1.00  0.00            
ATOM    223  N   ARG A  14     -15.285 -13.217  23.640  1.00  0.00            
ATOM    224  H   ARG A  14     -14.561 -12.678  24.096  1.00  0.00            
ATOM    225  CA  ARG A  14     -14.816 -14.410  22.938  1.00  0.00            
ATOM    226  HA  ARG A  14     -15.546 -15.212  23.060  1.00  0.00            
ATOM    227  CB  ARG A  14     -14.664 -14.067  21.447  1.00  0.00            
ATOM    228  HB3 ARG A  14     -13.941 -13.254  21.338  1.00  0.00            
ATOM    229  HB2 ARG A  14     -15.627 -13.718  21.067  1.00  0.00            
ATOM    230  CG  ARG A  14     -14.206 -15.261  20.602  1.00  0.00            
ATOM    231  HG3 ARG A  14     -14.913 -16.085  20.719  1.00  0.00            
ATOM    232  HG2 ARG A  14     -13.214 -15.585  20.919  1.00  0.00            
ATOM    233  CD  ARG A  14     -14.144 -14.850  19.131  1.00  0.00            
ATOM    234  HD3 ARG A  14     -13.465 -13.999  19.032  1.00  0.00            
ATOM    235  HD2 ARG A  14     -15.142 -14.547  18.807  1.00  0.00            
ATOM    236  NE  ARG A  14     -13.662 -15.957  18.288  1.00  0.00            
ATOM    237  HE  ARG A  14     -13.380 -16.803  18.764  1.00  0.00            
ATOM    238  CZ  ARG A  14     -13.519 -15.908  16.979  1.00  0.00            
ATOM    239  NH1 ARG A  14     -13.075 -16.943  16.325  1.00  0.00            
ATOM    240 HH11 ARG A  14     -12.847 -17.783  16.825  1.00  0.00            
ATOM    241 HH12 ARG A  14     -12.947 -16.892  15.332  1.00  0.00            
ATOM    242  NH2 ARG A  14     -13.807 -14.834  16.297  1.00  0.00            
ATOM    243 HH21 ARG A  14     -14.140 -14.024  16.788  1.00  0.00            
ATOM    244 HH22 ARG A  14     -13.679 -14.802  15.303  1.00  0.00            
ATOM    245  C   ARG A  14     -13.477 -14.813  23.556  1.00  0.00            
ATOM    246  O   ARG A  14     -12.655 -13.951  23.840  1.00  0.00            
ATOM    247  N   GLY A  15     -13.263 -16.110  23.731  1.00  0.00            
ATOM    248  H   GLY A  15     -14.005 -16.731  23.466  1.00  0.00            
ATOM    249  CA  GLY A  15     -11.998 -16.686  24.217  1.00  0.00            
ATOM    250  HA3 GLY A  15     -12.018 -16.719  25.306  1.00  0.00            
ATOM    251  HA2 GLY A  15     -11.159 -16.060  23.907  1.00  0.00            
ATOM    252  C   GLY A  15     -11.753 -18.104  23.690  1.00  0.00            
ATOM    253  O   GLY A  15     -10.615 -18.539  23.573  1.00  0.00            
ATOM    254  N   ALA A  16     -12.826 -18.789  23.287  1.00  0.00            
ATOM    255  H   ALA A  16     -13.733 -18.416  23.488  1.00  0.00            
ATOM    256  CA  ALA A  16     -12.782 -19.988  22.466  1.00  0.00            
ATOM    257  HA  ALA A  16     -12.019 -20.659  22.871  1.00  0.00            
ATOM    258  CB  ALA A  16     -14.149 -20.675  22.577  1.00  0.00            
ATOM    259  1HB ALA A  16     -14.094 -21.677  22.149  1.00  0.00            
ATOM    260  2HB ALA A  16     -14.445 -20.762  23.623  1.00  0.00            
ATOM    261  3HB ALA A  16     -14.896 -20.096  22.033  1.00  0.00            
ATOM    262  C   ALA A  16     -12.430 -19.682  20.993  1.00  0.00            
ATOM    263  O   ALA A  16     -12.318 -18.530  20.556  1.00  0.00            
ATOM    264  N   GLY A  17     -12.324 -20.750  20.206  1.00  0.00            
ATOM    265  H   GLY A  17     -12.512 -21.656  20.618  1.00  0.00            
ATOM    266  CA  GLY A  17     -11.702 -20.781  18.889  1.00  0.00            
ATOM    267  HA3 GLY A  17     -11.198 -19.837  18.678  1.00  0.00            
ATOM    268  HA2 GLY A  17     -12.457 -20.971  18.126  1.00  0.00            
ATOM    269  C   GLY A  17     -10.689 -21.922  18.867  1.00  0.00            
ATOM    270  O   GLY A  17     -10.985 -22.993  19.383  1.00  0.00            
ATOM    271  N   ALA A  18      -9.515 -21.685  18.285  1.00  0.00            
ATOM    272  H   ALA A  18      -9.325 -20.742  17.987  1.00  0.00            
ATOM    273  CA  ALA A  18      -8.380 -22.619  18.292  1.00  0.00            
ATOM    274  HA  ALA A  18      -8.203 -22.988  19.305  1.00  0.00            
ATOM    275  CB  ALA A  18      -8.702 -23.805  17.365  1.00  0.00            
ATOM    276  1HB ALA A  18      -7.826 -24.449  17.278  1.00  0.00            
ATOM    277  2HB ALA A  18      -9.519 -24.396  17.781  1.00  0.00            
ATOM    278  3HB ALA A  18      -8.989 -23.452  16.374  1.00  0.00            
ATOM    279  C   ALA A  18      -7.105 -21.912  17.802  1.00  0.00            
ATOM    280  O   ALA A  18      -6.059 -21.964  18.436  1.00  0.00            
ATOM    281  N   GLY A  19      -7.232 -21.225  16.666  1.00  0.00            
ATOM    282  H   GLY A  19      -8.128 -21.277  16.211  1.00  0.00            
ATOM    283  CA  GLY A  19      -6.176 -20.474  15.987  1.00  0.00            
ATOM    284  HA3 GLY A  19      -5.288 -21.100  15.886  1.00  0.00            
ATOM    285  HA2 GLY A  19      -5.916 -19.585  16.562  1.00  0.00            
ATOM    286  C   GLY A  19      -6.662 -20.061  14.598  1.00  0.00            
ATOM    287  O   GLY A  19      -6.891 -18.886  14.325  1.00  0.00            
ATOM    288  N   GLY A  20      -6.951 -21.050  13.745  1.00  0.00            
ATOM    289  H   GLY A  20      -6.741 -21.997  14.024  1.00  0.00            
ATOM    290  CA  GLY A  20      -7.518 -20.835  12.407  1.00  0.00            
ATOM    291  HA3 GLY A  20      -8.334 -20.113  12.474  1.00  0.00            
ATOM    292  HA2 GLY A  20      -7.927 -21.773  12.030  1.00  0.00            
ATOM    293  C   GLY A  20      -6.492 -20.312  11.395  1.00  0.00            
ATOM    294  O   GLY A  20      -6.035 -21.069  10.545  1.00  0.00            
ATOM    295  N   ARG A  21      -6.154 -19.019  11.486  1.00  0.00            
ATOM    296  H   ARG A  21      -6.524 -18.523  12.292  1.00  0.00            
ATOM    297  CA  ARG A  21      -5.095 -18.351  10.705  1.00  0.00            
ATOM    298  HA  ARG A  21      -4.358 -19.107  10.427  1.00  0.00            
ATOM    299  CB  ARG A  21      -5.663 -17.726   9.402  1.00  0.00            
ATOM    300  HB3 ARG A  21      -4.839 -17.236   8.881  1.00  0.00            
ATOM    301  HB2 ARG A  21      -6.403 -16.968   9.666  1.00  0.00            
ATOM    302  CG  ARG A  21      -6.304 -18.711   8.401  1.00  0.00            
ATOM    303  HG3 ARG A  21      -7.168 -19.192   8.861  1.00  0.00            
ATOM    304  HG2 ARG A  21      -5.574 -19.476   8.130  1.00  0.00            
ATOM    305  CD  ARG A  21      -6.764 -17.959   7.135  1.00  0.00            
ATOM    306  HD3 ARG A  21      -5.893 -17.486   6.680  1.00  0.00            
ATOM    307  HD2 ARG A  21      -7.465 -17.176   7.434  1.00  0.00            
ATOM    308  NE  ARG A  21      -7.416 -18.839   6.137  1.00  0.00            
ATOM    309  HE  ARG A  21      -7.535 -19.805   6.402  1.00  0.00            
ATOM    310  CZ  ARG A  21      -7.944 -18.454   4.976  1.00  0.00            
ATOM    311  NH1 ARG A  21      -8.512 -19.329   4.189  1.00  0.00            
ATOM    312 HH11 ARG A  21      -8.671 -20.265   4.516  1.00  0.00            
ATOM    313 HH12 ARG A  21      -9.013 -18.994   3.382  1.00  0.00            
ATOM    314  NH2 ARG A  21      -7.904 -17.218   4.558  1.00  0.00            
ATOM    315 HH21 ARG A  21      -7.604 -16.479   5.173  1.00  0.00            
ATOM    316 HH22 ARG A  21      -8.365 -16.893   3.718  1.00  0.00            
ATOM    317  C   ARG A  21      -4.325 -17.364  11.612  1.00  0.00            
ATOM    318  O   ARG A  21      -3.857 -17.757  12.672  1.00  0.00            
ATOM    319  N   GLN A  22      -4.157 -16.109  11.180  1.00  0.00            
ATOM    320  H   GLN A  22      -4.643 -15.865  10.337  1.00  0.00            
ATOM    321  CA  GLN A  22      -3.390 -15.055  11.881  1.00  0.00            
ATOM    322  HA  GLN A  22      -3.429 -15.216  12.961  1.00  0.00            
ATOM    323  CB  GLN A  22      -1.927 -15.083  11.411  1.00  0.00            
ATOM    324  HB3 GLN A  22      -1.421 -14.208  11.822  1.00  0.00            
ATOM    325  HB2 GLN A  22      -1.903 -15.004  10.322  1.00  0.00            
ATOM    326  CG  GLN A  22      -1.132 -16.321  11.842  1.00  0.00            
ATOM    327  HG3 GLN A  22      -1.551 -17.216  11.385  1.00  0.00            
ATOM    328  HG2 GLN A  22      -1.192 -16.424  12.926  1.00  0.00            
ATOM    329  CD  GLN A  22       0.331 -16.224  11.427  1.00  0.00            
ATOM    330  OE1 GLN A  22       0.708 -15.500  10.519  1.00  0.00            
ATOM    331  NE2 GLN A  22       1.210 -16.950  12.079  1.00  0.00            
ATOM    332 HE21 GLN A  22       0.920 -17.538  12.840  1.00  0.00            
ATOM    333 HE22 GLN A  22       2.164 -16.885  11.770  1.00  0.00            
ATOM    334  C   GLN A  22      -3.910 -13.636  11.593  1.00  0.00            
ATOM    335  O   GLN A  22      -3.844 -12.747  12.436  1.00  0.00            
ATOM    336  N   ARG A  23      -4.393 -13.416  10.366  1.00  0.00            
ATOM    337  H   ARG A  23      -4.391 -14.197   9.733  1.00  0.00            
ATOM    338  CA  ARG A  23      -5.071 -12.202   9.882  1.00  0.00            
ATOM    339  HA  ARG A  23      -5.167 -11.490  10.704  1.00  0.00            
ATOM    340  CB  ARG A  23      -4.256 -11.572   8.734  1.00  0.00            
ATOM    341  HB3 ARG A  23      -4.717 -10.628   8.441  1.00  0.00            
ATOM    342  HB2 ARG A  23      -4.291 -12.237   7.877  1.00  0.00            
ATOM    343  CG  ARG A  23      -2.772 -11.327   9.038  1.00  0.00            
ATOM    344  HG3 ARG A  23      -2.305 -10.926   8.138  1.00  0.00            
ATOM    345  HG2 ARG A  23      -2.280 -12.274   9.266  1.00  0.00            
ATOM    346  CD  ARG A  23      -2.561 -10.350  10.200  1.00  0.00            
ATOM    347  HD3 ARG A  23      -3.049 -10.745  11.093  1.00  0.00            
ATOM    348  HD2 ARG A  23      -3.024  -9.390   9.963  1.00  0.00            
ATOM    349  NE  ARG A  23      -1.129 -10.173  10.494  1.00  0.00            
ATOM    350  HE  ARG A  23      -0.787 -10.652  11.313  1.00  0.00            
ATOM    351  CZ  ARG A  23      -0.251  -9.468   9.807  1.00  0.00            
ATOM    352  NH1 ARG A  23       0.998  -9.435  10.170  1.00  0.00            
ATOM    353 HH11 ARG A  23       1.300  -9.954  10.976  1.00  0.00            
ATOM    354 HH12 ARG A  23       1.670  -8.920   9.633  1.00  0.00            
ATOM    355  NH2 ARG A  23      -0.588  -8.788   8.747  1.00  0.00            
ATOM    356 HH21 ARG A  23      -1.549  -8.799   8.462  1.00  0.00            
ATOM    357 HH22 ARG A  23       0.097  -8.238   8.270  1.00  0.00            
ATOM    358  C   ARG A  23      -6.492 -12.574   9.440  1.00  0.00            
ATOM    359  O   ARG A  23      -6.774 -13.764   9.341  1.00  0.00            
ATOM    360  N   GLY A  24      -7.328 -11.567   9.154  1.00  0.00            
ATOM    361  H   GLY A  24      -6.968 -10.634   9.268  1.00  0.00            
ATOM    362  CA  GLY A  24      -8.759 -11.687   8.810  1.00  0.00            
ATOM    363  HA3 GLY A  24      -9.177 -10.685   8.700  1.00  0.00            
ATOM    364  HA2 GLY A  24      -9.284 -12.172   9.633  1.00  0.00            
ATOM    365  C   GLY A  24      -9.060 -12.485   7.533  1.00  0.00            
ATOM    366  O   GLY A  24      -8.800 -13.682   7.473  1.00  0.00            
ATOM    367  N   GLN A  25      -9.592 -11.826   6.493  1.00  0.00            
ATOM    368  H   GLN A  25      -9.877 -10.866   6.604  1.00  0.00            
ATOM    369  CA  GLN A  25      -9.837 -12.470   5.190  1.00  0.00            
ATOM    370  HA  GLN A  25     -10.604 -13.232   5.334  1.00  0.00            
ATOM    371  CB  GLN A  25     -10.376 -11.408   4.204  1.00  0.00            
ATOM    372  HB3 GLN A  25      -9.627 -10.628   4.056  1.00  0.00            
ATOM    373  HB2 GLN A  25     -11.261 -10.940   4.641  1.00  0.00            
ATOM    374  CG  GLN A  25     -10.769 -11.982   2.831  1.00  0.00            
ATOM    375  HG3 GLN A  25      -9.869 -12.310   2.309  1.00  0.00            
ATOM    376  HG2 GLN A  25     -11.226 -11.197   2.228  1.00  0.00            
ATOM    377  CD  GLN A  25     -11.752 -13.149   2.935  1.00  0.00            
ATOM    378  OE1 GLN A  25     -12.582 -13.226   3.829  1.00  0.00            
ATOM    379  NE2 GLN A  25     -11.673 -14.120   2.061  1.00  0.00            
ATOM    380 HE21 GLN A  25     -11.207 -13.892   1.174  1.00  0.00            
ATOM    381 HE22 GLN A  25     -12.395 -14.806   2.078  1.00  0.00            
ATOM    382  C   GLN A  25      -8.577 -13.191   4.664  1.00  0.00            
ATOM    383  O   GLN A  25      -8.651 -14.329   4.209  1.00  0.00            
ATOM    384  N   ASN A  26      -7.411 -12.562   4.872  1.00  0.00            
ATOM    385  H   ASN A  26      -7.500 -11.655   5.297  1.00  0.00            
ATOM    386  CA  ASN A  26      -6.047 -13.054   4.644  1.00  0.00            
ATOM    387  HA  ASN A  26      -5.416 -12.165   4.595  1.00  0.00            
ATOM    388  CB  ASN A  26      -5.571 -13.878   5.851  1.00  0.00            
ATOM    389  HB3 ASN A  26      -6.109 -14.823   5.886  1.00  0.00            
ATOM    390  HB2 ASN A  26      -5.781 -13.350   6.775  1.00  0.00            
ATOM    391  CG  ASN A  26      -4.076 -14.124   5.735  1.00  0.00            
ATOM    392  OD1 ASN A  26      -3.302 -13.207   5.529  1.00  0.00            
ATOM    393  ND2 ASN A  26      -3.617 -15.351   5.793  1.00  0.00            
ATOM    394 HD21 ASN A  26      -4.229 -16.120   5.976  1.00  0.00            
ATOM    395 HD22 ASN A  26      -2.620 -15.450   5.678  1.00  0.00            
ATOM    396  C   ASN A  26      -5.818 -13.837   3.337  1.00  0.00            
ATOM    397  O   ASN A  26      -6.161 -15.020   3.263  1.00  0.00            
ATOM    398  N   LYS A  27      -5.058 -13.216   2.418  1.00  0.00            
ATOM    399  H   LYS A  27      -4.773 -12.286   2.690  1.00  0.00            
ATOM    400  CA  LYS A  27      -4.992 -13.436   0.951  1.00  0.00            
ATOM    401  HA  LYS A  27      -3.983 -13.182   0.628  1.00  0.00            
ATOM    402  CB  LYS A  27      -5.241 -14.902   0.538  1.00  0.00            
ATOM    403  HB3 LYS A  27      -5.149 -15.003  -0.543  1.00  0.00            
ATOM    404  HB2 LYS A  27      -6.273 -15.156   0.790  1.00  0.00            
ATOM    405  CG  LYS A  27      -4.258 -15.902   1.173  1.00  0.00            
ATOM    406  HG3 LYS A  27      -4.000 -15.618   2.192  1.00  0.00            
ATOM    407  HG2 LYS A  27      -3.336 -15.923   0.591  1.00  0.00            
ATOM    408  CD  LYS A  27      -4.900 -17.292   1.194  1.00  0.00            
ATOM    409  HD3 LYS A  27      -5.049 -17.624   0.165  1.00  0.00            
ATOM    410  HD2 LYS A  27      -5.870 -17.237   1.696  1.00  0.00            
ATOM    411  CE  LYS A  27      -4.003 -18.269   1.953  1.00  0.00            
ATOM    412  HE3 LYS A  27      -4.016 -17.996   3.013  1.00  0.00            
ATOM    413  HE2 LYS A  27      -2.978 -18.154   1.590  1.00  0.00            
ATOM    414  NZ  LYS A  27      -4.465 -19.665   1.762  1.00  0.00            
ATOM    415  HZ1 LYS A  27      -3.842 -20.314   2.227  1.00  0.00            
ATOM    416  HZ2 LYS A  27      -5.400 -19.779   2.128  1.00  0.00            
ATOM    417  HZ3 LYS A  27      -4.480 -19.893   0.775  1.00  0.00            
ATOM    418  C   LYS A  27      -5.904 -12.435   0.227  1.00  0.00            
ATOM    419  O   LYS A  27      -6.278 -11.435   0.830  1.00  0.00            
ATOM    420  N   GLU A  28      -6.137 -12.646  -1.072  1.00  0.00            
ATOM    421  H   GLU A  28      -5.818 -13.516  -1.461  1.00  0.00            
ATOM    422  CA  GLU A  28      -6.979 -11.804  -1.951  1.00  0.00            
ATOM    423  HA  GLU A  28      -6.868 -12.191  -2.963  1.00  0.00            
ATOM    424  CB  GLU A  28      -8.469 -11.983  -1.599  1.00  0.00            
ATOM    425  HB3 GLU A  28      -9.078 -11.420  -2.307  1.00  0.00            
ATOM    426  HB2 GLU A  28      -8.644 -11.589  -0.597  1.00  0.00            
ATOM    427  CG  GLU A  28      -8.874 -13.469  -1.671  1.00  0.00            
ATOM    428  HG3 GLU A  28      -8.201 -14.072  -1.059  1.00  0.00            
ATOM    429  HG2 GLU A  28      -8.771 -13.807  -2.705  1.00  0.00            
ATOM    430  CD  GLU A  28     -10.290 -13.749  -1.167  1.00  0.00            
ATOM    431  OE1 GLU A  28     -10.743 -13.029  -0.251  1.00  0.00            
ATOM    432  OE2 GLU A  28     -10.864 -14.767  -1.606  1.00  0.00            
ATOM    433  C   GLU A  28      -6.522 -10.334  -2.053  1.00  0.00            
ATOM    434  O   GLU A  28      -7.226  -9.470  -2.571  1.00  0.00            
ATOM    435  N   ARG A  29      -5.290 -10.055  -1.608  1.00  0.00            
ATOM    436  H   ARG A  29      -4.747 -10.832  -1.271  1.00  0.00            
ATOM    437  CA  ARG A  29      -4.679  -8.729  -1.580  1.00  0.00            
ATOM    438  HA  ARG A  29      -5.481  -8.003  -1.463  1.00  0.00            
ATOM    439  CB  ARG A  29      -3.766  -8.630  -0.348  1.00  0.00            
ATOM    440  HB3 ARG A  29      -2.958  -9.360  -0.431  1.00  0.00            
ATOM    441  HB2 ARG A  29      -4.356  -8.867   0.540  1.00  0.00            
ATOM    442  CG  ARG A  29      -3.164  -7.226  -0.188  1.00  0.00            
ATOM    443  HG3 ARG A  29      -3.969  -6.489  -0.184  1.00  0.00            
ATOM    444  HG2 ARG A  29      -2.494  -7.019  -1.023  1.00  0.00            
ATOM    445  CD  ARG A  29      -2.377  -7.124   1.124  1.00  0.00            
ATOM    446  HD3 ARG A  29      -1.587  -7.878   1.117  1.00  0.00            
ATOM    447  HD2 ARG A  29      -3.057  -7.327   1.954  1.00  0.00            
ATOM    448  NE  ARG A  29      -1.785  -5.783   1.288  1.00  0.00            
ATOM    449  HE  ARG A  29      -1.982  -5.120   0.555  1.00  0.00            
ATOM    450  CZ  ARG A  29      -1.005  -5.368   2.272  1.00  0.00            
ATOM    451  NH1 ARG A  29      -0.559  -4.146   2.290  1.00  0.00            
ATOM    452 HH11 ARG A  29      -0.814  -3.510   1.554  1.00  0.00            
ATOM    453 HH12 ARG A  29       0.039  -3.828   3.031  1.00  0.00            
ATOM    454  NH2 ARG A  29      -0.646  -6.148   3.254  1.00  0.00            
ATOM    455 HH21 ARG A  29      -0.946  -7.103   3.227  1.00  0.00            
ATOM    456 HH22 ARG A  29      -0.018  -5.810   3.960  1.00  0.00            
ATOM    457  C   ARG A  29      -3.933  -8.473  -2.894  1.00  0.00            
ATOM    458  O   ARG A  29      -3.024  -9.243  -3.208  1.00  0.00            
ATOM    459  N   PRO A  30      -4.239  -7.387  -3.627  1.00  0.00            
ATOM    460  CD  PRO A  30      -5.360  -6.480  -3.437  1.00  0.00            
ATOM    461  CA  PRO A  30      -3.467  -6.992  -4.801  1.00  0.00            
ATOM    462  HA  PRO A  30      -3.607  -7.748  -5.570  1.00  0.00            
ATOM    463  CB  PRO A  30      -4.092  -5.678  -5.289  1.00  0.00            
ATOM    464  HB3 PRO A  30      -4.059  -5.596  -6.376  1.00  0.00            
ATOM    465  HB2 PRO A  30      -3.594  -4.823  -4.829  1.00  0.00            
ATOM    466  CG  PRO A  30      -5.527  -5.761  -4.772  1.00  0.00            
ATOM    467  HG3 PRO A  30      -6.128  -6.376  -5.445  1.00  0.00            
ATOM    468  HG2 PRO A  30      -5.974  -4.774  -4.646  1.00  0.00            
ATOM    469  HD3 PRO A  30      -6.278  -7.016  -3.191  1.00  0.00            
ATOM    470  HD2 PRO A  30      -5.115  -5.760  -2.654  1.00  0.00            
ATOM    471  C   PRO A  30      -1.978  -6.821  -4.446  1.00  0.00            
ATOM    472  O   PRO A  30      -1.679  -6.121  -3.471  1.00  0.00            
ATOM    473  N   PRO A  31      -1.040  -7.437  -5.193  1.00  0.00            
ATOM    474  CD  PRO A  31      -1.250  -8.484  -6.182  1.00  0.00            
ATOM    475  CA  PRO A  31       0.388  -7.229  -4.981  1.00  0.00            
ATOM    476  HA  PRO A  31       0.632  -7.585  -3.982  1.00  0.00            
ATOM    477  CB  PRO A  31       1.099  -8.127  -6.003  1.00  0.00            
ATOM    478  HB3 PRO A  31       2.034  -8.526  -5.608  1.00  0.00            
ATOM    479  HB2 PRO A  31       1.279  -7.586  -6.933  1.00  0.00            
ATOM    480  CG  PRO A  31       0.078  -9.235  -6.259  1.00  0.00            
ATOM    481  HG3 PRO A  31       0.127  -9.975  -5.459  1.00  0.00            
ATOM    482  HG2 PRO A  31       0.221  -9.706  -7.231  1.00  0.00            
ATOM    483  HD3 PRO A  31      -2.040  -9.173  -5.881  1.00  0.00            
ATOM    484  HD2 PRO A  31      -1.480  -8.033  -7.149  1.00  0.00            
ATOM    485  C   PRO A  31       0.752  -5.742  -5.150  1.00  0.00            
ATOM    486  O   PRO A  31       0.468  -5.173  -6.207  1.00  0.00            
ATOM    487  N   PRO A  32       1.356  -5.084  -4.142  1.00  0.00            
ATOM    488  CD  PRO A  32       1.635  -5.591  -2.806  1.00  0.00            
ATOM    489  CA  PRO A  32       1.749  -3.683  -4.253  1.00  0.00            
ATOM    490  HA  PRO A  32       0.932  -3.095  -4.674  1.00  0.00            
ATOM    491  CB  PRO A  32       2.007  -3.221  -2.815  1.00  0.00            
ATOM    492  HB3 PRO A  32       1.074  -2.858  -2.381  1.00  0.00            
ATOM    493  HB2 PRO A  32       2.774  -2.446  -2.762  1.00  0.00            
ATOM    494  CG  PRO A  32       2.439  -4.501  -2.098  1.00  0.00            
ATOM    495  HG3 PRO A  32       2.214  -4.462  -1.032  1.00  0.00            
ATOM    496  HG2 PRO A  32       3.505  -4.672  -2.257  1.00  0.00            
ATOM    497  HD3 PRO A  32       0.694  -5.753  -2.280  1.00  0.00            
ATOM    498  HD2 PRO A  32       2.213  -6.515  -2.844  1.00  0.00            
ATOM    499  C   PRO A  32       2.978  -3.552  -5.159  1.00  0.00            
ATOM    500  O   PRO A  32       4.101  -3.837  -4.746  1.00  0.00            
ATOM    501  N   VAL A  33       2.766  -3.121  -6.403  1.00  0.00            
ATOM    502  H   VAL A  33       1.816  -2.935  -6.690  1.00  0.00            
ATOM    503  CA  VAL A  33       3.838  -2.922  -7.387  1.00  0.00            
ATOM    504  HA  VAL A  33       4.656  -3.587  -7.122  1.00  0.00            
ATOM    505  CB  VAL A  33       3.379  -3.329  -8.802  1.00  0.00            
ATOM    506  HB  VAL A  33       2.524  -2.721  -9.098  1.00  0.00            
ATOM    507  CG1 VAL A  33       4.486  -3.167  -9.850  1.00  0.00            
ATOM    508 HG11 VAL A  33       4.132  -3.513 -10.821  1.00  0.00            
ATOM    509 HG12 VAL A  33       4.748  -2.117  -9.950  1.00  0.00            
ATOM    510 HG13 VAL A  33       5.368  -3.739  -9.565  1.00  0.00            
ATOM    511  CG2 VAL A  33       2.968  -4.808  -8.833  1.00  0.00            
ATOM    512 HG21 VAL A  33       2.696  -5.103  -9.846  1.00  0.00            
ATOM    513 HG22 VAL A  33       3.790  -5.434  -8.483  1.00  0.00            
ATOM    514 HG23 VAL A  33       2.102  -4.971  -8.194  1.00  0.00            
ATOM    515  C   VAL A  33       4.329  -1.467  -7.321  1.00  0.00            
ATOM    516  O   VAL A  33       3.504  -0.555  -7.415  1.00  0.00            
ATOM    517  N   PRO A  34       5.643  -1.213  -7.158  1.00  0.00            
ATOM    518  CD  PRO A  34       6.717  -2.188  -7.015  1.00  0.00            
ATOM    519  CA  PRO A  34       6.200   0.137  -7.189  1.00  0.00            
ATOM    520  HA  PRO A  34       5.644   0.794  -6.519  1.00  0.00            
ATOM    521  CB  PRO A  34       7.640  -0.013  -6.687  1.00  0.00            
ATOM    522  HB3 PRO A  34       7.652  -0.001  -5.596  1.00  0.00            
ATOM    523  HB2 PRO A  34       8.305   0.755  -7.083  1.00  0.00            
ATOM    524  CG  PRO A  34       8.018  -1.406  -7.189  1.00  0.00            
ATOM    525  HG3 PRO A  34       8.834  -1.840  -6.612  1.00  0.00            
ATOM    526  HG2 PRO A  34       8.278  -1.357  -8.249  1.00  0.00            
ATOM    527  HD3 PRO A  34       6.677  -2.627  -6.017  1.00  0.00            
ATOM    528  HD2 PRO A  34       6.654  -2.967  -7.775  1.00  0.00            
ATOM    529  C   PRO A  34       6.159   0.722  -8.608  1.00  0.00            
ATOM    530  O   PRO A  34       5.973   0.007  -9.592  1.00  0.00            
ATOM    531  N   ASN A  35       6.399   2.024  -8.734  1.00  0.00            
ATOM    532  H   ASN A  35       6.626   2.578  -7.920  1.00  0.00            
ATOM    533  CA  ASN A  35       6.489   2.698 -10.025  1.00  0.00            
ATOM    534  HA  ASN A  35       6.651   1.946 -10.793  1.00  0.00            
ATOM    535  CB  ASN A  35       5.136   3.367 -10.310  1.00  0.00            
ATOM    536  HB3 ASN A  35       5.061   4.310  -9.767  1.00  0.00            
ATOM    537  HB2 ASN A  35       4.330   2.712  -9.977  1.00  0.00            
ATOM    538  CG  ASN A  35       4.947   3.629 -11.789  1.00  0.00            
ATOM    539  OD1 ASN A  35       5.468   4.559 -12.360  1.00  0.00            
ATOM    540  ND2 ASN A  35       4.215   2.788 -12.479  1.00  0.00            
ATOM    541 HD21 ASN A  35       3.798   1.990 -12.039  1.00  0.00            
ATOM    542 HD22 ASN A  35       4.104   3.022 -13.449  1.00  0.00            
ATOM    543  C   ASN A  35       7.683   3.679 -10.022  1.00  0.00            
ATOM    544  O   ASN A  35       8.022   4.175  -8.944  1.00  0.00            
ATOM    545  N   PRO A  36       8.350   3.907 -11.171  1.00  0.00            
ATOM    546  CD  PRO A  36       8.433   2.977 -12.290  1.00  0.00            
ATOM    547  CA  PRO A  36       9.314   4.994 -11.365  1.00  0.00            
ATOM    548  HA  PRO A  36      10.053   4.947 -10.566  1.00  0.00            
ATOM    549  CB  PRO A  36      10.021   4.668 -12.698  1.00  0.00            
ATOM    550  HB3 PRO A  36      11.076   4.943 -12.672  1.00  0.00            
ATOM    551  HB2 PRO A  36       9.521   5.154 -13.537  1.00  0.00            
ATOM    552  CG  PRO A  36       9.837   3.163 -12.852  1.00  0.00            
ATOM    553  HG3 PRO A  36      10.561   2.631 -12.231  1.00  0.00            
ATOM    554  HG2 PRO A  36       9.904   2.846 -13.893  1.00  0.00            
ATOM    555  HD3 PRO A  36       8.316   1.940 -11.977  1.00  0.00            
ATOM    556  HD2 PRO A  36       7.690   3.239 -13.045  1.00  0.00            
ATOM    557  C   PRO A  36       8.668   6.401 -11.322  1.00  0.00            
ATOM    558  O   PRO A  36       7.822   6.688 -10.478  1.00  0.00            
ATOM    559  N   ASP A  37       9.124   7.306 -12.185  1.00  0.00            
ATOM    560  H   ASP A  37       9.801   7.022 -12.887  1.00  0.00            
ATOM    561  CA  ASP A  37       8.607   8.657 -12.382  1.00  0.00            
ATOM    562  HA  ASP A  37       8.067   8.970 -11.489  1.00  0.00            
ATOM    563  CB  ASP A  37       9.806   9.616 -12.568  1.00  0.00            
ATOM    564  HB3 ASP A  37      10.348   9.639 -11.621  1.00  0.00            
ATOM    565  HB2 ASP A  37       9.441  10.630 -12.737  1.00  0.00            
ATOM    566  CG  ASP A  37      10.824   9.238 -13.664  1.00  0.00            
ATOM    567  OD1 ASP A  37      10.737   8.129 -14.241  1.00  0.00            
ATOM    568  OD2 ASP A  37      11.711  10.085 -13.900  1.00  0.00            
ATOM    569  C   ASP A  37       7.590   8.696 -13.550  1.00  0.00            
ATOM    570  O   ASP A  37       6.776   7.789 -13.703  1.00  0.00            
ATOM    571  N   TYR A  38       7.585   9.771 -14.347  1.00  0.00            
ATOM    572  H   TYR A  38       8.289  10.473 -14.191  1.00  0.00            
ATOM    573  CA  TYR A  38       6.705   9.924 -15.508  1.00  0.00            
ATOM    574  HA  TYR A  38       5.765   9.413 -15.300  1.00  0.00            
ATOM    575  CB  TYR A  38       6.387  11.414 -15.731  1.00  0.00            
ATOM    576  HB3 TYR A  38       5.868  11.517 -16.686  1.00  0.00            
ATOM    577  HB2 TYR A  38       7.323  11.969 -15.811  1.00  0.00            
ATOM    578  CG  TYR A  38       5.517  12.052 -14.664  1.00  0.00            
ATOM    579  CD1 TYR A  38       6.035  13.059 -13.825  1.00  0.00            
ATOM    580  1HD TYR A  38       7.069  13.360 -13.920  1.00  0.00            
ATOM    581  CE1 TYR A  38       5.205  13.674 -12.866  1.00  0.00            
ATOM    582  1HE TYR A  38       5.592  14.445 -12.218  1.00  0.00            
ATOM    583  CZ  TYR A  38       3.856  13.277 -12.739  1.00  0.00            
ATOM    584  CE2 TYR A  38       3.342  12.259 -13.571  1.00  0.00            
ATOM    585  2HE TYR A  38       2.317  11.940 -13.475  1.00  0.00            
ATOM    586  CD2 TYR A  38       4.173  11.654 -14.534  1.00  0.00            
ATOM    587  2HD TYR A  38       3.783  10.877 -15.179  1.00  0.00            
ATOM    588  OH  TYR A  38       3.052  13.877 -11.821  1.00  0.00            
ATOM    589  HH  TYR A  38       2.176  13.490 -11.816  1.00  0.00            
ATOM    590  C   TYR A  38       7.276   9.252 -16.769  1.00  0.00            
ATOM    591  O   TYR A  38       6.881   8.147 -17.128  1.00  0.00            
ATOM    592  N   GLU A  39       8.163   9.949 -17.484  1.00  0.00            
ATOM    593  H   GLU A  39       8.511  10.819 -17.109  1.00  0.00            
ATOM    594  CA  GLU A  39       8.737   9.526 -18.763  1.00  0.00            
ATOM    595  HA  GLU A  39       8.988   8.468 -18.682  1.00  0.00            
ATOM    596  CB  GLU A  39       7.674   9.690 -19.880  1.00  0.00            
ATOM    597  HB3 GLU A  39       6.740   9.222 -19.564  1.00  0.00            
ATOM    598  HB2 GLU A  39       8.007   9.132 -20.750  1.00  0.00            
ATOM    599  CG  GLU A  39       7.381  11.147 -20.284  1.00  0.00            
ATOM    600  HG3 GLU A  39       8.324  11.668 -20.458  1.00  0.00            
ATOM    601  HG2 GLU A  39       6.874  11.641 -19.451  1.00  0.00            
ATOM    602  CD  GLU A  39       6.545  11.286 -21.569  1.00  0.00            
ATOM    603  OE1 GLU A  39       6.618  10.386 -22.439  1.00  0.00            
ATOM    604  OE2 GLU A  39       5.911  12.354 -21.724  1.00  0.00            
ATOM    605  C   GLU A  39      10.046  10.316 -19.047  1.00  0.00            
ATOM    606  O   GLU A  39      10.430  11.160 -18.233  1.00  0.00            
ATOM    607  N   PRO A  40      10.755  10.104 -20.181  1.00  0.00            
ATOM    608  CD  PRO A  40      10.589   8.947 -21.052  1.00  0.00            
ATOM    609  CA  PRO A  40      12.008  10.802 -20.531  1.00  0.00            
ATOM    610  HA  PRO A  40      12.693  10.642 -19.698  1.00  0.00            
ATOM    611  CB  PRO A  40      12.558  10.045 -21.751  1.00  0.00            
ATOM    612  HB3 PRO A  40      13.648  10.032 -21.756  1.00  0.00            
ATOM    613  HB2 PRO A  40      12.174  10.475 -22.678  1.00  0.00            
ATOM    614  CG  PRO A  40      11.976   8.644 -21.601  1.00  0.00            
ATOM    615  HG3 PRO A  40      12.550   8.074 -20.868  1.00  0.00            
ATOM    616  HG2 PRO A  40      11.925   8.118 -22.555  1.00  0.00            
ATOM    617  HD3 PRO A  40      10.211   8.077 -20.512  1.00  0.00            
ATOM    618  HD2 PRO A  40       9.916   9.202 -21.873  1.00  0.00            
ATOM    619  C   PRO A  40      11.926  12.335 -20.761  1.00  0.00            
ATOM    620  O   PRO A  40      12.128  12.837 -21.876  1.00  0.00            
ATOM    621  N   ILE A  41      11.720  13.112 -19.695  1.00  0.00            
ATOM    622  H   ILE A  41      11.529  12.638 -18.813  1.00  0.00            
ATOM    623  CA  ILE A  41      11.570  14.576 -19.730  1.00  0.00            
ATOM    624  HA  ILE A  41      11.108  14.844 -20.680  1.00  0.00            
ATOM    625  CB  ILE A  41      10.611  15.067 -18.621  1.00  0.00            
ATOM    626  HB  ILE A  41      11.038  14.806 -17.650  1.00  0.00            
ATOM    627  CG2 ILE A  41      10.460  16.601 -18.709  1.00  0.00            
ATOM    628 HG21 ILE A  41       9.801  16.958 -17.919  1.00  0.00            
ATOM    629 HG22 ILE A  41      11.420  17.097 -18.567  1.00  0.00            
ATOM    630 HG23 ILE A  41      10.042  16.885 -19.675  1.00  0.00            
ATOM    631  CG1 ILE A  41       9.219  14.403 -18.752  1.00  0.00            
ATOM    632 HG13 ILE A  41       9.329  13.328 -18.866  1.00  0.00            
ATOM    633 HG12 ILE A  41       8.715  14.773 -19.647  1.00  0.00            
ATOM    634  C   ILE A  41      12.943  15.261 -19.667  1.00  0.00            
ATOM    635  O   ILE A  41      13.508  15.490 -18.601  1.00  0.00            
ATOM    636  CD1 ILE A  41       8.312  14.618 -17.534  1.00  0.00            
ATOM    637  1HD ILE A  41       7.411  14.017 -17.652  1.00  0.00            
ATOM    638  2HD ILE A  41       8.832  14.302 -16.628  1.00  0.00            
ATOM    639  3HD ILE A  41       8.026  15.665 -17.449  1.00  0.00            
ATOM    640  N   ARG A  42      13.492  15.591 -20.842  1.00  0.00            
ATOM    641  H   ARG A  42      12.991  15.280 -21.662  1.00  0.00            
ATOM    642  CA  ARG A  42      14.770  16.325 -21.015  1.00  0.00            
ATOM    643  HA  ARG A  42      14.766  17.177 -20.330  1.00  0.00            
ATOM    644  CB  ARG A  42      15.960  15.434 -20.606  1.00  0.00            
ATOM    645  HB3 ARG A  42      15.900  15.242 -19.534  1.00  0.00            
ATOM    646  HB2 ARG A  42      16.893  15.975 -20.775  1.00  0.00            
ATOM    647  CG  ARG A  42      16.005  14.089 -21.346  1.00  0.00            
ATOM    648  HG3 ARG A  42      16.121  14.257 -22.418  1.00  0.00            
ATOM    649  HG2 ARG A  42      15.083  13.535 -21.165  1.00  0.00            
ATOM    650  CD  ARG A  42      17.182  13.267 -20.825  1.00  0.00            
ATOM    651  HD3 ARG A  42      17.089  13.173 -19.741  1.00  0.00            
ATOM    652  HD2 ARG A  42      18.106  13.800 -21.059  1.00  0.00            
ATOM    653  NE  ARG A  42      17.211  11.923 -21.431  1.00  0.00            
ATOM    654  HE  ARG A  42      16.444  11.675 -22.030  1.00  0.00            
ATOM    655  CZ  ARG A  42      18.163  11.024 -21.254  1.00  0.00            
ATOM    656  NH1 ARG A  42      18.125   9.884 -21.882  1.00  0.00            
ATOM    657 HH11 ARG A  42      17.385   9.677 -22.527  1.00  0.00            
ATOM    658 HH12 ARG A  42      18.861   9.214 -21.747  1.00  0.00            
ATOM    659  NH2 ARG A  42      19.168  11.245 -20.456  1.00  0.00            
ATOM    660 HH21 ARG A  42      19.181  12.101 -19.930  1.00  0.00            
ATOM    661 HH22 ARG A  42      19.907  10.574 -20.360  1.00  0.00            
ATOM    662  C   ARG A  42      14.944  16.923 -22.419  1.00  0.00            
ATOM    663  O   ARG A  42      16.030  16.901 -22.989  1.00  0.00            
ATOM    664  N   LYS A  43      13.850  17.401 -23.020  1.00  0.00            
ATOM    665  H   LYS A  43      13.003  17.446 -22.473  1.00  0.00            
ATOM    666  CA  LYS A  43      13.833  17.982 -24.375  1.00  0.00            
ATOM    667  HA  LYS A  43      14.750  17.716 -24.904  1.00  0.00            
ATOM    668  CB  LYS A  43      12.653  17.435 -25.191  1.00  0.00            
ATOM    669  HB3 LYS A  43      12.635  17.949 -26.155  1.00  0.00            
ATOM    670  HB2 LYS A  43      11.718  17.651 -24.670  1.00  0.00            
ATOM    671  CG  LYS A  43      12.770  15.925 -25.441  1.00  0.00            
ATOM    672  HG3 LYS A  43      12.755  15.394 -24.489  1.00  0.00            
ATOM    673  HG2 LYS A  43      13.712  15.715 -25.952  1.00  0.00            
ATOM    674  CD  LYS A  43      11.598  15.448 -26.307  1.00  0.00            
ATOM    675  HD3 LYS A  43      11.649  15.942 -27.279  1.00  0.00            
ATOM    676  HD2 LYS A  43      10.662  15.724 -25.817  1.00  0.00            
ATOM    677  CE  LYS A  43      11.649  13.927 -26.488  1.00  0.00            
ATOM    678  HE3 LYS A  43      11.639  13.461 -25.497  1.00  0.00            
ATOM    679  HE2 LYS A  43      12.593  13.661 -26.975  1.00  0.00            
ATOM    680  NZ  LYS A  43      10.496  13.441 -27.288  1.00  0.00            
ATOM    681  HZ1 LYS A  43      10.512  12.431 -27.365  1.00  0.00            
ATOM    682  HZ2 LYS A  43       9.627  13.700 -26.833  1.00  0.00            
ATOM    683  HZ3 LYS A  43      10.502  13.843 -28.217  1.00  0.00            
ATOM    684  C   LYS A  43      13.836  19.508 -24.308  1.00  0.00            
ATOM    685  O   LYS A  43      12.809  20.133 -24.525  1.00  0.00            
ATOM    686  N   GLY A  44      14.996  20.059 -23.960  1.00  0.00            
ATOM    687  H   GLY A  44      15.778  19.445 -23.804  1.00  0.00            
ATOM    688  CA  GLY A  44      15.270  21.489 -24.083  1.00  0.00            
ATOM    689  HA3 GLY A  44      16.019  21.780 -23.347  1.00  0.00            
ATOM    690  HA2 GLY A  44      14.364  22.063 -23.882  1.00  0.00            
ATOM    691  C   GLY A  44      15.787  21.871 -25.473  1.00  0.00            
ATOM    692  O   GLY A  44      15.931  21.036 -26.373  1.00  0.00            
ATOM    693  N   GLN A  45      16.122  23.147 -25.619  1.00  0.00            
ATOM    694  H   GLN A  45      15.897  23.778 -24.858  1.00  0.00            
ATOM    695  CA  GLN A  45      16.599  23.782 -26.833  1.00  0.00            
ATOM    696  HA  GLN A  45      17.198  23.059 -27.381  1.00  0.00            
ATOM    697  CB  GLN A  45      15.411  24.197 -27.732  1.00  0.00            
ATOM    698  HB3 GLN A  45      14.878  23.295 -28.037  1.00  0.00            
ATOM    699  HB2 GLN A  45      15.843  24.634 -28.632  1.00  0.00            
ATOM    700  CG  GLN A  45      14.370  25.217 -27.216  1.00  0.00            
ATOM    701  HG3 GLN A  45      13.835  25.581 -28.095  1.00  0.00            
ATOM    702  HG2 GLN A  45      14.868  26.079 -26.775  1.00  0.00            
ATOM    703  CD  GLN A  45      13.314  24.689 -26.235  1.00  0.00            
ATOM    704  OE1 GLN A  45      13.579  24.083 -25.211  1.00  0.00            
ATOM    705  NE2 GLN A  45      12.043  24.905 -26.489  1.00  0.00            
ATOM    706 HE21 GLN A  45      11.766  25.469 -27.270  1.00  0.00            
ATOM    707 HE22 GLN A  45      11.403  24.578 -25.789  1.00  0.00            
ATOM    708  C   GLN A  45      17.512  24.950 -26.442  1.00  0.00            
ATOM    709  O   GLN A  45      17.224  25.666 -25.491  1.00  0.00            
ATOM    710  N   ARG A  46      18.642  25.122 -27.141  1.00  0.00            
ATOM    711  H   ARG A  46      18.802  24.513 -27.930  1.00  0.00            
ATOM    712  CA  ARG A  46      19.553  26.266 -26.928  1.00  0.00            
ATOM    713  HA  ARG A  46      19.338  26.713 -25.954  1.00  0.00            
ATOM    714  CB  ARG A  46      21.032  25.826 -26.937  1.00  0.00            
ATOM    715  HB3 ARG A  46      21.642  26.727 -26.946  1.00  0.00            
ATOM    716  HB2 ARG A  46      21.237  25.264 -27.849  1.00  0.00            
ATOM    717  CG  ARG A  46      21.479  25.019 -25.714  1.00  0.00            
ATOM    718  HG3 ARG A  46      20.979  24.050 -25.720  1.00  0.00            
ATOM    719  HG2 ARG A  46      21.201  25.552 -24.804  1.00  0.00            
ATOM    720  CD  ARG A  46      23.006  24.801 -25.722  1.00  0.00            
ATOM    721  HD3 ARG A  46      23.279  24.226 -26.609  1.00  0.00            
ATOM    722  HD2 ARG A  46      23.261  24.188 -24.855  1.00  0.00            
ATOM    723  NE  ARG A  46      23.788  26.065 -25.651  1.00  0.00            
ATOM    724  HE  ARG A  46      23.866  26.492 -24.743  1.00  0.00            
ATOM    725  CZ  ARG A  46      24.428  26.671 -26.642  1.00  0.00            
ATOM    726  NH1 ARG A  46      25.183  27.709 -26.438  1.00  0.00            
ATOM    727 HH11 ARG A  46      25.242  28.129 -25.528  1.00  0.00            
ATOM    728 HH12 ARG A  46      25.641  28.147 -27.220  1.00  0.00            
ATOM    729  NH2 ARG A  46      24.301  26.269 -27.870  1.00  0.00            
ATOM    730 HH21 ARG A  46      23.539  25.663 -28.072  1.00  0.00            
ATOM    731 HH22 ARG A  46      24.852  26.689 -28.618  1.00  0.00            
ATOM    732  C   ARG A  46      19.289  27.401 -27.924  1.00  0.00            
ATOM    733  O   ARG A  46      20.254  28.051 -28.323  1.00  0.00            
ATOM    734  N   ASP A  47      18.046  27.534 -28.387  1.00  0.00            
ATOM    735  H   ASP A  47      17.309  27.123 -27.831  1.00  0.00            
ATOM    736  CA  ASP A  47      17.561  28.355 -29.514  1.00  0.00            
ATOM    737  HA  ASP A  47      16.548  28.006 -29.727  1.00  0.00            
ATOM    738  CB  ASP A  47      17.392  29.819 -29.065  1.00  0.00            
ATOM    739  HB3 ASP A  47      16.979  30.403 -29.889  1.00  0.00            
ATOM    740  HB2 ASP A  47      18.375  30.227 -28.817  1.00  0.00            
ATOM    741  CG  ASP A  47      16.476  29.965 -27.841  1.00  0.00            
ATOM    742  OD1 ASP A  47      15.653  29.046 -27.619  1.00  0.00            
ATOM    743  OD2 ASP A  47      16.625  30.982 -27.131  1.00  0.00            
ATOM    744  C   ASP A  47      18.321  28.178 -30.845  1.00  0.00            
ATOM    745  O   ASP A  47      17.760  27.706 -31.829  1.00  0.00            
ATOM    746  N   LEU A  48      19.614  28.500 -30.857  1.00  0.00            
ATOM    747  H   LEU A  48      19.979  28.832 -29.973  1.00  0.00            
ATOM    748  CA  LEU A  48      20.557  28.345 -31.964  1.00  0.00            
ATOM    749  HA  LEU A  48      20.057  28.639 -32.887  1.00  0.00            
ATOM    750  CB  LEU A  48      21.729  29.303 -31.674  1.00  0.00            
ATOM    751  HB3 LEU A  48      22.137  29.059 -30.691  1.00  0.00            
ATOM    752  HB2 LEU A  48      21.347  30.324 -31.630  1.00  0.00            
ATOM    753  CG  LEU A  48      22.875  29.233 -32.701  1.00  0.00            
ATOM    754  HG  LEU A  48      23.271  28.220 -32.750  1.00  0.00            
ATOM    755  CD1 LEU A  48      22.406  29.661 -34.091  1.00  0.00            
ATOM    756 HD11 LEU A  48      23.247  29.671 -34.782  1.00  0.00            
ATOM    757 HD12 LEU A  48      21.672  28.945 -34.465  1.00  0.00            
ATOM    758 HD13 LEU A  48      21.950  30.650 -34.044  1.00  0.00            
ATOM    759  CD2 LEU A  48      24.020  30.143 -32.259  1.00  0.00            
ATOM    760 HD21 LEU A  48      24.826  30.089 -32.990  1.00  0.00            
ATOM    761 HD22 LEU A  48      23.668  31.172 -32.182  1.00  0.00            
ATOM    762 HD23 LEU A  48      24.395  29.813 -31.292  1.00  0.00            
ATOM    763  C   LEU A  48      21.086  26.911 -32.153  1.00  0.00            
ATOM    764  O   LEU A  48      21.274  26.477 -33.283  1.00  0.00            
ATOM    765  N   TYR A  49      21.362  26.205 -31.047  1.00  0.00            
ATOM    766  H   TYR A  49      21.096  26.654 -30.184  1.00  0.00            
ATOM    767  CA  TYR A  49      22.116  24.935 -30.985  1.00  0.00            
ATOM    768  HA  TYR A  49      22.116  24.642 -29.939  1.00  0.00            
ATOM    769  CB  TYR A  49      21.390  23.801 -31.722  1.00  0.00            
ATOM    770  HB3 TYR A  49      21.907  22.863 -31.512  1.00  0.00            
ATOM    771  HB2 TYR A  49      21.473  23.965 -32.798  1.00  0.00            
ATOM    772  CG  TYR A  49      19.926  23.635 -31.369  1.00  0.00            
ATOM    773  CD1 TYR A  49      18.950  24.256 -32.170  1.00  0.00            
ATOM    774  1HD TYR A  49      19.242  24.891 -32.998  1.00  0.00            
ATOM    775  CE1 TYR A  49      17.586  24.051 -31.909  1.00  0.00            
ATOM    776  1HE TYR A  49      16.835  24.533 -32.520  1.00  0.00            
ATOM    777  CZ  TYR A  49      17.192  23.216 -30.849  1.00  0.00            
ATOM    778  CE2 TYR A  49      18.169  22.623 -30.015  1.00  0.00            
ATOM    779  2HE TYR A  49      17.862  21.979 -29.206  1.00  0.00            
ATOM    780  CD2 TYR A  49      19.538  22.836 -30.274  1.00  0.00            
ATOM    781  2HD TYR A  49      20.288  22.353 -29.663  1.00  0.00            
ATOM    782  OH  TYR A  49      15.874  22.959 -30.651  1.00  0.00            
ATOM    783  HH  TYR A  49      15.715  22.485 -29.835  1.00  0.00            
ATOM    784  C   TYR A  49      23.596  25.024 -31.422  1.00  0.00            
ATOM    785  O   TYR A  49      23.934  25.294 -32.563  1.00  0.00            
ATOM    786  N   SER A  50      24.499  24.746 -30.476  1.00  0.00            
ATOM    787  H   SER A  50      24.157  24.485 -29.574  1.00  0.00            
ATOM    788  CA  SER A  50      25.969  24.775 -30.643  1.00  0.00            
ATOM    789  HA  SER A  50      26.239  24.128 -31.481  1.00  0.00            
ATOM    790  CB  SER A  50      26.451  26.200 -30.967  1.00  0.00            
ATOM    791  HB3 SER A  50      26.068  26.491 -31.946  1.00  0.00            
ATOM    792  HB2 SER A  50      27.542  26.205 -31.034  1.00  0.00            
ATOM    793  OG  SER A  50      26.024  27.155 -29.996  1.00  0.00            
ATOM    794  HG  SER A  50      26.429  27.987 -30.280  1.00  0.00            
ATOM    795  C   SER A  50      26.718  24.244 -29.405  1.00  0.00            
ATOM    796  O   SER A  50      27.860  24.610 -29.153  1.00  0.00            
ATOM    797  N   GLY A  51      26.037  23.448 -28.568  1.00  0.00            
ATOM    798  H   GLY A  51      25.166  23.067 -28.891  1.00  0.00            
ATOM    799  CA  GLY A  51      26.644  22.823 -27.390  1.00  0.00            
ATOM    800  HA3 GLY A  51      25.875  22.629 -26.643  1.00  0.00            
ATOM    801  HA2 GLY A  51      27.392  23.485 -26.948  1.00  0.00            
ATOM    802  C   GLY A  51      27.326  21.512 -27.776  1.00  0.00            
ATOM    803  O   GLY A  51      27.979  21.420 -28.808  1.00  0.00            
ATOM    804  N   LEU A  52      27.101  20.465 -26.983  1.00  0.00            
ATOM    805  H   LEU A  52      26.551  20.595 -26.150  1.00  0.00            
ATOM    806  CA  LEU A  52      27.621  19.128 -27.282  1.00  0.00            
ATOM    807  HA  LEU A  52      28.575  19.223 -27.804  1.00  0.00            
ATOM    808  CB  LEU A  52      27.876  18.385 -25.955  1.00  0.00            
ATOM    809  HB3 LEU A  52      28.250  17.385 -26.180  1.00  0.00            
ATOM    810  HB2 LEU A  52      26.931  18.276 -25.421  1.00  0.00            
ATOM    811  CG  LEU A  52      28.886  19.099 -25.027  1.00  0.00            
ATOM    812  HG  LEU A  52      28.536  20.110 -24.818  1.00  0.00            
ATOM    813  CD1 LEU A  52      30.285  19.184 -25.639  1.00  0.00            
ATOM    814 HD11 LEU A  52      30.971  19.641 -24.925  1.00  0.00            
ATOM    815 HD12 LEU A  52      30.648  18.189 -25.895  1.00  0.00            
ATOM    816 HD13 LEU A  52      30.272  19.808 -26.531  1.00  0.00            
ATOM    817  CD2 LEU A  52      28.987  18.368 -23.691  1.00  0.00            
ATOM    818 HD21 LEU A  52      29.678  18.901 -23.037  1.00  0.00            
ATOM    819 HD22 LEU A  52      28.012  18.333 -23.207  1.00  0.00            
ATOM    820 HD23 LEU A  52      29.356  17.353 -23.843  1.00  0.00            
ATOM    821  C   LEU A  52      26.690  18.377 -28.251  1.00  0.00            
ATOM    822  O   LEU A  52      27.092  18.006 -29.352  1.00  0.00            
ATOM    823  N   ASN A  53      25.410  18.252 -27.874  1.00  0.00            
ATOM    824  H   ASN A  53      25.168  18.638 -26.978  1.00  0.00            
ATOM    825  CA  ASN A  53      24.393  17.417 -28.528  1.00  0.00            
ATOM    826  HA  ASN A  53      23.487  17.502 -27.924  1.00  0.00            
ATOM    827  CB  ASN A  53      24.038  17.972 -29.928  1.00  0.00            
ATOM    828  HB3 ASN A  53      23.218  17.395 -30.350  1.00  0.00            
ATOM    829  HB2 ASN A  53      24.896  17.842 -30.587  1.00  0.00            
ATOM    830  CG  ASN A  53      23.619  19.438 -29.944  1.00  0.00            
ATOM    831  OD1 ASN A  53      22.713  19.864 -29.248  1.00  0.00            
ATOM    832  ND2 ASN A  53      24.242  20.259 -30.757  1.00  0.00            
ATOM    833 HD21 ASN A  53      25.036  19.940 -31.287  1.00  0.00            
ATOM    834 HD22 ASN A  53      23.856  21.177 -30.873  1.00  0.00            
ATOM    835  C   ASN A  53      24.757  15.909 -28.540  1.00  0.00            
ATOM    836  O   ASN A  53      25.913  15.512 -28.442  1.00  0.00            
ATOM    837  N   GLN A  54      23.744  15.048 -28.664  1.00  0.00            
ATOM    838  H   GLN A  54      22.802  15.405 -28.667  1.00  0.00            
ATOM    839  CA  GLN A  54      23.899  13.584 -28.715  1.00  0.00            
ATOM    840  HA  GLN A  54      24.940  13.337 -28.930  1.00  0.00            
ATOM    841  CB  GLN A  54      23.554  12.947 -27.354  1.00  0.00            
ATOM    842  HB3 GLN A  54      23.698  11.868 -27.434  1.00  0.00            
ATOM    843  HB2 GLN A  54      22.507  13.140 -27.119  1.00  0.00            
ATOM    844  CG  GLN A  54      24.433  13.472 -26.202  1.00  0.00            
ATOM    845  HG3 GLN A  54      24.307  14.550 -26.110  1.00  0.00            
ATOM    846  HG2 GLN A  54      25.483  13.272 -26.424  1.00  0.00            
ATOM    847  CD  GLN A  54      24.095  12.840 -24.854  1.00  0.00            
ATOM    848  OE1 GLN A  54      23.700  11.695 -24.735  1.00  0.00            
ATOM    849  NE2 GLN A  54      24.241  13.560 -23.762  1.00  0.00            
ATOM    850 HE21 GLN A  54      24.597  14.496 -23.799  1.00  0.00            
ATOM    851 HE22 GLN A  54      24.090  13.067 -22.901  1.00  0.00            
ATOM    852  C   GLN A  54      23.078  13.018 -29.887  1.00  0.00            
ATOM    853  O   GLN A  54      22.201  12.181 -29.727  1.00  0.00            
ATOM    854  N   ARG A  55      23.311  13.580 -31.081  1.00  0.00            
ATOM    855  H   ARG A  55      24.042  14.275 -31.118  1.00  0.00            
ATOM    856  CA  ARG A  55      22.669  13.186 -32.350  1.00  0.00            
ATOM    857  HA  ARG A  55      22.075  12.283 -32.187  1.00  0.00            
ATOM    858  CB  ARG A  55      21.725  14.289 -32.866  1.00  0.00            
ATOM    859  HB3 ARG A  55      21.277  13.937 -33.798  1.00  0.00            
ATOM    860  HB2 ARG A  55      22.312  15.181 -33.090  1.00  0.00            
ATOM    861  CG  ARG A  55      20.590  14.668 -31.902  1.00  0.00            
ATOM    862  HG3 ARG A  55      21.007  15.091 -30.988  1.00  0.00            
ATOM    863  HG2 ARG A  55      20.005  13.780 -31.655  1.00  0.00            
ATOM    864  CD  ARG A  55      19.692  15.710 -32.585  1.00  0.00            
ATOM    865  HD3 ARG A  55      19.262  15.259 -33.483  1.00  0.00            
ATOM    866  HD2 ARG A  55      20.311  16.559 -32.883  1.00  0.00            
ATOM    867  NE  ARG A  55      18.604  16.193 -31.709  1.00  0.00            
ATOM    868  HE  ARG A  55      18.578  15.832 -30.770  1.00  0.00            
ATOM    869  CZ  ARG A  55      17.661  17.053 -32.057  1.00  0.00            
ATOM    870  NH1 ARG A  55      16.774  17.466 -31.198  1.00  0.00            
ATOM    871 HH11 ARG A  55      16.815  17.169 -30.241  1.00  0.00            
ATOM    872 HH12 ARG A  55      16.129  18.188 -31.469  1.00  0.00            
ATOM    873  NH2 ARG A  55      17.586  17.537 -33.266  1.00  0.00            
ATOM    874 HH21 ARG A  55      18.287  17.276 -33.937  1.00  0.00            
ATOM    875 HH22 ARG A  55      16.853  18.171 -33.536  1.00  0.00            
ATOM    876  C   ARG A  55      23.737  12.796 -33.379  1.00  0.00            
ATOM    877  O   ARG A  55      23.843  13.411 -34.437  1.00  0.00            
ATOM    878  N   ARG A  56      24.602  11.858 -32.994  1.00  0.00            
ATOM    879  H   ARG A  56      24.391  11.365 -32.134  1.00  0.00            
ATOM    880  CA  ARG A  56      25.707  11.296 -33.787  1.00  0.00            
ATOM    881  HA  ARG A  56      25.496  11.406 -34.853  1.00  0.00            
ATOM    882  CB  ARG A  56      27.041  11.996 -33.455  1.00  0.00            
ATOM    883  HB3 ARG A  56      27.833  11.520 -34.038  1.00  0.00            
ATOM    884  HB2 ARG A  56      27.267  11.849 -32.398  1.00  0.00            
ATOM    885  CG  ARG A  56      27.059  13.499 -33.772  1.00  0.00            
ATOM    886  HG3 ARG A  56      26.350  14.019 -33.126  1.00  0.00            
ATOM    887  HG2 ARG A  56      26.776  13.654 -34.815  1.00  0.00            
ATOM    888  CD  ARG A  56      28.465  14.065 -33.534  1.00  0.00            
ATOM    889  HD3 ARG A  56      29.163  13.547 -34.197  1.00  0.00            
ATOM    890  HD2 ARG A  56      28.750  13.863 -32.499  1.00  0.00            
ATOM    891  NE  ARG A  56      28.528  15.519 -33.786  1.00  0.00            
ATOM    892  HE  ARG A  56      27.665  15.969 -34.040  1.00  0.00            
ATOM    893  CZ  ARG A  56      29.608  16.279 -33.706  1.00  0.00            
ATOM    894  NH1 ARG A  56      29.531  17.558 -33.947  1.00  0.00            
ATOM    895 HH11 ARG A  56      28.653  17.967 -34.207  1.00  0.00            
ATOM    896 HH12 ARG A  56      30.349  18.138 -33.878  1.00  0.00            
ATOM    897  NH2 ARG A  56      30.776  15.791 -33.398  1.00  0.00            
ATOM    898 HH21 ARG A  56      30.858  14.803 -33.231  1.00  0.00            
ATOM    899 HH22 ARG A  56      31.586  16.383 -33.349  1.00  0.00            
ATOM    900  C   ARG A  56      25.806   9.792 -33.509  1.00  0.00            
ATOM    901  O   ARG A  56      25.125   9.295 -32.612  1.00  0.00            
ATOM    902  N   ILE A  57      26.641   9.101 -34.276  1.00  0.00            
ATOM    903  H   ILE A  57      27.207   9.579 -34.966  1.00  0.00            
ATOM    904  CA  ILE A  57      26.949   7.670 -34.180  1.00  0.00            
ATOM    905  HA  ILE A  57      27.020   7.386 -33.131  1.00  0.00            
ATOM    906  CB  ILE A  57      25.817   6.855 -34.844  1.00  0.00            
ATOM    907  HB  ILE A  57      24.890   7.141 -34.341  1.00  0.00            
ATOM    908  CG2 ILE A  57      25.661   7.196 -36.339  1.00  0.00            
ATOM    909 HG21 ILE A  57      24.800   6.682 -36.760  1.00  0.00            
ATOM    910 HG22 ILE A  57      25.519   8.266 -36.473  1.00  0.00            
ATOM    911 HG23 ILE A  57      26.562   6.897 -36.878  1.00  0.00            
ATOM    912  CG1 ILE A  57      26.010   5.346 -34.600  1.00  0.00            
ATOM    913 HG13 ILE A  57      26.293   5.192 -33.558  1.00  0.00            
ATOM    914 HG12 ILE A  57      26.818   4.972 -35.230  1.00  0.00            
ATOM    915  C   ILE A  57      28.342   7.424 -34.771  1.00  0.00            
ATOM    916  CD1 ILE A  57      24.737   4.533 -34.866  1.00  0.00            
ATOM    917  1HD ILE A  57      24.916   3.489 -34.611  1.00  0.00            
ATOM    918  2HD ILE A  57      23.921   4.913 -34.250  1.00  0.00            
ATOM    919  3HD ILE A  57      24.457   4.594 -35.917  1.00  0.00            
ATOM    920  OC1 ILE A  57      28.987   6.458 -34.320  1.00  0.00            
ATOM    921  OC2 ILE A  57      28.756   8.279 -35.591  1.00  0.00            
ENDMDL
MODEL        2
ATOM      1  N   SER A   1     -18.730  10.449  12.351  1.00  0.00            
ATOM      2  CA  SER A   1     -17.405   9.988  11.888  1.00  0.00            
ATOM      3  HA  SER A   1     -16.859   9.533  12.713  1.00  0.00            
ATOM      4  CB  SER A   1     -17.576   8.934  10.786  1.00  0.00            
ATOM      5  HB3 SER A   1     -17.731   7.956  11.244  1.00  0.00            
ATOM      6  HB2 SER A   1     -16.686   8.893  10.154  1.00  0.00            
ATOM      7  OG  SER A   1     -18.724   9.253  10.021  1.00  0.00            
ATOM      8  HG  SER A   1     -18.642   8.853   9.142  1.00  0.00            
ATOM      9  C   SER A   1     -16.604  11.188  11.402  1.00  0.00            
ATOM     10  O   SER A   1     -16.760  11.624  10.267  1.00  0.00            
ATOM     11  1H  SER A   1     -18.638  11.178  13.044  1.00  0.00            
ATOM     12  2H  SER A   1     -19.232  10.800  11.545  1.00  0.00            
ATOM     13  3H  SER A   1     -19.253   9.671  12.727  1.00  0.00            
ATOM     14  N   LEU A   2     -15.803  11.789  12.289  1.00  0.00            
ATOM     15  H   LEU A   2     -15.656  11.378  13.199  1.00  0.00            
ATOM     16  CA  LEU A   2     -14.923  12.906  11.919  1.00  0.00            
ATOM     17  HA  LEU A   2     -15.496  13.625  11.333  1.00  0.00            
ATOM     18  CB  LEU A   2     -14.402  13.613  13.187  1.00  0.00            
ATOM     19  HB3 LEU A   2     -13.696  14.390  12.889  1.00  0.00            
ATOM     20  HB2 LEU A   2     -13.851  12.886  13.785  1.00  0.00            
ATOM     21  CG  LEU A   2     -15.481  14.269  14.073  1.00  0.00            
ATOM     22  HG  LEU A   2     -16.191  13.510  14.403  1.00  0.00            
ATOM     23  CD1 LEU A   2     -16.250  15.376  13.348  1.00  0.00            
ATOM     24 HD11 LEU A   2     -16.956  15.839  14.039  1.00  0.00            
ATOM     25 HD12 LEU A   2     -15.563  16.146  12.995  1.00  0.00            
ATOM     26 HD13 LEU A   2     -16.815  14.974  12.510  1.00  0.00            
ATOM     27  CD2 LEU A   2     -14.817  14.879  15.306  1.00  0.00            
ATOM     28 HD21 LEU A   2     -15.571  15.337  15.947  1.00  0.00            
ATOM     29 HD22 LEU A   2     -14.301  14.105  15.874  1.00  0.00            
ATOM     30 HD23 LEU A   2     -14.096  15.642  15.007  1.00  0.00            
ATOM     31  C   LEU A   2     -13.766  12.429  11.020  1.00  0.00            
ATOM     32  O   LEU A   2     -13.485  11.233  10.935  1.00  0.00            
ATOM     33  N   LYS A   3     -13.096  13.368  10.342  1.00  0.00            
ATOM     34  H   LYS A   3     -13.319  14.332  10.540  1.00  0.00            
ATOM     35  CA  LYS A   3     -11.918  13.091   9.502  1.00  0.00            
ATOM     36  HA  LYS A   3     -12.045  12.108   9.043  1.00  0.00            
ATOM     37  CB  LYS A   3     -11.780  14.151   8.396  1.00  0.00            
ATOM     38  HB3 LYS A   3     -10.873  13.938   7.827  1.00  0.00            
ATOM     39  HB2 LYS A   3     -11.667  15.133   8.862  1.00  0.00            
ATOM     40  CG  LYS A   3     -12.976  14.180   7.428  1.00  0.00            
ATOM     41  HG3 LYS A   3     -13.890  14.391   7.984  1.00  0.00            
ATOM     42  HG2 LYS A   3     -13.072  13.205   6.949  1.00  0.00            
ATOM     43  CD  LYS A   3     -12.788  15.263   6.356  1.00  0.00            
ATOM     44  HD3 LYS A   3     -11.884  15.051   5.785  1.00  0.00            
ATOM     45  HD2 LYS A   3     -12.677  16.231   6.849  1.00  0.00            
ATOM     46  CE  LYS A   3     -13.998  15.305   5.412  1.00  0.00            
ATOM     47  HE3 LYS A   3     -14.898  15.486   6.011  1.00  0.00            
ATOM     48  HE2 LYS A   3     -14.111  14.325   4.938  1.00  0.00            
ATOM     49  NZ  LYS A   3     -13.864  16.364   4.378  1.00  0.00            
ATOM     50  HZ1 LYS A   3     -14.679  16.370   3.776  1.00  0.00            
ATOM     51  HZ2 LYS A   3     -13.800  17.279   4.809  1.00  0.00            
ATOM     52  HZ3 LYS A   3     -13.045  16.218   3.803  1.00  0.00            
ATOM     53  C   LYS A   3     -10.647  13.029  10.354  1.00  0.00            
ATOM     54  O   LYS A   3     -10.527  13.755  11.333  1.00  0.00            
ATOM     55  N   ASN A   4      -9.687  12.209   9.934  1.00  0.00            
ATOM     56  H   ASN A   4      -9.866  11.623   9.133  1.00  0.00            
ATOM     57  CA  ASN A   4      -8.395  12.013  10.596  1.00  0.00            
ATOM     58  HA  ASN A   4      -8.167  12.892  11.204  1.00  0.00            
ATOM     59  CB  ASN A   4      -8.547  10.807  11.556  1.00  0.00            
ATOM     60  HB3 ASN A   4      -9.352  11.021  12.261  1.00  0.00            
ATOM     61  HB2 ASN A   4      -7.640  10.677  12.143  1.00  0.00            
ATOM     62  CG  ASN A   4      -8.868   9.490  10.864  1.00  0.00            
ATOM     63  OD1 ASN A   4      -8.806   9.360   9.652  1.00  0.00            
ATOM     64  ND2 ASN A   4      -9.208   8.472  11.617  1.00  0.00            
ATOM     65 HD21 ASN A   4      -9.269   8.565  12.615  1.00  0.00            
ATOM     66 HD22 ASN A   4      -9.423   7.613  11.145  1.00  0.00            
ATOM     67  C   ASN A   4      -7.249  11.875   9.560  1.00  0.00            
ATOM     68  O   ASN A   4      -7.369  12.339   8.418  1.00  0.00            
ATOM     69  N   ARG A   5      -6.123  11.269   9.967  1.00  0.00            
ATOM     70  H   ARG A   5      -6.123  10.875  10.898  1.00  0.00            
ATOM     71  CA  ARG A   5      -4.965  10.937   9.121  1.00  0.00            
ATOM     72  HA  ARG A   5      -5.221  11.121   8.077  1.00  0.00            
ATOM     73  CB  ARG A   5      -3.756  11.816   9.494  1.00  0.00            
ATOM     74  HB3 ARG A   5      -2.892  11.485   8.913  1.00  0.00            
ATOM     75  HB2 ARG A   5      -3.526  11.673  10.552  1.00  0.00            
ATOM     76  CG  ARG A   5      -3.977  13.314   9.222  1.00  0.00            
ATOM     77  HG3 ARG A   5      -4.818  13.675   9.815  1.00  0.00            
ATOM     78  HG2 ARG A   5      -4.203  13.457   8.165  1.00  0.00            
ATOM     79  CD  ARG A   5      -2.725  14.123   9.592  1.00  0.00            
ATOM     80  HD3 ARG A   5      -1.858  13.723   9.063  1.00  0.00            
ATOM     81  HD2 ARG A   5      -2.540  14.004  10.663  1.00  0.00            
ATOM     82  NE  ARG A   5      -2.891  15.561   9.297  1.00  0.00            
ATOM     83  HE  ARG A   5      -3.286  16.113  10.039  1.00  0.00            
ATOM     84  CZ  ARG A   5      -2.577  16.199   8.181  1.00  0.00            
ATOM     85  NH1 ARG A   5      -2.828  17.474   8.095  1.00  0.00            
ATOM     86 HH11 ARG A   5      -3.216  17.959   8.888  1.00  0.00            
ATOM     87 HH12 ARG A   5      -2.611  17.949   7.241  1.00  0.00            
ATOM     88  NH2 ARG A   5      -2.036  15.605   7.150  1.00  0.00            
ATOM     89 HH21 ARG A   5      -1.753  14.646   7.237  1.00  0.00            
ATOM     90 HH22 ARG A   5      -1.754  16.094   6.310  1.00  0.00            
ATOM     91  C   ARG A   5      -4.616   9.448   9.250  1.00  0.00            
ATOM     92  O   ARG A   5      -4.698   8.872  10.331  1.00  0.00            
ATOM     93  N   LYS A   6      -4.174   8.841   8.146  1.00  0.00            
ATOM     94  H   LYS A   6      -4.077   9.395   7.313  1.00  0.00            
ATOM     95  CA  LYS A   6      -3.753   7.434   8.074  1.00  0.00            
ATOM     96  HA  LYS A   6      -4.428   6.829   8.681  1.00  0.00            
ATOM     97  CB  LYS A   6      -3.865   6.975   6.607  1.00  0.00            
ATOM     98  HB3 LYS A   6      -3.193   7.578   5.992  1.00  0.00            
ATOM     99  HB2 LYS A   6      -4.887   7.146   6.261  1.00  0.00            
ATOM    100  CG  LYS A   6      -3.523   5.489   6.408  1.00  0.00            
ATOM    101  HG3 LYS A   6      -4.231   4.879   6.971  1.00  0.00            
ATOM    102  HG2 LYS A   6      -2.517   5.290   6.778  1.00  0.00            
ATOM    103  CD  LYS A   6      -3.583   5.115   4.918  1.00  0.00            
ATOM    104  HD3 LYS A   6      -2.898   5.759   4.363  1.00  0.00            
ATOM    105  HD2 LYS A   6      -4.598   5.270   4.546  1.00  0.00            
ATOM    106  CE  LYS A   6      -3.175   3.652   4.721  1.00  0.00            
ATOM    107  HE3 LYS A   6      -3.904   3.014   5.226  1.00  0.00            
ATOM    108  HE2 LYS A   6      -2.203   3.495   5.203  1.00  0.00            
ATOM    109  NZ  LYS A   6      -3.071   3.285   3.284  1.00  0.00            
ATOM    110  HZ1 LYS A   6      -2.735   2.324   3.193  1.00  0.00            
ATOM    111  HZ2 LYS A   6      -3.955   3.383   2.801  1.00  0.00            
ATOM    112  HZ3 LYS A   6      -2.390   3.868   2.812  1.00  0.00            
ATOM    113  C   LYS A   6      -2.335   7.264   8.637  1.00  0.00            
ATOM    114  O   LYS A   6      -1.361   7.519   7.933  1.00  0.00            
ATOM    115  N   ALA A   7      -2.210   6.824   9.888  1.00  0.00            
ATOM    116  H   ALA A   7      -3.040   6.705  10.448  1.00  0.00            
ATOM    117  CA  ALA A   7      -0.910   6.525  10.489  1.00  0.00            
ATOM    118  HA  ALA A   7      -0.266   7.393  10.343  1.00  0.00            
ATOM    119  CB  ALA A   7      -1.097   6.338  12.000  1.00  0.00            
ATOM    120  1HB ALA A   7      -0.130   6.170  12.477  1.00  0.00            
ATOM    121  2HB ALA A   7      -1.543   7.237  12.429  1.00  0.00            
ATOM    122  3HB ALA A   7      -1.745   5.483  12.199  1.00  0.00            
ATOM    123  C   ALA A   7      -0.219   5.315   9.814  1.00  0.00            
ATOM    124  O   ALA A   7      -0.878   4.376   9.359  1.00  0.00            
ATOM    125  N   LYS A   8       1.123   5.324   9.765  1.00  0.00            
ATOM    126  H   LYS A   8       1.597   6.116  10.177  1.00  0.00            
ATOM    127  CA  LYS A   8       1.953   4.265   9.154  1.00  0.00            
ATOM    128  HA  LYS A   8       1.331   3.736   8.429  1.00  0.00            
ATOM    129  CB  LYS A   8       3.115   4.894   8.365  1.00  0.00            
ATOM    130  HB3 LYS A   8       3.790   5.386   9.068  1.00  0.00            
ATOM    131  HB2 LYS A   8       2.715   5.651   7.687  1.00  0.00            
ATOM    132  CG  LYS A   8       3.893   3.864   7.521  1.00  0.00            
ATOM    133  HG3 LYS A   8       3.271   3.538   6.686  1.00  0.00            
ATOM    134  HG2 LYS A   8       4.138   2.985   8.112  1.00  0.00            
ATOM    135  CD  LYS A   8       5.208   4.454   7.000  1.00  0.00            
ATOM    136  HD3 LYS A   8       5.742   4.914   7.834  1.00  0.00            
ATOM    137  HD2 LYS A   8       4.985   5.211   6.246  1.00  0.00            
ATOM    138  CE  LYS A   8       6.085   3.348   6.403  1.00  0.00            
ATOM    139  HE3 LYS A   8       5.544   2.894   5.568  1.00  0.00            
ATOM    140  HE2 LYS A   8       6.242   2.579   7.168  1.00  0.00            
ATOM    141  NZ  LYS A   8       7.386   3.876   5.931  1.00  0.00            
ATOM    142  HZ1 LYS A   8       7.952   3.138   5.531  1.00  0.00            
ATOM    143  HZ2 LYS A   8       7.234   4.579   5.219  1.00  0.00            
ATOM    144  HZ3 LYS A   8       7.904   4.300   6.692  1.00  0.00            
ATOM    145  C   LYS A   8       2.373   3.201  10.184  1.00  0.00            
ATOM    146  O   LYS A   8       3.553   2.949  10.407  1.00  0.00            
ATOM    147  N   ALA A   9       1.368   2.590  10.796  1.00  0.00            
ATOM    148  H   ALA A   9       0.433   2.914  10.574  1.00  0.00            
ATOM    149  CA  ALA A   9       1.416   1.388  11.630  1.00  0.00            
ATOM    150  HA  ALA A   9       1.874   0.569  11.073  1.00  0.00            
ATOM    151  CB  ALA A   9       2.232   1.651  12.906  1.00  0.00            
ATOM    152  1HB ALA A   9       2.152   0.800  13.584  1.00  0.00            
ATOM    153  2HB ALA A   9       3.285   1.778  12.655  1.00  0.00            
ATOM    154  3HB ALA A   9       1.870   2.549  13.406  1.00  0.00            
ATOM    155  C   ALA A   9      -0.038   1.009  11.983  1.00  0.00            
ATOM    156  O   ALA A   9      -0.947   1.802  11.732  1.00  0.00            
ATOM    157  N   LYS A  10      -0.254  -0.206  12.507  1.00  0.00            
ATOM    158  H   LYS A  10       0.559  -0.804  12.606  1.00  0.00            
ATOM    159  CA  LYS A  10      -1.481  -0.747  13.149  1.00  0.00            
ATOM    160  HA  LYS A  10      -1.616  -0.256  14.113  1.00  0.00            
ATOM    161  CB  LYS A  10      -2.724  -0.462  12.274  1.00  0.00            
ATOM    162  HB3 LYS A  10      -2.906   0.611  12.283  1.00  0.00            
ATOM    163  HB2 LYS A  10      -3.617  -0.867  12.727  1.00  0.00            
ATOM    164  CG  LYS A  10      -2.658  -0.947  10.820  1.00  0.00            
ATOM    165  HG3 LYS A  10      -2.646  -2.034  10.786  1.00  0.00            
ATOM    166  HG2 LYS A  10      -1.765  -0.564  10.325  1.00  0.00            
ATOM    167  CD  LYS A  10      -3.901  -0.418  10.101  1.00  0.00            
ATOM    168  HD3 LYS A  10      -3.929   0.670  10.202  1.00  0.00            
ATOM    169  HD2 LYS A  10      -4.790  -0.848  10.564  1.00  0.00            
ATOM    170  CE  LYS A  10      -3.851  -0.783   8.621  1.00  0.00            
ATOM    171  HE3 LYS A  10      -3.814  -1.874   8.532  1.00  0.00            
ATOM    172  HE2 LYS A  10      -2.925  -0.373   8.205  1.00  0.00            
ATOM    173  NZ  LYS A  10      -5.020  -0.217   7.909  1.00  0.00            
ATOM    174  HZ1 LYS A  10      -5.004  -0.478   6.932  1.00  0.00            
ATOM    175  HZ2 LYS A  10      -5.878  -0.538   8.337  1.00  0.00            
ATOM    176  HZ3 LYS A  10      -4.998   0.794   7.978  1.00  0.00            
ATOM    177  C   LYS A  10      -1.261  -2.253  13.437  1.00  0.00            
ATOM    178  O   LYS A  10      -0.175  -2.736  13.106  1.00  0.00            
ATOM    179  N   PRO A  11      -2.220  -3.030  13.990  1.00  0.00            
ATOM    180  CD  PRO A  11      -3.496  -2.633  14.576  1.00  0.00            
ATOM    181  CA  PRO A  11      -2.118  -4.495  13.984  1.00  0.00            
ATOM    182  HA  PRO A  11      -1.325  -4.802  14.667  1.00  0.00            
ATOM    183  CB  PRO A  11      -3.474  -4.997  14.508  1.00  0.00            
ATOM    184  HB3 PRO A  11      -3.378  -5.916  15.086  1.00  0.00            
ATOM    185  HB2 PRO A  11      -4.167  -5.144  13.677  1.00  0.00            
ATOM    186  CG  PRO A  11      -3.979  -3.839  15.371  1.00  0.00            
ATOM    187  HG3 PRO A  11      -3.502  -3.858  16.351  1.00  0.00            
ATOM    188  HG2 PRO A  11      -5.066  -3.845  15.464  1.00  0.00            
ATOM    189  HD3 PRO A  11      -3.397  -1.755  15.216  1.00  0.00            
ATOM    190  HD2 PRO A  11      -4.228  -2.461  13.789  1.00  0.00            
ATOM    191  C   PRO A  11      -1.835  -5.026  12.566  1.00  0.00            
ATOM    192  O   PRO A  11      -2.289  -4.413  11.600  1.00  0.00            
ATOM    193  N   VAL A  12      -1.189  -6.196  12.424  1.00  0.00            
ATOM    194  H   VAL A  12      -0.784  -6.615  13.247  1.00  0.00            
ATOM    195  CA  VAL A  12      -0.988  -6.895  11.118  1.00  0.00            
ATOM    196  HA  VAL A  12      -0.337  -6.264  10.512  1.00  0.00            
ATOM    197  CB  VAL A  12      -0.268  -8.246  11.335  1.00  0.00            
ATOM    198  HB  VAL A  12       0.551  -8.081  12.038  1.00  0.00            
ATOM    199  CG1 VAL A  12      -1.192  -9.315  11.932  1.00  0.00            
ATOM    200 HG11 VAL A  12      -0.609 -10.202  12.181  1.00  0.00            
ATOM    201 HG12 VAL A  12      -1.665  -8.944  12.842  1.00  0.00            
ATOM    202 HG13 VAL A  12      -1.959  -9.601  11.212  1.00  0.00            
ATOM    203  CG2 VAL A  12       0.354  -8.789  10.044  1.00  0.00            
ATOM    204 HG21 VAL A  12       0.912  -9.701  10.261  1.00  0.00            
ATOM    205 HG22 VAL A  12      -0.416  -9.021   9.309  1.00  0.00            
ATOM    206 HG23 VAL A  12       1.042  -8.055   9.626  1.00  0.00            
ATOM    207  C   VAL A  12      -2.294  -7.098  10.321  1.00  0.00            
ATOM    208  O   VAL A  12      -2.284  -7.280   9.102  1.00  0.00            
ATOM    209  N   THR A  13      -3.427  -6.937  11.016  1.00  0.00            
ATOM    210  H   THR A  13      -3.284  -6.797  12.001  1.00  0.00            
ATOM    211  CA  THR A  13      -4.820  -7.019  10.566  1.00  0.00            
ATOM    212  HA  THR A  13      -5.445  -6.683  11.390  1.00  0.00            
ATOM    213  CB  THR A  13      -5.112  -6.079   9.386  1.00  0.00            
ATOM    214  HB  THR A  13      -6.187  -5.914   9.333  1.00  0.00            
ATOM    215  OG1 THR A  13      -4.750  -6.791   8.260  1.00  0.00            
ATOM    216  1HG THR A  13      -3.810  -7.053   8.385  1.00  0.00            
ATOM    217  CG2 THR A  13      -4.422  -4.716   9.279  1.00  0.00            
ATOM    218 HG21 THR A  13      -4.772  -4.205   8.384  1.00  0.00            
ATOM    219 HG22 THR A  13      -4.647  -4.115  10.157  1.00  0.00            
ATOM    220 HG23 THR A  13      -3.341  -4.834   9.193  1.00  0.00            
ATOM    221  C   THR A  13      -5.253  -8.456  10.238  1.00  0.00            
ATOM    222  O   THR A  13      -4.558  -9.411  10.563  1.00  0.00            
ATOM    223  N   ARG A  14      -6.408  -8.600   9.574  1.00  0.00            
ATOM    224  H   ARG A  14      -6.884  -7.754   9.300  1.00  0.00            
ATOM    225  CA  ARG A  14      -6.909  -9.838   8.982  1.00  0.00            
ATOM    226  HA  ARG A  14      -6.096 -10.558   8.890  1.00  0.00            
ATOM    227  CB  ARG A  14      -7.983 -10.403   9.930  1.00  0.00            
ATOM    228  HB3 ARG A  14      -8.421 -11.299   9.489  1.00  0.00            
ATOM    229  HB2 ARG A  14      -8.781  -9.664  10.040  1.00  0.00            
ATOM    230  CG  ARG A  14      -7.442 -10.736  11.340  1.00  0.00            
ATOM    231  HG3 ARG A  14      -8.279 -11.042  11.967  1.00  0.00            
ATOM    232  HG2 ARG A  14      -7.031  -9.838  11.802  1.00  0.00            
ATOM    233  CD  ARG A  14      -6.364 -11.836  11.354  1.00  0.00            
ATOM    234  HD3 ARG A  14      -5.945 -11.913  12.359  1.00  0.00            
ATOM    235  HD2 ARG A  14      -5.540 -11.569  10.694  1.00  0.00            
ATOM    236  NE  ARG A  14      -6.914 -13.135  10.924  1.00  0.00            
ATOM    237  HE  ARG A  14      -6.705 -13.426   9.983  1.00  0.00            
ATOM    238  CZ  ARG A  14      -7.705 -13.909  11.640  1.00  0.00            
ATOM    239  NH1 ARG A  14      -8.298 -14.933  11.100  1.00  0.00            
ATOM    240 HH11 ARG A  14      -8.168 -15.128  10.124  1.00  0.00            
ATOM    241 HH12 ARG A  14      -8.917 -15.507  11.644  1.00  0.00            
ATOM    242  NH2 ARG A  14      -7.937 -13.666  12.899  1.00  0.00            
ATOM    243 HH21 ARG A  14      -7.466 -12.892  13.332  1.00  0.00            
ATOM    244 HH22 ARG A  14      -8.547 -14.256  13.435  1.00  0.00            
ATOM    245  C   ARG A  14      -7.422  -9.544   7.563  1.00  0.00            
ATOM    246  O   ARG A  14      -8.529  -9.047   7.391  1.00  0.00            
ATOM    247  N   GLY A  15      -6.588  -9.803   6.557  1.00  0.00            
ATOM    248  H   GLY A  15      -5.643 -10.081   6.778  1.00  0.00            
ATOM    249  CA  GLY A  15      -6.935  -9.709   5.127  1.00  0.00            
ATOM    250  HA3 GLY A  15      -6.374  -8.905   4.655  1.00  0.00            
ATOM    251  HA2 GLY A  15      -8.001  -9.510   5.006  1.00  0.00            
ATOM    252  C   GLY A  15      -6.626 -10.978   4.340  1.00  0.00            
ATOM    253  O   GLY A  15      -6.370 -10.889   3.153  1.00  0.00            
ATOM    254  N   ALA A  16      -6.588 -12.136   5.007  1.00  0.00            
ATOM    255  H   ALA A  16      -6.898 -12.143   5.960  1.00  0.00            
ATOM    256  CA  ALA A  16      -6.104 -13.400   4.451  1.00  0.00            
ATOM    257  HA  ALA A  16      -5.025 -13.318   4.311  1.00  0.00            
ATOM    258  CB  ALA A  16      -6.373 -14.502   5.484  1.00  0.00            
ATOM    259  1HB ALA A  16      -6.035 -15.457   5.081  1.00  0.00            
ATOM    260  2HB ALA A  16      -5.825 -14.297   6.404  1.00  0.00            
ATOM    261  3HB ALA A  16      -7.442 -14.571   5.686  1.00  0.00            
ATOM    262  C   ALA A  16      -6.734 -13.777   3.093  1.00  0.00            
ATOM    263  O   ALA A  16      -7.957 -13.839   2.964  1.00  0.00            
ATOM    264  N   GLY A  17      -5.881 -14.094   2.109  1.00  0.00            
ATOM    265  H   GLY A  17      -4.896 -13.985   2.288  1.00  0.00            
ATOM    266  CA  GLY A  17      -6.272 -14.581   0.778  1.00  0.00            
ATOM    267  HA3 GLY A  17      -5.439 -14.440   0.089  1.00  0.00            
ATOM    268  HA2 GLY A  17      -7.108 -13.981   0.416  1.00  0.00            
ATOM    269  C   GLY A  17      -6.670 -16.067   0.737  1.00  0.00            
ATOM    270  O   GLY A  17      -6.208 -16.859   1.557  1.00  0.00            
ATOM    271  N   ALA A  18      -7.516 -16.444  -0.234  1.00  0.00            
ATOM    272  H   ALA A  18      -7.851 -15.721  -0.849  1.00  0.00            
ATOM    273  CA  ALA A  18      -8.090 -17.794  -0.370  1.00  0.00            
ATOM    274  HA  ALA A  18      -7.626 -18.451   0.369  1.00  0.00            
ATOM    275  CB  ALA A  18      -9.588 -17.722  -0.029  1.00  0.00            
ATOM    276  1HB ALA A  18     -10.037 -18.710  -0.137  1.00  0.00            
ATOM    277  2HB ALA A  18      -9.714 -17.389   1.000  1.00  0.00            
ATOM    278  3HB ALA A  18     -10.098 -17.022  -0.693  1.00  0.00            
ATOM    279  C   ALA A  18      -7.841 -18.462  -1.742  1.00  0.00            
ATOM    280  O   ALA A  18      -7.041 -19.393  -1.853  1.00  0.00            
ATOM    281  N   GLY A  19      -8.537 -18.010  -2.798  1.00  0.00            
ATOM    282  H   GLY A  19      -9.202 -17.271  -2.632  1.00  0.00            
ATOM    283  CA  GLY A  19      -8.465 -18.533  -4.175  1.00  0.00            
ATOM    284  HA3 GLY A  19      -9.301 -18.149  -4.759  1.00  0.00            
ATOM    285  HA2 GLY A  19      -8.532 -19.621  -4.151  1.00  0.00            
ATOM    286  C   GLY A  19      -7.168 -18.153  -4.889  1.00  0.00            
ATOM    287  O   GLY A  19      -7.176 -17.440  -5.885  1.00  0.00            
ATOM    288  N   GLY A  20      -6.054 -18.587  -4.311  1.00  0.00            
ATOM    289  H   GLY A  20      -6.189 -19.135  -3.469  1.00  0.00            
ATOM    290  CA  GLY A  20      -4.743 -17.988  -4.506  1.00  0.00            
ATOM    291  HA3 GLY A  20      -4.829 -16.900  -4.487  1.00  0.00            
ATOM    292  HA2 GLY A  20      -4.329 -18.290  -5.468  1.00  0.00            
ATOM    293  C   GLY A  20      -3.802 -18.416  -3.391  1.00  0.00            
ATOM    294  O   GLY A  20      -3.256 -17.569  -2.707  1.00  0.00            
ATOM    295  N   ARG A  21      -3.589 -19.731  -3.206  1.00  0.00            
ATOM    296  H   ARG A  21      -4.145 -20.359  -3.764  1.00  0.00            
ATOM    297  CA  ARG A  21      -2.647 -20.319  -2.216  1.00  0.00            
ATOM    298  HA  ARG A  21      -2.948 -19.972  -1.224  1.00  0.00            
ATOM    299  CB  ARG A  21      -2.764 -21.856  -2.251  1.00  0.00            
ATOM    300  HB3 ARG A  21      -3.816 -22.143  -2.193  1.00  0.00            
ATOM    301  HB2 ARG A  21      -2.257 -22.263  -1.374  1.00  0.00            
ATOM    302  CG  ARG A  21      -2.124 -22.454  -3.523  1.00  0.00            
ATOM    303  HG3 ARG A  21      -1.092 -22.117  -3.602  1.00  0.00            
ATOM    304  HG2 ARG A  21      -2.662 -22.103  -4.404  1.00  0.00            
ATOM    305  CD  ARG A  21      -2.081 -23.986  -3.513  1.00  0.00            
ATOM    306  HD3 ARG A  21      -1.656 -24.317  -2.564  1.00  0.00            
ATOM    307  HD2 ARG A  21      -1.405 -24.318  -4.304  1.00  0.00            
ATOM    308  NE  ARG A  21      -3.414 -24.593  -3.701  1.00  0.00            
ATOM    309  HE  ARG A  21      -3.890 -24.872  -2.859  1.00  0.00            
ATOM    310  CZ  ARG A  21      -4.037 -24.809  -4.846  1.00  0.00            
ATOM    311  NH1 ARG A  21      -5.210 -25.372  -4.857  1.00  0.00            
ATOM    312 HH11 ARG A  21      -5.638 -25.664  -3.995  1.00  0.00            
ATOM    313 HH12 ARG A  21      -5.674 -25.564  -5.726  1.00  0.00            
ATOM    314  NH2 ARG A  21      -3.520 -24.465  -5.995  1.00  0.00            
ATOM    315 HH21 ARG A  21      -2.608 -24.046  -6.009  1.00  0.00            
ATOM    316 HH22 ARG A  21      -4.005 -24.651  -6.853  1.00  0.00            
ATOM    317  C   ARG A  21      -1.169 -19.886  -2.369  1.00  0.00            
ATOM    318  O   ARG A  21      -0.296 -20.397  -1.676  1.00  0.00            
ATOM    319  N   GLN A  22      -0.889 -19.049  -3.365  1.00  0.00            
ATOM    320  H   GLN A  22      -1.691 -18.636  -3.807  1.00  0.00            
ATOM    321  CA  GLN A  22       0.375 -18.360  -3.609  1.00  0.00            
ATOM    322  HA  GLN A  22       1.205 -19.058  -3.502  1.00  0.00            
ATOM    323  CB  GLN A  22       0.342 -17.776  -5.030  1.00  0.00            
ATOM    324  HB3 GLN A  22       1.274 -17.238  -5.207  1.00  0.00            
ATOM    325  HB2 GLN A  22      -0.476 -17.052  -5.078  1.00  0.00            
ATOM    326  CG  GLN A  22       0.152 -18.796  -6.165  1.00  0.00            
ATOM    327  HG3 GLN A  22      -0.810 -19.298  -6.061  1.00  0.00            
ATOM    328  HG2 GLN A  22       0.943 -19.543  -6.115  1.00  0.00            
ATOM    329  CD  GLN A  22       0.178 -18.101  -7.524  1.00  0.00            
ATOM    330  OE1 GLN A  22      -0.429 -17.067  -7.731  1.00  0.00            
ATOM    331  NE2 GLN A  22       0.895 -18.606  -8.502  1.00  0.00            
ATOM    332 HE21 GLN A  22       1.428 -19.447  -8.390  1.00  0.00            
ATOM    333 HE22 GLN A  22       0.881 -18.075  -9.357  1.00  0.00            
ATOM    334  C   GLN A  22       0.555 -17.192  -2.627  1.00  0.00            
ATOM    335  O   GLN A  22      -0.433 -16.635  -2.170  1.00  0.00            
ATOM    336  N   ARG A  23       1.804 -16.747  -2.413  1.00  0.00            
ATOM    337  H   ARG A  23       2.539 -17.272  -2.861  1.00  0.00            
ATOM    338  CA  ARG A  23       2.199 -15.729  -1.408  1.00  0.00            
ATOM    339  HA  ARG A  23       3.276 -15.588  -1.488  1.00  0.00            
ATOM    340  CB  ARG A  23       1.540 -14.350  -1.683  1.00  0.00            
ATOM    341  HB3 ARG A  23       1.873 -13.648  -0.917  1.00  0.00            
ATOM    342  HB2 ARG A  23       0.457 -14.429  -1.579  1.00  0.00            
ATOM    343  CG  ARG A  23       1.856 -13.741  -3.062  1.00  0.00            
ATOM    344  HG3 ARG A  23       1.546 -14.428  -3.851  1.00  0.00            
ATOM    345  HG2 ARG A  23       2.932 -13.577  -3.138  1.00  0.00            
ATOM    346  CD  ARG A  23       1.121 -12.402  -3.258  1.00  0.00            
ATOM    347  HD3 ARG A  23       1.340 -11.750  -2.409  1.00  0.00            
ATOM    348  HD2 ARG A  23       0.044 -12.591  -3.272  1.00  0.00            
ATOM    349  NE  ARG A  23       1.521 -11.729  -4.516  1.00  0.00            
ATOM    350  HE  ARG A  23       2.170 -12.223  -5.103  1.00  0.00            
ATOM    351  CZ  ARG A  23       1.099 -10.548  -4.943  1.00  0.00            
ATOM    352  NH1 ARG A  23       1.545 -10.051  -6.069  1.00  0.00            
ATOM    353 HH11 ARG A  23       2.187 -10.577  -6.635  1.00  0.00            
ATOM    354 HH12 ARG A  23       1.245  -9.141  -6.369  1.00  0.00            
ATOM    355  NH2 ARG A  23       0.231  -9.847  -4.266  1.00  0.00            
ATOM    356 HH21 ARG A  23      -0.123 -10.192  -3.383  1.00  0.00            
ATOM    357 HH22 ARG A  23      -0.091  -8.949  -4.574  1.00  0.00            
ATOM    358  C   ARG A  23       1.937 -16.204   0.035  1.00  0.00            
ATOM    359  O   ARG A  23       0.930 -16.827   0.338  1.00  0.00            
ATOM    360  N   GLY A  24       2.830 -15.873   0.966  1.00  0.00            
ATOM    361  H   GLY A  24       3.635 -15.338   0.695  1.00  0.00            
ATOM    362  CA  GLY A  24       2.668 -16.213   2.393  1.00  0.00            
ATOM    363  HA3 GLY A  24       3.636 -16.170   2.892  1.00  0.00            
ATOM    364  HA2 GLY A  24       2.295 -17.235   2.476  1.00  0.00            
ATOM    365  C   GLY A  24       1.694 -15.303   3.157  1.00  0.00            
ATOM    366  O   GLY A  24       1.867 -15.116   4.354  1.00  0.00            
ATOM    367  N   GLN A  25       0.748 -14.649   2.473  1.00  0.00            
ATOM    368  H   GLN A  25       0.575 -14.967   1.529  1.00  0.00            
ATOM    369  CA  GLN A  25      -0.066 -13.506   2.945  1.00  0.00            
ATOM    370  HA  GLN A  25      -0.619 -13.137   2.077  1.00  0.00            
ATOM    371  CB  GLN A  25      -1.108 -13.948   3.987  1.00  0.00            
ATOM    372  HB3 GLN A  25      -1.715 -13.083   4.259  1.00  0.00            
ATOM    373  HB2 GLN A  25      -0.587 -14.286   4.884  1.00  0.00            
ATOM    374  CG  GLN A  25      -2.055 -15.051   3.507  1.00  0.00            
ATOM    375  HG3 GLN A  25      -1.475 -15.897   3.139  1.00  0.00            
ATOM    376  HG2 GLN A  25      -2.664 -14.671   2.688  1.00  0.00            
ATOM    377  CD  GLN A  25      -2.977 -15.547   4.618  1.00  0.00            
ATOM    378  OE1 GLN A  25      -3.215 -14.921   5.639  1.00  0.00            
ATOM    379  NE2 GLN A  25      -3.566 -16.707   4.438  1.00  0.00            
ATOM    380 HE21 GLN A  25      -3.446 -17.225   3.586  1.00  0.00            
ATOM    381 HE22 GLN A  25      -4.159 -17.022   5.181  1.00  0.00            
ATOM    382  C   GLN A  25       0.693 -12.278   3.495  1.00  0.00            
ATOM    383  O   GLN A  25       0.055 -11.265   3.740  1.00  0.00            
ATOM    384  N   ASN A  26       2.006 -12.349   3.752  1.00  0.00            
ATOM    385  H   ASN A  26       2.371 -13.292   3.823  1.00  0.00            
ATOM    386  CA  ASN A  26       2.943 -11.280   4.146  1.00  0.00            
ATOM    387  HA  ASN A  26       3.167 -11.412   5.205  1.00  0.00            
ATOM    388  CB  ASN A  26       4.252 -11.521   3.353  1.00  0.00            
ATOM    389  HB3 ASN A  26       4.966 -10.732   3.581  1.00  0.00            
ATOM    390  HB2 ASN A  26       4.027 -11.469   2.288  1.00  0.00            
ATOM    391  CG  ASN A  26       4.918 -12.858   3.644  1.00  0.00            
ATOM    392  OD1 ASN A  26       4.655 -13.520   4.627  1.00  0.00            
ATOM    393  ND2 ASN A  26       5.814 -13.312   2.799  1.00  0.00            
ATOM    394 HD21 ASN A  26       6.125 -12.751   2.027  1.00  0.00            
ATOM    395 HD22 ASN A  26       6.286 -14.153   3.086  1.00  0.00            
ATOM    396  C   ASN A  26       2.428  -9.821   3.978  1.00  0.00            
ATOM    397  O   ASN A  26       2.814  -9.137   3.031  1.00  0.00            
ATOM    398  N   LYS A  27       1.644  -9.330   4.956  1.00  0.00            
ATOM    399  H   LYS A  27       1.390  -9.992   5.671  1.00  0.00            
ATOM    400  CA  LYS A  27       0.932  -8.030   4.971  1.00  0.00            
ATOM    401  HA  LYS A  27       0.368  -7.981   5.899  1.00  0.00            
ATOM    402  CB  LYS A  27       1.942  -6.860   4.992  1.00  0.00            
ATOM    403  HB3 LYS A  27       1.370  -5.932   5.036  1.00  0.00            
ATOM    404  HB2 LYS A  27       2.468  -6.869   4.040  1.00  0.00            
ATOM    405  CG  LYS A  27       2.995  -6.804   6.114  1.00  0.00            
ATOM    406  HG3 LYS A  27       3.566  -7.734   6.150  1.00  0.00            
ATOM    407  HG2 LYS A  27       2.502  -6.639   7.072  1.00  0.00            
ATOM    408  CD  LYS A  27       3.945  -5.635   5.796  1.00  0.00            
ATOM    409  HD3 LYS A  27       3.349  -4.738   5.620  1.00  0.00            
ATOM    410  HD2 LYS A  27       4.483  -5.876   4.879  1.00  0.00            
ATOM    411  CE  LYS A  27       4.961  -5.319   6.896  1.00  0.00            
ATOM    412  HE3 LYS A  27       5.565  -6.209   7.098  1.00  0.00            
ATOM    413  HE2 LYS A  27       4.418  -5.059   7.809  1.00  0.00            
ATOM    414  NZ  LYS A  27       5.828  -4.189   6.473  1.00  0.00            
ATOM    415  HZ1 LYS A  27       6.392  -3.843   7.239  1.00  0.00            
ATOM    416  HZ2 LYS A  27       6.437  -4.490   5.726  1.00  0.00            
ATOM    417  HZ3 LYS A  27       5.257  -3.434   6.086  1.00  0.00            
ATOM    418  C   LYS A  27      -0.133  -7.833   3.853  1.00  0.00            
ATOM    419  O   LYS A  27      -0.061  -6.865   3.110  1.00  0.00            
ATOM    420  N   GLU A  28      -1.164  -8.676   3.757  1.00  0.00            
ATOM    421  H   GLU A  28      -1.102  -9.538   4.279  1.00  0.00            
ATOM    422  CA  GLU A  28      -2.178  -8.636   2.672  1.00  0.00            
ATOM    423  HA  GLU A  28      -1.644  -8.481   1.734  1.00  0.00            
ATOM    424  CB  GLU A  28      -2.864 -10.020   2.597  1.00  0.00            
ATOM    425  HB3 GLU A  28      -3.509 -10.155   3.467  1.00  0.00            
ATOM    426  HB2 GLU A  28      -2.108 -10.800   2.643  1.00  0.00            
ATOM    427  CG  GLU A  28      -3.670 -10.255   1.311  1.00  0.00            
ATOM    428  HG3 GLU A  28      -4.532  -9.584   1.292  1.00  0.00            
ATOM    429  HG2 GLU A  28      -4.057 -11.277   1.339  1.00  0.00            
ATOM    430  CD  GLU A  28      -2.802 -10.072   0.052  1.00  0.00            
ATOM    431  OE1 GLU A  28      -1.761 -10.766  -0.066  1.00  0.00            
ATOM    432  OE2 GLU A  28      -3.162  -9.236  -0.805  1.00  0.00            
ATOM    433  C   GLU A  28      -3.211  -7.480   2.785  1.00  0.00            
ATOM    434  O   GLU A  28      -4.394  -7.713   3.056  1.00  0.00            
ATOM    435  N   ARG A  29      -2.768  -6.209   2.733  1.00  0.00            
ATOM    436  H   ARG A  29      -1.782  -6.065   2.517  1.00  0.00            
ATOM    437  CA  ARG A  29      -3.560  -5.039   3.180  1.00  0.00            
ATOM    438  HA  ARG A  29      -4.585  -5.167   2.839  1.00  0.00            
ATOM    439  CB  ARG A  29      -3.463  -5.012   4.706  1.00  0.00            
ATOM    440  HB3 ARG A  29      -3.919  -4.109   5.087  1.00  0.00            
ATOM    441  HB2 ARG A  29      -2.405  -5.023   4.966  1.00  0.00            
ATOM    442  CG  ARG A  29      -4.071  -6.102   5.536  1.00  0.00            
ATOM    443  HG3 ARG A  29      -3.804  -5.761   6.522  1.00  0.00            
ATOM    444  HG2 ARG A  29      -3.550  -7.045   5.373  1.00  0.00            
ATOM    445  CD  ARG A  29      -5.590  -6.305   5.398  1.00  0.00            
ATOM    446  HD3 ARG A  29      -5.812  -7.269   5.849  1.00  0.00            
ATOM    447  HD2 ARG A  29      -5.861  -6.349   4.343  1.00  0.00            
ATOM    448  NE  ARG A  29      -6.416  -5.285   6.080  1.00  0.00            
ATOM    449  HE  ARG A  29      -5.922  -4.624   6.644  1.00  0.00            
ATOM    450  CZ  ARG A  29      -7.739  -5.315   6.130  1.00  0.00            
ATOM    451  NH1 ARG A  29      -8.411  -4.393   6.761  1.00  0.00            
ATOM    452 HH11 ARG A  29      -7.950  -3.666   7.267  1.00  0.00            
ATOM    453 HH12 ARG A  29      -9.416  -4.437   6.744  1.00  0.00            
ATOM    454  NH2 ARG A  29      -8.428  -6.250   5.544  1.00  0.00            
ATOM    455 HH21 ARG A  29      -7.929  -6.953   5.022  1.00  0.00            
ATOM    456 HH22 ARG A  29      -9.431  -6.292   5.598  1.00  0.00            
ATOM    457  C   ARG A  29      -3.035  -3.664   2.695  1.00  0.00            
ATOM    458  O   ARG A  29      -1.933  -3.597   2.186  1.00  0.00            
ATOM    459  N   PRO A  30      -3.729  -2.539   3.027  1.00  0.00            
ATOM    460  CD  PRO A  30      -5.129  -2.506   3.437  1.00  0.00            
ATOM    461  CA  PRO A  30      -3.254  -1.152   2.807  1.00  0.00            
ATOM    462  HA  PRO A  30      -2.864  -1.122   1.786  1.00  0.00            
ATOM    463  CB  PRO A  30      -4.533  -0.286   2.853  1.00  0.00            
ATOM    464  HB3 PRO A  30      -4.569   0.413   2.016  1.00  0.00            
ATOM    465  HB2 PRO A  30      -4.584   0.260   3.796  1.00  0.00            
ATOM    466  CG  PRO A  30      -5.712  -1.257   2.798  1.00  0.00            
ATOM    467  HG3 PRO A  30      -5.987  -1.464   1.763  1.00  0.00            
ATOM    468  HG2 PRO A  30      -6.570  -0.885   3.360  1.00  0.00            
ATOM    469  HD3 PRO A  30      -5.688  -3.382   3.106  1.00  0.00            
ATOM    470  HD2 PRO A  30      -5.190  -2.415   4.522  1.00  0.00            
ATOM    471  C   PRO A  30      -2.138  -0.518   3.716  1.00  0.00            
ATOM    472  O   PRO A  30      -2.001   0.715   3.664  1.00  0.00            
ATOM    473  N   PRO A  31      -1.460  -1.197   4.678  1.00  0.00            
ATOM    474  CD  PRO A  31      -1.898  -2.379   5.363  1.00  0.00            
ATOM    475  CA  PRO A  31      -0.139  -0.834   5.218  1.00  0.00            
ATOM    476  HA  PRO A  31      -0.173   0.190   5.586  1.00  0.00            
ATOM    477  CB  PRO A  31       0.138  -1.812   6.378  1.00  0.00            
ATOM    478  HB3 PRO A  31       0.562  -1.313   7.248  1.00  0.00            
ATOM    479  HB2 PRO A  31       0.798  -2.618   6.045  1.00  0.00            
ATOM    480  CG  PRO A  31      -1.209  -2.414   6.714  1.00  0.00            
ATOM    481  HG3 PRO A  31      -1.723  -1.774   7.423  1.00  0.00            
ATOM    482  HG2 PRO A  31      -1.120  -3.432   7.097  1.00  0.00            
ATOM    483  HD3 PRO A  31      -2.975  -2.356   5.511  1.00  0.00            
ATOM    484  HD2 PRO A  31      -1.549  -3.221   4.774  1.00  0.00            
ATOM    485  C   PRO A  31       1.000  -0.996   4.188  1.00  0.00            
ATOM    486  O   PRO A  31       0.793  -1.651   3.186  1.00  0.00            
ATOM    487  N   PRO A  32       2.219  -0.496   4.473  1.00  0.00            
ATOM    488  CD  PRO A  32       2.506   0.353   5.617  1.00  0.00            
ATOM    489  CA  PRO A  32       3.394  -0.581   3.584  1.00  0.00            
ATOM    490  HA  PRO A  32       3.093  -0.339   2.561  1.00  0.00            
ATOM    491  CB  PRO A  32       4.326   0.519   4.114  1.00  0.00            
ATOM    492  HB3 PRO A  32       4.046   1.478   3.676  1.00  0.00            
ATOM    493  HB2 PRO A  32       5.378   0.303   3.922  1.00  0.00            
ATOM    494  CG  PRO A  32       4.011   0.529   5.612  1.00  0.00            
ATOM    495  HG3 PRO A  32       4.287   1.455   6.099  1.00  0.00            
ATOM    496  HG2 PRO A  32       4.481  -0.316   6.115  1.00  0.00            
ATOM    497  HD3 PRO A  32       2.019   1.320   5.481  1.00  0.00            
ATOM    498  HD2 PRO A  32       2.196  -0.094   6.559  1.00  0.00            
ATOM    499  C   PRO A  32       4.124  -1.949   3.568  1.00  0.00            
ATOM    500  O   PRO A  32       4.586  -2.434   4.618  1.00  0.00            
ATOM    501  N   VAL A  33       4.338  -2.538   2.383  1.00  0.00            
ATOM    502  H   VAL A  33       3.866  -2.131   1.572  1.00  0.00            
ATOM    503  CA  VAL A  33       4.804  -3.940   2.225  1.00  0.00            
ATOM    504  HA  VAL A  33       4.960  -4.362   3.211  1.00  0.00            
ATOM    505  CB  VAL A  33       3.669  -4.784   1.595  1.00  0.00            
ATOM    506  HB  VAL A  33       3.506  -4.480   0.562  1.00  0.00            
ATOM    507  CG1 VAL A  33       4.024  -6.278   1.622  1.00  0.00            
ATOM    508 HG11 VAL A  33       3.141  -6.872   1.380  1.00  0.00            
ATOM    509 HG12 VAL A  33       4.768  -6.485   0.860  1.00  0.00            
ATOM    510 HG13 VAL A  33       4.393  -6.582   2.599  1.00  0.00            
ATOM    511  CG2 VAL A  33       2.357  -4.577   2.358  1.00  0.00            
ATOM    512 HG21 VAL A  33       1.623  -5.319   2.050  1.00  0.00            
ATOM    513 HG22 VAL A  33       2.514  -4.629   3.429  1.00  0.00            
ATOM    514 HG23 VAL A  33       1.937  -3.604   2.104  1.00  0.00            
ATOM    515  C   VAL A  33       6.138  -4.093   1.445  1.00  0.00            
ATOM    516  O   VAL A  33       6.126  -4.361   0.251  1.00  0.00            
ATOM    517  N   PRO A  34       7.327  -4.010   2.084  1.00  0.00            
ATOM    518  CD  PRO A  34       7.536  -4.062   3.520  1.00  0.00            
ATOM    519  CA  PRO A  34       8.624  -3.918   1.388  1.00  0.00            
ATOM    520  HA  PRO A  34       8.611  -3.064   0.710  1.00  0.00            
ATOM    521  CB  PRO A  34       9.646  -3.646   2.503  1.00  0.00            
ATOM    522  HB3 PRO A  34       9.706  -2.575   2.697  1.00  0.00            
ATOM    523  HB2 PRO A  34      10.636  -4.041   2.268  1.00  0.00            
ATOM    524  CG  PRO A  34       9.026  -4.348   3.711  1.00  0.00            
ATOM    525  HG3 PRO A  34       9.405  -3.952   4.653  1.00  0.00            
ATOM    526  HG2 PRO A  34       9.207  -5.423   3.651  1.00  0.00            
ATOM    527  HD3 PRO A  34       7.281  -3.098   3.962  1.00  0.00            
ATOM    528  HD2 PRO A  34       6.951  -4.866   3.964  1.00  0.00            
ATOM    529  C   PRO A  34       9.007  -5.178   0.574  1.00  0.00            
ATOM    530  O   PRO A  34       9.466  -6.170   1.133  1.00  0.00            
ATOM    531  N   ASN A  35       8.862  -5.111  -0.751  1.00  0.00            
ATOM    532  H   ASN A  35       8.460  -4.263  -1.134  1.00  0.00            
ATOM    533  CA  ASN A  35       9.214  -6.145  -1.740  1.00  0.00            
ATOM    534  HA  ASN A  35      10.065  -6.734  -1.395  1.00  0.00            
ATOM    535  CB  ASN A  35       7.980  -7.061  -1.919  1.00  0.00            
ATOM    536  HB3 ASN A  35       8.043  -7.629  -2.842  1.00  0.00            
ATOM    537  HB2 ASN A  35       7.090  -6.448  -1.987  1.00  0.00            
ATOM    538  CG  ASN A  35       7.785  -8.062  -0.797  1.00  0.00            
ATOM    539  OD1 ASN A  35       8.312  -9.161  -0.807  1.00  0.00            
ATOM    540  ND2 ASN A  35       6.981  -7.733   0.185  1.00  0.00            
ATOM    541 HD21 ASN A  35       6.584  -6.806   0.209  1.00  0.00            
ATOM    542 HD22 ASN A  35       6.946  -8.366   0.958  1.00  0.00            
ATOM    543  C   ASN A  35       9.610  -5.453  -3.073  1.00  0.00            
ATOM    544  O   ASN A  35       9.687  -4.222  -3.116  1.00  0.00            
ATOM    545  N   PRO A  36       9.838  -6.187  -4.177  1.00  0.00            
ATOM    546  CD  PRO A  36      10.353  -7.540  -4.250  1.00  0.00            
ATOM    547  CA  PRO A  36       9.701  -5.649  -5.530  1.00  0.00            
ATOM    548  HA  PRO A  36      10.268  -4.721  -5.608  1.00  0.00            
ATOM    549  CB  PRO A  36      10.316  -6.694  -6.471  1.00  0.00            
ATOM    550  HB3 PRO A  36      10.909  -6.224  -7.257  1.00  0.00            
ATOM    551  HB2 PRO A  36       9.534  -7.318  -6.910  1.00  0.00            
ATOM    552  CG  PRO A  36      11.179  -7.541  -5.534  1.00  0.00            
ATOM    553  HG3 PRO A  36      12.131  -7.038  -5.356  1.00  0.00            
ATOM    554  HG2 PRO A  36      11.336  -8.548  -5.920  1.00  0.00            
ATOM    555  HD3 PRO A  36      10.973  -7.786  -3.388  1.00  0.00            
ATOM    556  HD2 PRO A  36       9.529  -8.249  -4.349  1.00  0.00            
ATOM    557  C   PRO A  36       8.227  -5.376  -5.859  1.00  0.00            
ATOM    558  O   PRO A  36       7.345  -6.121  -5.424  1.00  0.00            
ATOM    559  N   ASP A  37       7.980  -4.315  -6.625  1.00  0.00            
ATOM    560  H   ASP A  37       8.773  -3.836  -7.025  1.00  0.00            
ATOM    561  CA  ASP A  37       6.692  -3.828  -7.142  1.00  0.00            
ATOM    562  HA  ASP A  37       6.919  -2.862  -7.597  1.00  0.00            
ATOM    563  CB  ASP A  37       6.232  -4.701  -8.320  1.00  0.00            
ATOM    564  HB3 ASP A  37       5.343  -4.260  -8.764  1.00  0.00            
ATOM    565  HB2 ASP A  37       5.970  -5.695  -7.951  1.00  0.00            
ATOM    566  CG  ASP A  37       7.298  -4.816  -9.419  1.00  0.00            
ATOM    567  OD1 ASP A  37       8.114  -3.875  -9.545  1.00  0.00            
ATOM    568  OD2 ASP A  37       7.270  -5.843 -10.130  1.00  0.00            
ATOM    569  C   ASP A  37       5.584  -3.485  -6.130  1.00  0.00            
ATOM    570  O   ASP A  37       5.046  -2.393  -6.248  1.00  0.00            
ATOM    571  N   TYR A  38       5.260  -4.364  -5.173  1.00  0.00            
ATOM    572  H   TYR A  38       5.808  -5.217  -5.196  1.00  0.00            
ATOM    573  CA  TYR A  38       4.295  -4.238  -4.056  1.00  0.00            
ATOM    574  HA  TYR A  38       3.705  -5.154  -4.076  1.00  0.00            
ATOM    575  CB  TYR A  38       4.998  -4.244  -2.699  1.00  0.00            
ATOM    576  HB3 TYR A  38       5.689  -5.078  -2.689  1.00  0.00            
ATOM    577  HB2 TYR A  38       4.249  -4.452  -1.932  1.00  0.00            
ATOM    578  CG  TYR A  38       5.749  -2.985  -2.307  1.00  0.00            
ATOM    579  CD1 TYR A  38       5.176  -2.061  -1.410  1.00  0.00            
ATOM    580  1HD TYR A  38       4.160  -2.210  -1.066  1.00  0.00            
ATOM    581  CE1 TYR A  38       5.914  -0.947  -0.973  1.00  0.00            
ATOM    582  1HE TYR A  38       5.464  -0.244  -0.290  1.00  0.00            
ATOM    583  CZ  TYR A  38       7.234  -0.763  -1.428  1.00  0.00            
ATOM    584  CE2 TYR A  38       7.802  -1.673  -2.344  1.00  0.00            
ATOM    585  2HE TYR A  38       8.807  -1.540  -2.714  1.00  0.00            
ATOM    586  CD2 TYR A  38       7.044  -2.770  -2.795  1.00  0.00            
ATOM    587  2HD TYR A  38       7.447  -3.455  -3.525  1.00  0.00            
ATOM    588  OH  TYR A  38       7.951   0.312  -1.009  1.00  0.00            
ATOM    589  HH  TYR A  38       8.819   0.313  -1.418  1.00  0.00            
ATOM    590  C   TYR A  38       3.297  -3.074  -4.113  1.00  0.00            
ATOM    591  O   TYR A  38       3.640  -1.896  -4.007  1.00  0.00            
ATOM    592  N   GLU A  39       2.016  -3.429  -4.230  1.00  0.00            
ATOM    593  H   GLU A  39       1.770  -4.402  -4.211  1.00  0.00            
ATOM    594  CA  GLU A  39       0.970  -2.435  -4.484  1.00  0.00            
ATOM    595  HA  GLU A  39       0.058  -2.971  -4.739  1.00  0.00            
ATOM    596  CB  GLU A  39       0.688  -1.650  -3.168  1.00  0.00            
ATOM    597  HB3 GLU A  39      -0.239  -1.090  -3.297  1.00  0.00            
ATOM    598  HB2 GLU A  39       1.488  -0.926  -3.026  1.00  0.00            
ATOM    599  CG  GLU A  39       0.573  -2.479  -1.856  1.00  0.00            
ATOM    600  HG3 GLU A  39       1.244  -3.341  -1.876  1.00  0.00            
ATOM    601  HG2 GLU A  39      -0.440  -2.884  -1.786  1.00  0.00            
ATOM    602  CD  GLU A  39       0.905  -1.628  -0.606  1.00  0.00            
ATOM    603  OE1 GLU A  39       0.080  -0.741  -0.272  1.00  0.00            
ATOM    604  OE2 GLU A  39       2.002  -1.822  -0.013  1.00  0.00            
ATOM    605  C   GLU A  39       1.319  -1.557  -5.739  1.00  0.00            
ATOM    606  O   GLU A  39       1.183  -0.327  -5.687  1.00  0.00            
ATOM    607  N   PRO A  40       1.807  -2.143  -6.871  1.00  0.00            
ATOM    608  CD  PRO A  40       1.963  -3.568  -7.175  1.00  0.00            
ATOM    609  CA  PRO A  40       2.248  -1.375  -8.034  1.00  0.00            
ATOM    610  HA  PRO A  40       2.858  -0.528  -7.714  1.00  0.00            
ATOM    611  CB  PRO A  40       3.109  -2.320  -8.876  1.00  0.00            
ATOM    612  HB3 PRO A  40       4.134  -2.312  -8.513  1.00  0.00            
ATOM    613  HB2 PRO A  40       3.101  -2.056  -9.934  1.00  0.00            
ATOM    614  CG  PRO A  40       2.461  -3.679  -8.617  1.00  0.00            
ATOM    615  HG3 PRO A  40       3.166  -4.500  -8.733  1.00  0.00            
ATOM    616  HG2 PRO A  40       1.620  -3.827  -9.294  1.00  0.00            
ATOM    617  HD3 PRO A  40       2.722  -4.015  -6.539  1.00  0.00            
ATOM    618  HD2 PRO A  40       1.015  -4.094  -7.065  1.00  0.00            
ATOM    619  C   PRO A  40       1.034  -0.889  -8.829  1.00  0.00            
ATOM    620  O   PRO A  40       0.291  -1.683  -9.410  1.00  0.00            
ATOM    621  N   ILE A  41       0.834   0.428  -8.862  1.00  0.00            
ATOM    622  H   ILE A  41       1.435   0.993  -8.286  1.00  0.00            
ATOM    623  CA  ILE A  41      -0.334   1.032  -9.520  1.00  0.00            
ATOM    624  HA  ILE A  41      -1.052   0.244  -9.754  1.00  0.00            
ATOM    625  CB  ILE A  41      -1.065   2.017  -8.583  1.00  0.00            
ATOM    626  HB  ILE A  41      -0.365   2.800  -8.286  1.00  0.00            
ATOM    627  CG2 ILE A  41      -2.248   2.663  -9.334  1.00  0.00            
ATOM    628 HG21 ILE A  41      -2.805   3.329  -8.678  1.00  0.00            
ATOM    629 HG22 ILE A  41      -1.897   3.249 -10.180  1.00  0.00            
ATOM    630 HG23 ILE A  41      -2.918   1.883  -9.703  1.00  0.00            
ATOM    631  CG1 ILE A  41      -1.562   1.288  -7.314  1.00  0.00            
ATOM    632 HG13 ILE A  41      -0.743   0.729  -6.870  1.00  0.00            
ATOM    633 HG12 ILE A  41      -2.340   0.572  -7.583  1.00  0.00            
ATOM    634  C   ILE A  41       0.033   1.662 -10.862  1.00  0.00            
ATOM    635  O   ILE A  41      -0.561   1.321 -11.882  1.00  0.00            
ATOM    636  CD1 ILE A  41      -2.089   2.226  -6.224  1.00  0.00            
ATOM    637  1HD ILE A  41      -2.321   1.643  -5.333  1.00  0.00            
ATOM    638  2HD ILE A  41      -1.326   2.964  -5.973  1.00  0.00            
ATOM    639  3HD ILE A  41      -2.995   2.731  -6.554  1.00  0.00            
ATOM    640  N   ARG A  42       0.995   2.595 -10.901  1.00  0.00            
ATOM    641  H   ARG A  42       1.568   2.723 -10.082  1.00  0.00            
ATOM    642  CA  ARG A  42       1.418   3.195 -12.176  1.00  0.00            
ATOM    643  HA  ARG A  42       0.525   3.398 -12.768  1.00  0.00            
ATOM    644  CB  ARG A  42       2.162   4.534 -11.961  1.00  0.00            
ATOM    645  HB3 ARG A  42       2.413   4.955 -12.935  1.00  0.00            
ATOM    646  HB2 ARG A  42       3.085   4.341 -11.446  1.00  0.00            
ATOM    647  CG  ARG A  42       1.434   5.600 -11.122  1.00  0.00            
ATOM    648  HG3 ARG A  42       1.152   5.174 -10.158  1.00  0.00            
ATOM    649  HG2 ARG A  42       0.536   5.921 -11.649  1.00  0.00            
ATOM    650  CD  ARG A  42       2.358   6.812 -10.873  1.00  0.00            
ATOM    651  HD3 ARG A  42       2.613   7.255 -11.836  1.00  0.00            
ATOM    652  HD2 ARG A  42       3.277   6.472 -10.394  1.00  0.00            
ATOM    653  NE  ARG A  42       1.712   7.834 -10.027  1.00  0.00            
ATOM    654  HE  ARG A  42       0.767   7.636  -9.735  1.00  0.00            
ATOM    655  CZ  ARG A  42       2.202   9.006  -9.647  1.00  0.00            
ATOM    656  NH1 ARG A  42       1.430   9.842  -9.013  1.00  0.00            
ATOM    657 HH11 ARG A  42       0.495   9.569  -8.758  1.00  0.00            
ATOM    658 HH12 ARG A  42       1.791  10.712  -8.662  1.00  0.00            
ATOM    659  NH2 ARG A  42       3.441   9.377  -9.835  1.00  0.00            
ATOM    660 HH21 ARG A  42       4.139   8.710 -10.122  1.00  0.00            
ATOM    661 HH22 ARG A  42       3.741  10.300  -9.573  1.00  0.00            
ATOM    662  C   ARG A  42       2.229   2.134 -12.947  1.00  0.00            
ATOM    663  O   ARG A  42       2.997   1.377 -12.365  1.00  0.00            
ATOM    664  N   LYS A  43       2.075   2.032 -14.264  1.00  0.00            
ATOM    665  H   LYS A  43       1.420   2.637 -14.732  1.00  0.00            
ATOM    666  CA  LYS A  43       2.820   1.028 -15.038  1.00  0.00            
ATOM    667  HA  LYS A  43       2.890   0.108 -14.450  1.00  0.00            
ATOM    668  CB  LYS A  43       2.017   0.703 -16.302  1.00  0.00            
ATOM    669  HB3 LYS A  43       1.906   1.609 -16.901  1.00  0.00            
ATOM    670  HB2 LYS A  43       1.024   0.361 -16.000  1.00  0.00            
ATOM    671  CG  LYS A  43       2.677  -0.393 -17.147  1.00  0.00            
ATOM    672  HG3 LYS A  43       2.797  -1.296 -16.545  1.00  0.00            
ATOM    673  HG2 LYS A  43       3.656  -0.054 -17.484  1.00  0.00            
ATOM    674  CD  LYS A  43       1.799  -0.701 -18.364  1.00  0.00            
ATOM    675  HD3 LYS A  43       1.631   0.221 -18.923  1.00  0.00            
ATOM    676  HD2 LYS A  43       0.840  -1.094 -18.023  1.00  0.00            
ATOM    677  CE  LYS A  43       2.496  -1.727 -19.261  1.00  0.00            
ATOM    678  HE3 LYS A  43       2.670  -2.637 -18.677  1.00  0.00            
ATOM    679  HE2 LYS A  43       3.471  -1.323 -19.554  1.00  0.00            
ATOM    680  NZ  LYS A  43       1.681  -2.031 -20.464  1.00  0.00            
ATOM    681  HZ1 LYS A  43       2.158  -2.698 -21.058  1.00  0.00            
ATOM    682  HZ2 LYS A  43       0.786  -2.421 -20.193  1.00  0.00            
ATOM    683  HZ3 LYS A  43       1.511  -1.188 -21.001  1.00  0.00            
ATOM    684  C   LYS A  43       4.252   1.519 -15.300  1.00  0.00            
ATOM    685  O   LYS A  43       4.427   2.442 -16.087  1.00  0.00            
ATOM    686  N   GLY A  44       5.254   0.903 -14.664  1.00  0.00            
ATOM    687  H   GLY A  44       5.018   0.200 -13.978  1.00  0.00            
ATOM    688  CA  GLY A  44       6.680   1.261 -14.810  1.00  0.00            
ATOM    689  HA3 GLY A  44       6.860   1.615 -15.827  1.00  0.00            
ATOM    690  HA2 GLY A  44       7.282   0.365 -14.658  1.00  0.00            
ATOM    691  C   GLY A  44       7.210   2.337 -13.846  1.00  0.00            
ATOM    692  O   GLY A  44       8.364   2.731 -13.941  1.00  0.00            
ATOM    693  N   GLN A  45       6.386   2.819 -12.912  1.00  0.00            
ATOM    694  H   GLN A  45       5.471   2.397 -12.827  1.00  0.00            
ATOM    695  CA  GLN A  45       6.744   3.758 -11.837  1.00  0.00            
ATOM    696  HA  GLN A  45       7.728   3.497 -11.445  1.00  0.00            
ATOM    697  CB  GLN A  45       6.804   5.205 -12.386  1.00  0.00            
ATOM    698  HB3 GLN A  45       7.641   5.258 -13.084  1.00  0.00            
ATOM    699  HB2 GLN A  45       7.028   5.887 -11.565  1.00  0.00            
ATOM    700  CG  GLN A  45       5.543   5.716 -13.112  1.00  0.00            
ATOM    701  HG3 GLN A  45       4.736   5.819 -12.392  1.00  0.00            
ATOM    702  HG2 GLN A  45       5.235   5.005 -13.879  1.00  0.00            
ATOM    703  CD  GLN A  45       5.786   7.061 -13.804  1.00  0.00            
ATOM    704  OE1 GLN A  45       6.655   7.223 -14.633  1.00  0.00            
ATOM    705  NE2 GLN A  45       5.033   8.100 -13.507  1.00  0.00            
ATOM    706 HE21 GLN A  45       4.279   8.041 -12.864  1.00  0.00            
ATOM    707 HE22 GLN A  45       5.268   8.928 -14.032  1.00  0.00            
ATOM    708  C   GLN A  45       5.717   3.593 -10.702  1.00  0.00            
ATOM    709  O   GLN A  45       4.733   2.898 -10.901  1.00  0.00            
ATOM    710  N   ARG A  46       5.851   4.240  -9.537  1.00  0.00            
ATOM    711  H   ARG A  46       6.717   4.733  -9.354  1.00  0.00            
ATOM    712  CA  ARG A  46       4.737   4.448  -8.579  1.00  0.00            
ATOM    713  HA  ARG A  46       3.864   4.769  -9.141  1.00  0.00            
ATOM    714  CB  ARG A  46       4.359   3.116  -7.872  1.00  0.00            
ATOM    715  HB3 ARG A  46       5.170   2.800  -7.216  1.00  0.00            
ATOM    716  HB2 ARG A  46       4.256   2.332  -8.620  1.00  0.00            
ATOM    717  CG  ARG A  46       3.010   3.121  -7.121  1.00  0.00            
ATOM    718  HG3 ARG A  46       2.540   2.142  -7.219  1.00  0.00            
ATOM    719  HG2 ARG A  46       2.336   3.857  -7.564  1.00  0.00            
ATOM    720  CD  ARG A  46       3.163   3.413  -5.630  1.00  0.00            
ATOM    721  HD3 ARG A  46       2.176   3.537  -5.178  1.00  0.00            
ATOM    722  HD2 ARG A  46       3.717   4.343  -5.536  1.00  0.00            
ATOM    723  NE  ARG A  46       3.877   2.328  -4.934  1.00  0.00            
ATOM    724  HE  ARG A  46       3.744   1.383  -5.269  1.00  0.00            
ATOM    725  CZ  ARG A  46       4.606   2.472  -3.845  1.00  0.00            
ATOM    726  NH1 ARG A  46       5.261   1.442  -3.378  1.00  0.00            
ATOM    727 HH11 ARG A  46       5.107   0.527  -3.791  1.00  0.00            
ATOM    728 HH12 ARG A  46       5.783   1.494  -2.527  1.00  0.00            
ATOM    729  NH2 ARG A  46       4.707   3.620  -3.221  1.00  0.00            
ATOM    730 HH21 ARG A  46       4.150   4.422  -3.542  1.00  0.00            
ATOM    731 HH22 ARG A  46       5.271   3.706  -2.404  1.00  0.00            
ATOM    732  C   ARG A  46       5.142   5.577  -7.621  1.00  0.00            
ATOM    733  O   ARG A  46       6.185   5.503  -6.986  1.00  0.00            
ATOM    734  N   ASP A  47       4.335   6.636  -7.555  1.00  0.00            
ATOM    735  H   ASP A  47       3.406   6.549  -7.923  1.00  0.00            
ATOM    736  CA  ASP A  47       4.653   7.889  -6.837  1.00  0.00            
ATOM    737  HA  ASP A  47       3.835   8.579  -7.039  1.00  0.00            
ATOM    738  CB  ASP A  47       4.608   7.644  -5.312  1.00  0.00            
ATOM    739  HB3 ASP A  47       4.656   8.597  -4.788  1.00  0.00            
ATOM    740  HB2 ASP A  47       5.478   7.058  -5.010  1.00  0.00            
ATOM    741  CG  ASP A  47       3.328   6.905  -4.900  1.00  0.00            
ATOM    742  OD1 ASP A  47       2.305   7.139  -5.587  1.00  0.00            
ATOM    743  OD2 ASP A  47       3.402   6.090  -3.953  1.00  0.00            
ATOM    744  C   ASP A  47       5.914   8.615  -7.362  1.00  0.00            
ATOM    745  O   ASP A  47       6.300   8.384  -8.509  1.00  0.00            
ATOM    746  N   LEU A  48       6.470   9.562  -6.586  1.00  0.00            
ATOM    747  H   LEU A  48       6.011   9.784  -5.717  1.00  0.00            
ATOM    748  CA  LEU A  48       7.751  10.251  -6.855  1.00  0.00            
ATOM    749  HA  LEU A  48       8.074  10.040  -7.876  1.00  0.00            
ATOM    750  CB  LEU A  48       7.588  11.778  -6.683  1.00  0.00            
ATOM    751  HB3 LEU A  48       8.583  12.231  -6.686  1.00  0.00            
ATOM    752  HB2 LEU A  48       7.161  11.970  -5.697  1.00  0.00            
ATOM    753  CG  LEU A  48       6.769  12.528  -7.742  1.00  0.00            
ATOM    754  HG  LEU A  48       5.753  12.132  -7.768  1.00  0.00            
ATOM    755  CD1 LEU A  48       6.718  14.004  -7.344  1.00  0.00            
ATOM    756 HD11 LEU A  48       6.117  14.569  -8.054  1.00  0.00            
ATOM    757 HD12 LEU A  48       6.280  14.105  -6.350  1.00  0.00            
ATOM    758 HD13 LEU A  48       7.727  14.420  -7.320  1.00  0.00            
ATOM    759  CD2 LEU A  48       7.386  12.431  -9.140  1.00  0.00            
ATOM    760 HD21 LEU A  48       6.835  13.063  -9.836  1.00  0.00            
ATOM    761 HD22 LEU A  48       8.424  12.768  -9.110  1.00  0.00            
ATOM    762 HD23 LEU A  48       7.357  11.403  -9.498  1.00  0.00            
ATOM    763  C   LEU A  48       8.912   9.803  -5.943  1.00  0.00            
ATOM    764  O   LEU A  48      10.025  10.272  -6.138  1.00  0.00            
ATOM    765  N   TYR A  49       8.654   8.956  -4.937  1.00  0.00            
ATOM    766  H   TYR A  49       7.713   8.609  -4.877  1.00  0.00            
ATOM    767  CA  TYR A  49       9.558   8.582  -3.825  1.00  0.00            
ATOM    768  HA  TYR A  49       9.101   7.714  -3.352  1.00  0.00            
ATOM    769  CB  TYR A  49      10.924   8.098  -4.352  1.00  0.00            
ATOM    770  HB3 TYR A  49      11.472   8.938  -4.774  1.00  0.00            
ATOM    771  HB2 TYR A  49      10.759   7.376  -5.151  1.00  0.00            
ATOM    772  CG  TYR A  49      11.820   7.469  -3.309  1.00  0.00            
ATOM    773  CD1 TYR A  49      11.609   6.133  -2.920  1.00  0.00            
ATOM    774  1HD TYR A  49      10.802   5.565  -3.358  1.00  0.00            
ATOM    775  CE1 TYR A  49      12.459   5.538  -1.970  1.00  0.00            
ATOM    776  1HE TYR A  49      12.319   4.512  -1.670  1.00  0.00            
ATOM    777  CZ  TYR A  49      13.519   6.277  -1.410  1.00  0.00            
ATOM    778  CE2 TYR A  49      13.729   7.621  -1.793  1.00  0.00            
ATOM    779  2HE TYR A  49      14.536   8.194  -1.362  1.00  0.00            
ATOM    780  CD2 TYR A  49      12.875   8.215  -2.742  1.00  0.00            
ATOM    781  2HD TYR A  49      13.027   9.244  -3.037  1.00  0.00            
ATOM    782  OH  TYR A  49      14.337   5.683  -0.507  1.00  0.00            
ATOM    783  HH  TYR A  49      15.042   6.268  -0.227  1.00  0.00            
ATOM    784  C   TYR A  49       9.706   9.606  -2.681  1.00  0.00            
ATOM    785  O   TYR A  49       9.806   9.192  -1.530  1.00  0.00            
ATOM    786  N   SER A  50       9.634  10.919  -2.927  1.00  0.00            
ATOM    787  H   SER A  50       9.555  11.245  -3.881  1.00  0.00            
ATOM    788  CA  SER A  50       9.684  11.934  -1.848  1.00  0.00            
ATOM    789  HA  SER A  50      10.544  11.738  -1.207  1.00  0.00            
ATOM    790  CB  SER A  50       9.844  13.334  -2.455  1.00  0.00            
ATOM    791  HB3 SER A  50      10.845  13.426  -2.879  1.00  0.00            
ATOM    792  HB2 SER A  50       9.723  14.088  -1.675  1.00  0.00            
ATOM    793  OG  SER A  50       8.889  13.544  -3.481  1.00  0.00            
ATOM    794  HG  SER A  50       8.415  14.367  -3.304  1.00  0.00            
ATOM    795  C   SER A  50       8.444  11.930  -0.943  1.00  0.00            
ATOM    796  O   SER A  50       8.511  12.291   0.228  1.00  0.00            
ATOM    797  N   GLY A  51       7.307  11.544  -1.515  1.00  0.00            
ATOM    798  H   GLY A  51       7.373  11.369  -2.502  1.00  0.00            
ATOM    799  CA  GLY A  51       5.967  11.727  -0.971  1.00  0.00            
ATOM    800  HA3 GLY A  51       5.973  12.450  -0.154  1.00  0.00            
ATOM    801  HA2 GLY A  51       5.581  10.779  -0.600  1.00  0.00            
ATOM    802  C   GLY A  51       5.088  12.264  -2.095  1.00  0.00            
ATOM    803  O   GLY A  51       5.423  13.271  -2.713  1.00  0.00            
ATOM    804  N   LEU A  52       4.012  11.542  -2.427  1.00  0.00            
ATOM    805  H   LEU A  52       3.825  10.701  -1.905  1.00  0.00            
ATOM    806  CA  LEU A  52       2.996  12.023  -3.367  1.00  0.00            
ATOM    807  HA  LEU A  52       3.496  12.650  -4.107  1.00  0.00            
ATOM    808  CB  LEU A  52       2.354  10.833  -4.122  1.00  0.00            
ATOM    809  HB3 LEU A  52       1.899  10.161  -3.392  1.00  0.00            
ATOM    810  HB2 LEU A  52       3.147  10.278  -4.620  1.00  0.00            
ATOM    811  CG  LEU A  52       1.295  11.206  -5.186  1.00  0.00            
ATOM    812  HG  LEU A  52       0.511  11.812  -4.741  1.00  0.00            
ATOM    813  CD1 LEU A  52       0.623   9.950  -5.734  1.00  0.00            
ATOM    814 HD11 LEU A  52      -0.214  10.222  -6.375  1.00  0.00            
ATOM    815 HD12 LEU A  52       1.340   9.339  -6.276  1.00  0.00            
ATOM    816 HD13 LEU A  52       0.231   9.354  -4.906  1.00  0.00            
ATOM    817  CD2 LEU A  52       1.884  11.989  -6.362  1.00  0.00            
ATOM    818 HD21 LEU A  52       1.095  12.216  -7.079  1.00  0.00            
ATOM    819 HD22 LEU A  52       2.290  12.935  -6.001  1.00  0.00            
ATOM    820 HD23 LEU A  52       2.684  11.417  -6.828  1.00  0.00            
ATOM    821  C   LEU A  52       2.033  12.962  -2.619  1.00  0.00            
ATOM    822  O   LEU A  52       2.394  14.082  -2.296  1.00  0.00            
ATOM    823  N   ASN A  53       0.817  12.503  -2.340  1.00  0.00            
ATOM    824  H   ASN A  53       0.588  11.561  -2.616  1.00  0.00            
ATOM    825  CA  ASN A  53      -0.243  13.236  -1.663  1.00  0.00            
ATOM    826  HA  ASN A  53       0.168  13.882  -0.883  1.00  0.00            
ATOM    827  CB  ASN A  53      -1.030  14.072  -2.692  1.00  0.00            
ATOM    828  HB3 ASN A  53      -1.914  14.489  -2.212  1.00  0.00            
ATOM    829  HB2 ASN A  53      -1.366  13.434  -3.509  1.00  0.00            
ATOM    830  CG  ASN A  53      -0.236  15.238  -3.248  1.00  0.00            
ATOM    831  OD1 ASN A  53      -0.054  16.246  -2.605  1.00  0.00            
ATOM    832  ND2 ASN A  53       0.242  15.163  -4.468  1.00  0.00            
ATOM    833 HD21 ASN A  53       0.116  14.342  -5.019  1.00  0.00            
ATOM    834 HD22 ASN A  53       0.784  15.966  -4.741  1.00  0.00            
ATOM    835  C   ASN A  53      -1.161  12.176  -1.056  1.00  0.00            
ATOM    836  O   ASN A  53      -1.662  11.327  -1.791  1.00  0.00            
ATOM    837  N   GLN A  54      -1.372  12.183   0.259  1.00  0.00            
ATOM    838  H   GLN A  54      -0.841  12.824   0.832  1.00  0.00            
ATOM    839  CA  GLN A  54      -2.327  11.250   0.877  1.00  0.00            
ATOM    840  HA  GLN A  54      -2.426  10.356   0.257  1.00  0.00            
ATOM    841  CB  GLN A  54      -1.820  10.797   2.257  1.00  0.00            
ATOM    842  HB3 GLN A  54      -2.586  10.176   2.724  1.00  0.00            
ATOM    843  HB2 GLN A  54      -1.663  11.673   2.886  1.00  0.00            
ATOM    844  CG  GLN A  54      -0.512   9.988   2.187  1.00  0.00            
ATOM    845  HG3 GLN A  54      -0.192   9.754   3.201  1.00  0.00            
ATOM    846  HG2 GLN A  54       0.270  10.592   1.724  1.00  0.00            
ATOM    847  CD  GLN A  54      -0.671   8.671   1.432  1.00  0.00            
ATOM    848  OE1 GLN A  54      -1.449   7.807   1.811  1.00  0.00            
ATOM    849  NE2 GLN A  54       0.052   8.464   0.350  1.00  0.00            
ATOM    850 HE21 GLN A  54       0.705   9.150   0.030  1.00  0.00            
ATOM    851 HE22 GLN A  54      -0.114   7.607  -0.149  1.00  0.00            
ATOM    852  C   GLN A  54      -3.732  11.856   0.957  1.00  0.00            
ATOM    853  O   GLN A  54      -4.717  11.164   0.703  1.00  0.00            
ATOM    854  N   ARG A  55      -3.829  13.142   1.339  1.00  0.00            
ATOM    855  H   ARG A  55      -2.963  13.609   1.563  1.00  0.00            
ATOM    856  CA  ARG A  55      -5.106  13.863   1.543  1.00  0.00            
ATOM    857  HA  ARG A  55      -5.842  13.453   0.846  1.00  0.00            
ATOM    858  CB  ARG A  55      -5.614  13.606   2.988  1.00  0.00            
ATOM    859  HB3 ARG A  55      -6.510  14.205   3.156  1.00  0.00            
ATOM    860  HB2 ARG A  55      -4.852  13.927   3.699  1.00  0.00            
ATOM    861  CG  ARG A  55      -5.975  12.130   3.264  1.00  0.00            
ATOM    862  HG3 ARG A  55      -5.076  11.522   3.190  1.00  0.00            
ATOM    863  HG2 ARG A  55      -6.683  11.790   2.506  1.00  0.00            
ATOM    864  CD  ARG A  55      -6.550  11.855   4.660  1.00  0.00            
ATOM    865  HD3 ARG A  55      -5.823  12.177   5.406  1.00  0.00            
ATOM    866  HD2 ARG A  55      -6.686  10.778   4.775  1.00  0.00            
ATOM    867  NE  ARG A  55      -7.832  12.535   4.910  1.00  0.00            
ATOM    868  HE  ARG A  55      -7.810  13.271   5.594  1.00  0.00            
ATOM    869  CZ  ARG A  55      -9.013  12.197   4.426  1.00  0.00            
ATOM    870  NH1 ARG A  55     -10.053  12.910   4.745  1.00  0.00            
ATOM    871 HH11 ARG A  55      -9.933  13.678   5.375  1.00  0.00            
ATOM    872 HH12 ARG A  55     -10.949  12.636   4.396  1.00  0.00            
ATOM    873  NH2 ARG A  55      -9.192  11.181   3.629  1.00  0.00            
ATOM    874 HH21 ARG A  55      -8.398  10.628   3.357  1.00  0.00            
ATOM    875 HH22 ARG A  55     -10.101  10.933   3.279  1.00  0.00            
ATOM    876  C   ARG A  55      -5.070  15.375   1.216  1.00  0.00            
ATOM    877  O   ARG A  55      -6.063  16.050   1.479  1.00  0.00            
ATOM    878  N   ARG A  56      -3.933  15.897   0.721  1.00  0.00            
ATOM    879  H   ARG A  56      -3.218  15.226   0.491  1.00  0.00            
ATOM    880  CA  ARG A  56      -3.664  17.294   0.279  1.00  0.00            
ATOM    881  HA  ARG A  56      -4.212  17.531  -0.636  1.00  0.00            
ATOM    882  CB  ARG A  56      -4.044  18.292   1.394  1.00  0.00            
ATOM    883  HB3 ARG A  56      -3.612  17.941   2.332  1.00  0.00            
ATOM    884  HB2 ARG A  56      -5.127  18.306   1.505  1.00  0.00            
ATOM    885  CG  ARG A  56      -3.598  19.744   1.138  1.00  0.00            
ATOM    886  HG3 ARG A  56      -4.070  20.114   0.227  1.00  0.00            
ATOM    887  HG2 ARG A  56      -2.516  19.814   1.021  1.00  0.00            
ATOM    888  CD  ARG A  56      -4.009  20.625   2.319  1.00  0.00            
ATOM    889  HD3 ARG A  56      -5.085  20.524   2.463  1.00  0.00            
ATOM    890  HD2 ARG A  56      -3.782  21.665   2.074  1.00  0.00            
ATOM    891  NE  ARG A  56      -3.277  20.241   3.544  1.00  0.00            
ATOM    892  HE  ARG A  56      -2.412  19.736   3.401  1.00  0.00            
ATOM    893  CZ  ARG A  56      -3.627  20.523   4.784  1.00  0.00            
ATOM    894  NH1 ARG A  56      -2.828  20.233   5.772  1.00  0.00            
ATOM    895 HH11 ARG A  56      -1.901  19.908   5.538  1.00  0.00            
ATOM    896 HH12 ARG A  56      -3.012  20.635   6.673  1.00  0.00            
ATOM    897  NH2 ARG A  56      -4.761  21.106   5.068  1.00  0.00            
ATOM    898 HH21 ARG A  56      -5.355  21.383   4.305  1.00  0.00            
ATOM    899 HH22 ARG A  56      -5.038  21.288   6.013  1.00  0.00            
ATOM    900  C   ARG A  56      -2.173  17.488  -0.025  1.00  0.00            
ATOM    901  O   ARG A  56      -1.824  18.034  -1.058  1.00  0.00            
ATOM    902  N   ILE A  57      -1.386  17.118   0.986  1.00  0.00            
ATOM    903  H   ILE A  57      -1.868  16.788   1.808  1.00  0.00            
ATOM    904  CA  ILE A  57       0.067  17.078   1.180  1.00  0.00            
ATOM    905  HA  ILE A  57       0.526  16.457   0.408  1.00  0.00            
ATOM    906  CB  ILE A  57       0.697  18.499   1.114  1.00  0.00            
ATOM    907  HB  ILE A  57       0.280  18.990   0.232  1.00  0.00            
ATOM    908  CG2 ILE A  57       0.342  19.353   2.343  1.00  0.00            
ATOM    909 HG21 ILE A  57       0.609  20.394   2.168  1.00  0.00            
ATOM    910 HG22 ILE A  57      -0.722  19.279   2.536  1.00  0.00            
ATOM    911 HG23 ILE A  57       0.892  18.979   3.210  1.00  0.00            
ATOM    912  CG1 ILE A  57       2.226  18.454   0.885  1.00  0.00            
ATOM    913 HG13 ILE A  57       2.439  17.768   0.064  1.00  0.00            
ATOM    914 HG12 ILE A  57       2.726  18.078   1.779  1.00  0.00            
ATOM    915  C   ILE A  57       0.220  16.347   2.528  1.00  0.00            
ATOM    916  CD1 ILE A  57       2.830  19.821   0.510  1.00  0.00            
ATOM    917  1HD ILE A  57       3.891  19.704   0.288  1.00  0.00            
ATOM    918  2HD ILE A  57       2.331  20.220  -0.375  1.00  0.00            
ATOM    919  3HD ILE A  57       2.728  20.529   1.332  1.00  0.00            
ATOM    920  OC1 ILE A  57       1.000  15.380   2.570  1.00  0.00            
ATOM    921  OC2 ILE A  57      -0.627  16.613   3.432  1.00  0.00            
ENDMDL
MODEL        3
ATOM      1  N   SER A   1     -18.575 -10.904  27.931  1.00  0.00            
ATOM      2  CA  SER A   1     -19.127  -9.540  28.109  1.00  0.00            
ATOM      3  HA  SER A   1     -19.396  -9.387  29.153  1.00  0.00            
ATOM      4  CB  SER A   1     -18.081  -8.502  27.692  1.00  0.00            
ATOM      5  HB3 SER A   1     -17.201  -8.579  28.332  1.00  0.00            
ATOM      6  HB2 SER A   1     -18.492  -7.494  27.769  1.00  0.00            
ATOM      7  OG  SER A   1     -17.711  -8.790  26.360  1.00  0.00            
ATOM      8  HG  SER A   1     -17.449  -7.990  25.888  1.00  0.00            
ATOM      9  C   SER A   1     -20.380  -9.393  27.249  1.00  0.00            
ATOM     10  O   SER A   1     -20.684 -10.314  26.503  1.00  0.00            
ATOM     11  1H  SER A   1     -19.285 -11.593  28.143  1.00  0.00            
ATOM     12  2H  SER A   1     -18.317 -11.007  26.958  1.00  0.00            
ATOM     13  3H  SER A   1     -17.761 -11.044  28.512  1.00  0.00            
ATOM     14  N   LEU A   2     -21.086  -8.257  27.335  1.00  0.00            
ATOM     15  H   LEU A   2     -20.824  -7.572  28.028  1.00  0.00            
ATOM     16  CA  LEU A   2     -22.293  -7.942  26.536  1.00  0.00            
ATOM     17  HA  LEU A   2     -22.456  -8.723  25.789  1.00  0.00            
ATOM     18  CB  LEU A   2     -23.513  -7.900  27.475  1.00  0.00            
ATOM     19  HB3 LEU A   2     -24.396  -7.636  26.891  1.00  0.00            
ATOM     20  HB2 LEU A   2     -23.352  -7.107  28.207  1.00  0.00            
ATOM     21  CG  LEU A   2     -23.809  -9.214  28.224  1.00  0.00            
ATOM     22  HG  LEU A   2     -22.930  -9.514  28.796  1.00  0.00            
ATOM     23  CD1 LEU A   2     -24.951  -8.980  29.209  1.00  0.00            
ATOM     24 HD11 LEU A   2     -25.161  -9.900  29.755  1.00  0.00            
ATOM     25 HD12 LEU A   2     -24.675  -8.205  29.924  1.00  0.00            
ATOM     26 HD13 LEU A   2     -25.849  -8.672  28.673  1.00  0.00            
ATOM     27  CD2 LEU A   2     -24.193 -10.351  27.278  1.00  0.00            
ATOM     28 HD21 LEU A   2     -24.449 -11.240  27.853  1.00  0.00            
ATOM     29 HD22 LEU A   2     -25.054 -10.060  26.675  1.00  0.00            
ATOM     30 HD23 LEU A   2     -23.364 -10.598  26.617  1.00  0.00            
ATOM     31  C   LEU A   2     -22.164  -6.624  25.739  1.00  0.00            
ATOM     32  O   LEU A   2     -23.111  -6.121  25.145  1.00  0.00            
ATOM     33  N   LYS A   3     -20.966  -6.037  25.764  1.00  0.00            
ATOM     34  H   LYS A   3     -20.220  -6.589  26.149  1.00  0.00            
ATOM     35  CA  LYS A   3     -20.581  -4.791  25.090  1.00  0.00            
ATOM     36  HA  LYS A   3     -21.248  -4.613  24.241  1.00  0.00            
ATOM     37  CB  LYS A   3     -20.686  -3.597  26.064  1.00  0.00            
ATOM     38  HB3 LYS A   3     -20.420  -2.687  25.522  1.00  0.00            
ATOM     39  HB2 LYS A   3     -19.969  -3.739  26.874  1.00  0.00            
ATOM     40  CG  LYS A   3     -22.080  -3.372  26.670  1.00  0.00            
ATOM     41  HG3 LYS A   3     -22.374  -4.238  27.264  1.00  0.00            
ATOM     42  HG2 LYS A   3     -22.808  -3.221  25.870  1.00  0.00            
ATOM     43  CD  LYS A   3     -22.047  -2.134  27.578  1.00  0.00            
ATOM     44  HD3 LYS A   3     -21.766  -1.263  26.982  1.00  0.00            
ATOM     45  HD2 LYS A   3     -21.295  -2.288  28.357  1.00  0.00            
ATOM     46  CE  LYS A   3     -23.413  -1.894  28.227  1.00  0.00            
ATOM     47  HE3 LYS A   3     -23.693  -2.788  28.794  1.00  0.00            
ATOM     48  HE2 LYS A   3     -24.157  -1.757  27.435  1.00  0.00            
ATOM     49  NZ  LYS A   3     -23.387  -0.706  29.119  1.00  0.00            
ATOM     50  HZ1 LYS A   3     -24.296  -0.553  29.538  1.00  0.00            
ATOM     51  HZ2 LYS A   3     -22.715  -0.827  29.867  1.00  0.00            
ATOM     52  HZ3 LYS A   3     -23.137   0.125  28.598  1.00  0.00            
ATOM     53  C   LYS A   3     -19.171  -4.988  24.522  1.00  0.00            
ATOM     54  O   LYS A   3     -18.834  -6.101  24.113  1.00  0.00            
ATOM     55  N   ASN A   4     -18.323  -3.958  24.555  1.00  0.00            
ATOM     56  H   ASN A   4     -18.637  -3.101  24.978  1.00  0.00            
ATOM     57  CA  ASN A   4     -17.068  -3.908  23.802  1.00  0.00            
ATOM     58  HA  ASN A   4     -16.658  -2.901  23.904  1.00  0.00            
ATOM     59  CB  ASN A   4     -16.042  -4.883  24.424  1.00  0.00            
ATOM     60  HB3 ASN A   4     -15.063  -4.731  23.971  1.00  0.00            
ATOM     61  HB2 ASN A   4     -16.345  -5.912  24.240  1.00  0.00            
ATOM     62  CG  ASN A   4     -15.895  -4.651  25.917  1.00  0.00            
ATOM     63  OD1 ASN A   4     -15.718  -3.543  26.371  1.00  0.00            
ATOM     64  ND2 ASN A   4     -16.049  -5.663  26.742  1.00  0.00            
ATOM     65 HD21 ASN A   4     -16.096  -6.596  26.398  1.00  0.00            
ATOM     66 HD22 ASN A   4     -15.890  -5.434  27.710  1.00  0.00            
ATOM     67  C   ASN A   4     -17.353  -4.122  22.303  1.00  0.00            
ATOM     68  O   ASN A   4     -18.498  -3.952  21.877  1.00  0.00            
ATOM     69  N   ARG A   5     -16.335  -4.487  21.506  1.00  0.00            
ATOM     70  H   ARG A   5     -15.442  -4.614  21.960  1.00  0.00            
ATOM     71  CA  ARG A   5     -16.372  -4.666  20.033  1.00  0.00            
ATOM     72  HA  ARG A   5     -15.371  -4.946  19.700  1.00  0.00            
ATOM     73  CB  ARG A   5     -17.314  -5.829  19.649  1.00  0.00            
ATOM     74  HB3 ARG A   5     -17.344  -5.908  18.561  1.00  0.00            
ATOM     75  HB2 ARG A   5     -18.327  -5.609  19.987  1.00  0.00            
ATOM     76  CG  ARG A   5     -16.887  -7.193  20.223  1.00  0.00            
ATOM     77  HG3 ARG A   5     -16.810  -7.136  21.311  1.00  0.00            
ATOM     78  HG2 ARG A   5     -15.918  -7.471  19.808  1.00  0.00            
ATOM     79  CD  ARG A   5     -17.933  -8.256  19.857  1.00  0.00            
ATOM     80  HD3 ARG A   5     -18.052  -8.269  18.771  1.00  0.00            
ATOM     81  HD2 ARG A   5     -18.884  -7.972  20.313  1.00  0.00            
ATOM     82  NE  ARG A   5     -17.554  -9.606  20.318  1.00  0.00            
ATOM     83  HE  ARG A   5     -16.631  -9.720  20.702  1.00  0.00            
ATOM     84  CZ  ARG A   5     -18.315 -10.688  20.252  1.00  0.00            
ATOM     85  NH1 ARG A   5     -17.883 -11.830  20.706  1.00  0.00            
ATOM     86 HH11 ARG A   5     -16.952 -11.913  21.071  1.00  0.00            
ATOM     87 HH12 ARG A   5     -18.452 -12.655  20.611  1.00  0.00            
ATOM     88  NH2 ARG A   5     -19.512 -10.664  19.738  1.00  0.00            
ATOM     89 HH21 ARG A   5     -19.851  -9.817  19.322  1.00  0.00            
ATOM     90 HH22 ARG A   5     -20.074 -11.493  19.701  1.00  0.00            
ATOM     91  C   ARG A   5     -16.678  -3.369  19.265  1.00  0.00            
ATOM     92  O   ARG A   5     -15.844  -2.916  18.494  1.00  0.00            
ATOM     93  N   LYS A   6     -17.785  -2.705  19.597  1.00  0.00            
ATOM     94  H   LYS A   6     -18.370  -3.174  20.278  1.00  0.00            
ATOM     95  CA  LYS A   6     -18.211  -1.352  19.200  1.00  0.00            
ATOM     96  HA  LYS A   6     -18.193  -1.280  18.112  1.00  0.00            
ATOM     97  CB  LYS A   6     -19.662  -1.145  19.690  1.00  0.00            
ATOM     98  HB3 LYS A   6     -19.991  -0.147  19.398  1.00  0.00            
ATOM     99  HB2 LYS A   6     -19.676  -1.197  20.781  1.00  0.00            
ATOM    100  CG  LYS A   6     -20.670  -2.168  19.130  1.00  0.00            
ATOM    101  HG3 LYS A   6     -20.415  -3.170  19.481  1.00  0.00            
ATOM    102  HG2 LYS A   6     -20.626  -2.153  18.041  1.00  0.00            
ATOM    103  CD  LYS A   6     -22.100  -1.836  19.585  1.00  0.00            
ATOM    104  HD3 LYS A   6     -22.347  -0.821  19.266  1.00  0.00            
ATOM    105  HD2 LYS A   6     -22.148  -1.888  20.674  1.00  0.00            
ATOM    106  CE  LYS A   6     -23.104  -2.823  18.973  1.00  0.00            
ATOM    107  HE3 LYS A   6     -22.835  -3.837  19.285  1.00  0.00            
ATOM    108  HE2 LYS A   6     -23.017  -2.775  17.882  1.00  0.00            
ATOM    109  NZ  LYS A   6     -24.499  -2.519  19.384  1.00  0.00            
ATOM    110  HZ1 LYS A   6     -25.143  -3.177  18.963  1.00  0.00            
ATOM    111  HZ2 LYS A   6     -24.592  -2.590  20.388  1.00  0.00            
ATOM    112  HZ3 LYS A   6     -24.764  -1.586  19.093  1.00  0.00            
ATOM    113  C   LYS A   6     -17.309  -0.207  19.716  1.00  0.00            
ATOM    114  O   LYS A   6     -17.630   0.951  19.482  1.00  0.00            
ATOM    115  N   ALA A   7     -16.213  -0.519  20.420  1.00  0.00            
ATOM    116  H   ALA A   7     -15.987  -1.491  20.490  1.00  0.00            
ATOM    117  CA  ALA A   7     -15.289   0.460  21.018  1.00  0.00            
ATOM    118  HA  ALA A   7     -15.557   1.463  20.677  1.00  0.00            
ATOM    119  CB  ALA A   7     -15.456   0.431  22.543  1.00  0.00            
ATOM    120  1HB ALA A   7     -14.793   1.175  22.989  1.00  0.00            
ATOM    121  2HB ALA A   7     -16.483   0.682  22.810  1.00  0.00            
ATOM    122  3HB ALA A   7     -15.198  -0.550  22.943  1.00  0.00            
ATOM    123  C   ALA A   7     -13.813   0.248  20.621  1.00  0.00            
ATOM    124  O   ALA A   7     -13.150   1.228  20.286  1.00  0.00            
ATOM    125  N   LYS A   8     -13.363  -1.026  20.597  1.00  0.00            
ATOM    126  H   LYS A   8     -14.014  -1.679  20.998  1.00  0.00            
ATOM    127  CA  LYS A   8     -12.002  -1.594  20.372  1.00  0.00            
ATOM    128  HA  LYS A   8     -12.125  -2.437  19.692  1.00  0.00            
ATOM    129  CB  LYS A   8     -11.013  -0.624  19.689  1.00  0.00            
ATOM    130  HB3 LYS A   8     -10.029  -1.090  19.622  1.00  0.00            
ATOM    131  HB2 LYS A   8     -10.895   0.259  20.319  1.00  0.00            
ATOM    132  CG  LYS A   8     -11.440  -0.225  18.263  1.00  0.00            
ATOM    133  HG3 LYS A   8     -12.515  -0.059  18.214  1.00  0.00            
ATOM    134  HG2 LYS A   8     -11.199  -1.035  17.573  1.00  0.00            
ATOM    135  CD  LYS A   8     -10.722   1.059  17.830  1.00  0.00            
ATOM    136  HD3 LYS A   8      -9.660   0.848  17.702  1.00  0.00            
ATOM    137  HD2 LYS A   8     -10.846   1.821  18.603  1.00  0.00            
ATOM    138  CE  LYS A   8     -11.328   1.579  16.524  1.00  0.00            
ATOM    139  HE3 LYS A   8     -12.369   1.862  16.718  1.00  0.00            
ATOM    140  HE2 LYS A   8     -11.332   0.769  15.789  1.00  0.00            
ATOM    141  NZ  LYS A   8     -10.572   2.746  16.008  1.00  0.00            
ATOM    142  HZ1 LYS A   8     -10.975   3.070  15.138  1.00  0.00            
ATOM    143  HZ2 LYS A   8     -10.602   3.505  16.678  1.00  0.00            
ATOM    144  HZ3 LYS A   8      -9.603   2.500  15.843  1.00  0.00            
ATOM    145  C   LYS A   8     -11.408  -2.184  21.661  1.00  0.00            
ATOM    146  O   LYS A   8     -11.887  -1.904  22.753  1.00  0.00            
ATOM    147  N   ALA A   9     -10.410  -3.055  21.514  1.00  0.00            
ATOM    148  H   ALA A   9     -10.052  -3.207  20.584  1.00  0.00            
ATOM    149  CA  ALA A   9      -9.664  -3.690  22.608  1.00  0.00            
ATOM    150  HA  ALA A   9      -9.722  -3.062  23.499  1.00  0.00            
ATOM    151  CB  ALA A   9     -10.326  -5.045  22.921  1.00  0.00            
ATOM    152  1HB ALA A   9      -9.836  -5.514  23.776  1.00  0.00            
ATOM    153  2HB ALA A   9     -11.373  -4.889  23.178  1.00  0.00            
ATOM    154  3HB ALA A   9     -10.257  -5.711  22.059  1.00  0.00            
ATOM    155  C   ALA A   9      -8.170  -3.805  22.235  1.00  0.00            
ATOM    156  O   ALA A   9      -7.687  -3.014  21.430  1.00  0.00            
ATOM    157  N   LYS A  10      -7.445  -4.779  22.802  1.00  0.00            
ATOM    158  H   LYS A  10      -7.926  -5.430  23.403  1.00  0.00            
ATOM    159  CA  LYS A  10      -6.081  -5.153  22.397  1.00  0.00            
ATOM    160  HA  LYS A  10      -5.544  -4.276  22.038  1.00  0.00            
ATOM    161  CB  LYS A  10      -5.310  -5.708  23.611  1.00  0.00            
ATOM    162  HB3 LYS A  10      -4.328  -6.052  23.278  1.00  0.00            
ATOM    163  HB2 LYS A  10      -5.847  -6.567  24.021  1.00  0.00            
ATOM    164  CG  LYS A  10      -5.121  -4.653  24.714  1.00  0.00            
ATOM    165  HG3 LYS A  10      -6.096  -4.299  25.052  1.00  0.00            
ATOM    166  HG2 LYS A  10      -4.561  -3.809  24.309  1.00  0.00            
ATOM    167  CD  LYS A  10      -4.368  -5.232  25.920  1.00  0.00            
ATOM    168  HD3 LYS A  10      -3.385  -5.579  25.596  1.00  0.00            
ATOM    169  HD2 LYS A  10      -4.932  -6.077  26.322  1.00  0.00            
ATOM    170  CE  LYS A  10      -4.211  -4.154  27.001  1.00  0.00            
ATOM    171  HE3 LYS A  10      -5.209  -3.812  27.298  1.00  0.00            
ATOM    172  HE2 LYS A  10      -3.682  -3.299  26.569  1.00  0.00            
ATOM    173  NZ  LYS A  10      -3.477  -4.669  28.185  1.00  0.00            
ATOM    174  HZ1 LYS A  10      -3.387  -3.947  28.891  1.00  0.00            
ATOM    175  HZ2 LYS A  10      -3.968  -5.456  28.589  1.00  0.00            
ATOM    176  HZ3 LYS A  10      -2.548  -4.973  27.924  1.00  0.00            
ATOM    177  C   LYS A  10      -6.178  -6.197  21.266  1.00  0.00            
ATOM    178  O   LYS A  10      -6.610  -7.306  21.563  1.00  0.00            
ATOM    179  N   PRO A  11      -5.852  -5.850  20.003  1.00  0.00            
ATOM    180  CD  PRO A  11      -5.640  -4.492  19.519  1.00  0.00            
ATOM    181  CA  PRO A  11      -5.855  -6.776  18.868  1.00  0.00            
ATOM    182  HA  PRO A  11      -6.734  -7.418  18.913  1.00  0.00            
ATOM    183  CB  PRO A  11      -5.967  -5.886  17.619  1.00  0.00            
ATOM    184  HB3 PRO A  11      -7.017  -5.660  17.426  1.00  0.00            
ATOM    185  HB2 PRO A  11      -5.516  -6.323  16.727  1.00  0.00            
ATOM    186  CG  PRO A  11      -5.254  -4.610  18.054  1.00  0.00            
ATOM    187  HG3 PRO A  11      -5.607  -3.748  17.492  1.00  0.00            
ATOM    188  HG2 PRO A  11      -4.172  -4.727  17.974  1.00  0.00            
ATOM    189  HD3 PRO A  11      -6.580  -3.948  19.567  1.00  0.00            
ATOM    190  HD2 PRO A  11      -4.861  -3.967  20.073  1.00  0.00            
ATOM    191  C   PRO A  11      -4.621  -7.695  18.905  1.00  0.00            
ATOM    192  O   PRO A  11      -4.581  -8.642  19.680  1.00  0.00            
ATOM    193  N   VAL A  12      -3.598  -7.413  18.098  1.00  0.00            
ATOM    194  H   VAL A  12      -3.629  -6.556  17.568  1.00  0.00            
ATOM    195  CA  VAL A  12      -2.323  -8.131  18.103  1.00  0.00            
ATOM    196  HA  VAL A  12      -2.431  -9.057  18.668  1.00  0.00            
ATOM    197  CB  VAL A  12      -1.933  -8.521  16.660  1.00  0.00            
ATOM    198  HB  VAL A  12      -1.844  -7.621  16.050  1.00  0.00            
ATOM    199  CG1 VAL A  12      -0.622  -9.311  16.566  1.00  0.00            
ATOM    200 HG11 VAL A  12      -0.458  -9.638  15.539  1.00  0.00            
ATOM    201 HG12 VAL A  12       0.218  -8.681  16.850  1.00  0.00            
ATOM    202 HG13 VAL A  12      -0.659 -10.185  17.216  1.00  0.00            
ATOM    203  CG2 VAL A  12      -3.026  -9.420  16.051  1.00  0.00            
ATOM    204 HG21 VAL A  12      -2.743  -9.740  15.049  1.00  0.00            
ATOM    205 HG22 VAL A  12      -3.173 -10.302  16.679  1.00  0.00            
ATOM    206 HG23 VAL A  12      -3.970  -8.883  15.980  1.00  0.00            
ATOM    207  C   VAL A  12      -1.300  -7.271  18.850  1.00  0.00            
ATOM    208  O   VAL A  12      -1.448  -6.054  18.961  1.00  0.00            
ATOM    209  N   THR A  13      -0.272  -7.890  19.424  1.00  0.00            
ATOM    210  H   THR A  13      -0.182  -8.889  19.330  1.00  0.00            
ATOM    211  CA  THR A  13       0.877  -7.149  19.963  1.00  0.00            
ATOM    212  HA  THR A  13       0.505  -6.392  20.655  1.00  0.00            
ATOM    213  CB  THR A  13       1.801  -8.092  20.750  1.00  0.00            
ATOM    214  HB  THR A  13       2.651  -7.528  21.132  1.00  0.00            
ATOM    215  OG1 THR A  13       2.263  -9.123  19.914  1.00  0.00            
ATOM    216  1HG THR A  13       2.832  -9.700  20.430  1.00  0.00            
ATOM    217  CG2 THR A  13       1.081  -8.752  21.929  1.00  0.00            
ATOM    218 HG21 THR A  13       1.783  -9.365  22.495  1.00  0.00            
ATOM    219 HG22 THR A  13       0.670  -7.987  22.586  1.00  0.00            
ATOM    220 HG23 THR A  13       0.268  -9.387  21.574  1.00  0.00            
ATOM    221  C   THR A  13       1.620  -6.404  18.835  1.00  0.00            
ATOM    222  O   THR A  13       1.310  -6.566  17.657  1.00  0.00            
ATOM    223  N   ARG A  14       2.600  -5.554  19.177  1.00  0.00            
ATOM    224  H   ARG A  14       2.794  -5.468  20.163  1.00  0.00            
ATOM    225  CA  ARG A  14       3.320  -4.612  18.277  1.00  0.00            
ATOM    226  HA  ARG A  14       4.178  -4.244  18.842  1.00  0.00            
ATOM    227  CB  ARG A  14       3.904  -5.338  17.033  1.00  0.00            
ATOM    228  HB3 ARG A  14       3.927  -6.416  17.205  1.00  0.00            
ATOM    229  HB2 ARG A  14       4.936  -5.011  16.906  1.00  0.00            
ATOM    230  CG  ARG A  14       3.158  -5.046  15.707  1.00  0.00            
ATOM    231  HG3 ARG A  14       3.267  -3.988  15.465  1.00  0.00            
ATOM    232  HG2 ARG A  14       2.095  -5.262  15.795  1.00  0.00            
ATOM    233  CD  ARG A  14       3.710  -5.855  14.537  1.00  0.00            
ATOM    234  HD3 ARG A  14       3.423  -6.901  14.658  1.00  0.00            
ATOM    235  HD2 ARG A  14       4.797  -5.789  14.565  1.00  0.00            
ATOM    236  NE  ARG A  14       3.176  -5.335  13.259  1.00  0.00            
ATOM    237  HE  ARG A  14       2.175  -5.255  13.201  1.00  0.00            
ATOM    238  CZ  ARG A  14       3.879  -4.921  12.219  1.00  0.00            
ATOM    239  NH1 ARG A  14       3.286  -4.407  11.176  1.00  0.00            
ATOM    240 HH11 ARG A  14       2.285  -4.312  11.167  1.00  0.00            
ATOM    241 HH12 ARG A  14       3.842  -4.065  10.418  1.00  0.00            
ATOM    242  NH2 ARG A  14       5.180  -5.002  12.186  1.00  0.00            
ATOM    243 HH21 ARG A  14       5.656  -5.394  12.980  1.00  0.00            
ATOM    244 HH22 ARG A  14       5.714  -4.683  11.402  1.00  0.00            
ATOM    245  C   ARG A  14       2.555  -3.339  17.887  1.00  0.00            
ATOM    246  O   ARG A  14       3.193  -2.322  17.651  1.00  0.00            
ATOM    247  N   GLY A  15       1.232  -3.395  17.751  1.00  0.00            
ATOM    248  H   GLY A  15       0.762  -4.280  17.910  1.00  0.00            
ATOM    249  CA  GLY A  15       0.424  -2.313  17.182  1.00  0.00            
ATOM    250  HA3 GLY A  15       1.000  -1.785  16.421  1.00  0.00            
ATOM    251  HA2 GLY A  15       0.158  -1.600  17.965  1.00  0.00            
ATOM    252  C   GLY A  15      -0.855  -2.857  16.544  1.00  0.00            
ATOM    253  O   GLY A  15      -1.317  -3.932  16.908  1.00  0.00            
ATOM    254  N   ALA A  16      -1.421  -2.146  15.565  1.00  0.00            
ATOM    255  H   ALA A  16      -0.989  -1.283  15.275  1.00  0.00            
ATOM    256  CA  ALA A  16      -2.665  -2.560  14.906  1.00  0.00            
ATOM    257  HA  ALA A  16      -2.614  -3.634  14.705  1.00  0.00            
ATOM    258  CB  ALA A  16      -3.836  -2.310  15.858  1.00  0.00            
ATOM    259  1HB ALA A  16      -4.757  -2.672  15.399  1.00  0.00            
ATOM    260  2HB ALA A  16      -3.660  -2.841  16.788  1.00  0.00            
ATOM    261  3HB ALA A  16      -3.926  -1.245  16.073  1.00  0.00            
ATOM    262  C   ALA A  16      -2.871  -1.845  13.562  1.00  0.00            
ATOM    263  O   ALA A  16      -3.718  -0.964  13.425  1.00  0.00            
ATOM    264  N   GLY A  17      -2.074  -2.235  12.567  1.00  0.00            
ATOM    265  H   GLY A  17      -1.443  -3.001  12.740  1.00  0.00            
ATOM    266  CA  GLY A  17      -2.208  -1.783  11.187  1.00  0.00            
ATOM    267  HA3 GLY A  17      -1.328  -1.214  10.892  1.00  0.00            
ATOM    268  HA2 GLY A  17      -3.086  -1.144  11.068  1.00  0.00            
ATOM    269  C   GLY A  17      -2.350  -3.002  10.291  1.00  0.00            
ATOM    270  O   GLY A  17      -1.342  -3.590   9.890  1.00  0.00            
ATOM    271  N   ALA A  18      -3.600  -3.416  10.064  1.00  0.00            
ATOM    272  H   ALA A  18      -4.348  -2.900  10.499  1.00  0.00            
ATOM    273  CA  ALA A  18      -3.981  -4.478   9.133  1.00  0.00            
ATOM    274  HA  ALA A  18      -3.732  -5.447   9.568  1.00  0.00            
ATOM    275  CB  ALA A  18      -5.494  -4.406   8.894  1.00  0.00            
ATOM    276  1HB ALA A  18      -5.791  -5.167   8.171  1.00  0.00            
ATOM    277  2HB ALA A  18      -6.033  -4.571   9.827  1.00  0.00            
ATOM    278  3HB ALA A  18      -5.758  -3.425   8.493  1.00  0.00            
ATOM    279  C   ALA A  18      -3.245  -4.319   7.799  1.00  0.00            
ATOM    280  O   ALA A  18      -3.216  -3.214   7.264  1.00  0.00            
ATOM    281  N   GLY A  19      -2.679  -5.424   7.290  1.00  0.00            
ATOM    282  H   GLY A  19      -2.833  -6.283   7.794  1.00  0.00            
ATOM    283  CA  GLY A  19      -1.671  -5.457   6.222  1.00  0.00            
ATOM    284  HA3 GLY A  19      -1.750  -6.397   5.677  1.00  0.00            
ATOM    285  HA2 GLY A  19      -0.682  -5.403   6.673  1.00  0.00            
ATOM    286  C   GLY A  19      -1.791  -4.314   5.222  1.00  0.00            
ATOM    287  O   GLY A  19      -0.989  -3.386   5.289  1.00  0.00            
ATOM    288  N   GLY A  20      -2.783  -4.411   4.334  1.00  0.00            
ATOM    289  H   GLY A  20      -3.311  -5.270   4.331  1.00  0.00            
ATOM    290  CA  GLY A  20      -3.139  -3.414   3.325  1.00  0.00            
ATOM    291  HA3 GLY A  20      -2.440  -2.576   3.346  1.00  0.00            
ATOM    292  HA2 GLY A  20      -4.144  -3.044   3.523  1.00  0.00            
ATOM    293  C   GLY A  20      -3.074  -4.059   1.950  1.00  0.00            
ATOM    294  O   GLY A  20      -2.038  -4.643   1.657  1.00  0.00            
ATOM    295  N   ARG A  21      -4.189  -4.008   1.187  1.00  0.00            
ATOM    296  H   ARG A  21      -4.965  -3.527   1.615  1.00  0.00            
ATOM    297  CA  ARG A  21      -4.483  -4.612  -0.145  1.00  0.00            
ATOM    298  HA  ARG A  21      -5.456  -5.106  -0.081  1.00  0.00            
ATOM    299  CB  ARG A  21      -4.592  -3.501  -1.211  1.00  0.00            
ATOM    300  HB3 ARG A  21      -3.650  -2.952  -1.247  1.00  0.00            
ATOM    301  HB2 ARG A  21      -5.378  -2.809  -0.904  1.00  0.00            
ATOM    302  CG  ARG A  21      -4.921  -4.016  -2.628  1.00  0.00            
ATOM    303  HG3 ARG A  21      -5.874  -4.548  -2.616  1.00  0.00            
ATOM    304  HG2 ARG A  21      -4.141  -4.697  -2.973  1.00  0.00            
ATOM    305  CD  ARG A  21      -5.000  -2.836  -3.604  1.00  0.00            
ATOM    306  HD3 ARG A  21      -4.057  -2.286  -3.562  1.00  0.00            
ATOM    307  HD2 ARG A  21      -5.813  -2.179  -3.288  1.00  0.00            
ATOM    308  NE  ARG A  21      -5.241  -3.277  -4.990  1.00  0.00            
ATOM    309  HE  ARG A  21      -5.309  -4.271  -5.141  1.00  0.00            
ATOM    310  CZ  ARG A  21      -5.411  -2.491  -6.038  1.00  0.00            
ATOM    311  NH1 ARG A  21      -5.693  -2.984  -7.209  1.00  0.00            
ATOM    312 HH11 ARG A  21      -5.757  -3.981  -7.330  1.00  0.00            
ATOM    313 HH12 ARG A  21      -5.913  -2.377  -7.975  1.00  0.00            
ATOM    314  NH2 ARG A  21      -5.313  -1.194  -5.942  1.00  0.00            
ATOM    315 HH21 ARG A  21      -5.039  -0.801  -5.062  1.00  0.00            
ATOM    316 HH22 ARG A  21      -5.446  -0.610  -6.744  1.00  0.00            
ATOM    317  C   ARG A  21      -3.540  -5.730  -0.598  1.00  0.00            
ATOM    318  O   ARG A  21      -3.968  -6.871  -0.723  1.00  0.00            
ATOM    319  N   GLN A  22      -2.294  -5.361  -0.869  1.00  0.00            
ATOM    320  H   GLN A  22      -2.050  -4.412  -0.634  1.00  0.00            
ATOM    321  CA  GLN A  22      -1.172  -6.252  -1.081  1.00  0.00            
ATOM    322  HA  GLN A  22      -1.394  -7.227  -0.644  1.00  0.00            
ATOM    323  CB  GLN A  22      -1.028  -6.390  -2.591  1.00  0.00            
ATOM    324  HB3 GLN A  22      -0.747  -5.421  -3.012  1.00  0.00            
ATOM    325  HB2 GLN A  22      -1.986  -6.691  -3.018  1.00  0.00            
ATOM    326  CG  GLN A  22       0.016  -7.423  -2.979  1.00  0.00            
ATOM    327  HG3 GLN A  22      -0.267  -8.414  -2.620  1.00  0.00            
ATOM    328  HG2 GLN A  22       0.971  -7.143  -2.538  1.00  0.00            
ATOM    329  CD  GLN A  22       0.152  -7.433  -4.490  1.00  0.00            
ATOM    330  OE1 GLN A  22      -0.760  -7.750  -5.234  1.00  0.00            
ATOM    331  NE2 GLN A  22       1.270  -6.960  -4.978  1.00  0.00            
ATOM    332 HE21 GLN A  22       2.026  -6.828  -4.345  1.00  0.00            
ATOM    333 HE22 GLN A  22       1.452  -7.169  -5.954  1.00  0.00            
ATOM    334  C   GLN A  22       0.104  -5.675  -0.430  1.00  0.00            
ATOM    335  O   GLN A  22       0.380  -4.482  -0.547  1.00  0.00            
ATOM    336  N   ARG A  23       0.918  -6.540   0.198  1.00  0.00            
ATOM    337  H   ARG A  23       0.592  -7.493   0.278  1.00  0.00            
ATOM    338  CA  ARG A  23       2.220  -6.189   0.824  1.00  0.00            
ATOM    339  HA  ARG A  23       2.336  -5.104   0.811  1.00  0.00            
ATOM    340  CB  ARG A  23       2.243  -6.673   2.287  1.00  0.00            
ATOM    341  HB3 ARG A  23       3.218  -6.444   2.725  1.00  0.00            
ATOM    342  HB2 ARG A  23       2.121  -7.757   2.311  1.00  0.00            
ATOM    343  CG  ARG A  23       1.157  -6.029   3.162  1.00  0.00            
ATOM    344  HG3 ARG A  23       1.259  -6.408   4.180  1.00  0.00            
ATOM    345  HG2 ARG A  23       0.174  -6.330   2.797  1.00  0.00            
ATOM    346  CD  ARG A  23       1.230  -4.494   3.168  1.00  0.00            
ATOM    347  HD3 ARG A  23       0.385  -4.117   3.711  1.00  0.00            
ATOM    348  HD2 ARG A  23       1.118  -4.105   2.157  1.00  0.00            
ATOM    349  NE  ARG A  23       2.474  -3.978   3.768  1.00  0.00            
ATOM    350  HE  ARG A  23       3.147  -3.578   3.126  1.00  0.00            
ATOM    351  CZ  ARG A  23       2.781  -3.953   5.048  1.00  0.00            
ATOM    352  NH1 ARG A  23       3.992  -3.638   5.401  1.00  0.00            
ATOM    353 HH11 ARG A  23       4.632  -3.347   4.682  1.00  0.00            
ATOM    354 HH12 ARG A  23       4.265  -3.625   6.361  1.00  0.00            
ATOM    355  NH2 ARG A  23       1.918  -4.232   5.986  1.00  0.00            
ATOM    356 HH21 ARG A  23       0.944  -4.197   5.707  1.00  0.00            
ATOM    357 HH22 ARG A  23       2.163  -4.175   6.951  1.00  0.00            
ATOM    358  C   ARG A  23       3.460  -6.685   0.073  1.00  0.00            
ATOM    359  O   ARG A  23       4.576  -6.344   0.445  1.00  0.00            
ATOM    360  N   GLY A  24       3.264  -7.493  -0.961  1.00  0.00            
ATOM    361  H   GLY A  24       2.310  -7.714  -1.205  1.00  0.00            
ATOM    362  CA  GLY A  24       4.307  -8.131  -1.760  1.00  0.00            
ATOM    363  HA3 GLY A  24       5.101  -8.507  -1.116  1.00  0.00            
ATOM    364  HA2 GLY A  24       4.723  -7.406  -2.461  1.00  0.00            
ATOM    365  C   GLY A  24       3.689  -9.271  -2.560  1.00  0.00            
ATOM    366  O   GLY A  24       2.587  -9.094  -3.058  1.00  0.00            
ATOM    367  N   GLN A  25       4.357 -10.428  -2.649  1.00  0.00            
ATOM    368  H   GLN A  25       5.265 -10.490  -2.218  1.00  0.00            
ATOM    369  CA  GLN A  25       3.860 -11.613  -3.378  1.00  0.00            
ATOM    370  HA  GLN A  25       4.670 -12.342  -3.398  1.00  0.00            
ATOM    371  CB  GLN A  25       2.678 -12.282  -2.637  1.00  0.00            
ATOM    372  HB3 GLN A  25       2.347 -13.147  -3.215  1.00  0.00            
ATOM    373  HB2 GLN A  25       1.840 -11.587  -2.585  1.00  0.00            
ATOM    374  CG  GLN A  25       3.006 -12.765  -1.216  1.00  0.00            
ATOM    375  HG3 GLN A  25       2.088 -13.118  -0.745  1.00  0.00            
ATOM    376  HG2 GLN A  25       3.383 -11.935  -0.619  1.00  0.00            
ATOM    377  CD  GLN A  25       4.013 -13.912  -1.216  1.00  0.00            
ATOM    378  OE1 GLN A  25       3.772 -14.995  -1.713  1.00  0.00            
ATOM    379  NE2 GLN A  25       5.205 -13.718  -0.696  1.00  0.00            
ATOM    380 HE21 GLN A  25       5.440 -12.867  -0.226  1.00  0.00            
ATOM    381 HE22 GLN A  25       5.801 -14.528  -0.696  1.00  0.00            
ATOM    382  C   GLN A  25       3.561 -11.314  -4.862  1.00  0.00            
ATOM    383  O   GLN A  25       2.510 -11.661  -5.389  1.00  0.00            
ATOM    384  N   ASN A  26       4.505 -10.655  -5.543  1.00  0.00            
ATOM    385  H   ASN A  26       5.387 -10.480  -5.090  1.00  0.00            
ATOM    386  CA  ASN A  26       4.408 -10.371  -6.975  1.00  0.00            
ATOM    387  HA  ASN A  26       3.362 -10.436  -7.289  1.00  0.00            
ATOM    388  CB  ASN A  26       4.904  -8.951  -7.289  1.00  0.00            
ATOM    389  HB3 ASN A  26       4.860  -8.799  -8.368  1.00  0.00            
ATOM    390  HB2 ASN A  26       5.942  -8.846  -6.974  1.00  0.00            
ATOM    391  CG  ASN A  26       4.057  -7.872  -6.656  1.00  0.00            
ATOM    392  OD1 ASN A  26       2.951  -7.594  -7.083  1.00  0.00            
ATOM    393  ND2 ASN A  26       4.554  -7.196  -5.645  1.00  0.00            
ATOM    394 HD21 ASN A  26       5.498  -7.356  -5.348  1.00  0.00            
ATOM    395 HD22 ASN A  26       3.997  -6.432  -5.314  1.00  0.00            
ATOM    396  C   ASN A  26       5.212 -11.406  -7.764  1.00  0.00            
ATOM    397  O   ASN A  26       6.418 -11.559  -7.560  1.00  0.00            
ATOM    398  N   LYS A  27       4.537 -12.078  -8.691  1.00  0.00            
ATOM    399  H   LYS A  27       3.534 -11.926  -8.751  1.00  0.00            
ATOM    400  CA  LYS A  27       5.094 -12.997  -9.686  1.00  0.00            
ATOM    401  HA  LYS A  27       6.064 -12.627 -10.014  1.00  0.00            
ATOM    402  CB  LYS A  27       5.262 -14.370  -9.006  1.00  0.00            
ATOM    403  HB3 LYS A  27       4.280 -14.760  -8.729  1.00  0.00            
ATOM    404  HB2 LYS A  27       5.833 -14.225  -8.086  1.00  0.00            
ATOM    405  CG  LYS A  27       6.005 -15.411  -9.849  1.00  0.00            
ATOM    406  HG3 LYS A  27       6.974 -15.010 -10.153  1.00  0.00            
ATOM    407  HG2 LYS A  27       5.423 -15.646 -10.736  1.00  0.00            
ATOM    408  CD  LYS A  27       6.218 -16.695  -9.036  1.00  0.00            
ATOM    409  HD3 LYS A  27       5.248 -17.072  -8.701  1.00  0.00            
ATOM    410  HD2 LYS A  27       6.836 -16.470  -8.165  1.00  0.00            
ATOM    411  CE  LYS A  27       6.903 -17.754  -9.904  1.00  0.00            
ATOM    412  HE3 LYS A  27       7.848 -17.342 -10.271  1.00  0.00            
ATOM    413  HE2 LYS A  27       6.262 -17.954 -10.770  1.00  0.00            
ATOM    414  NZ  LYS A  27       7.144 -19.005  -9.142  1.00  0.00            
ATOM    415  HZ1 LYS A  27       7.607 -19.690  -9.725  1.00  0.00            
ATOM    416  HZ2 LYS A  27       7.718 -18.823  -8.328  1.00  0.00            
ATOM    417  HZ3 LYS A  27       6.261 -19.396  -8.834  1.00  0.00            
ATOM    418  C   LYS A  27       4.125 -12.990 -10.874  1.00  0.00            
ATOM    419  O   LYS A  27       2.937 -12.784 -10.662  1.00  0.00            
ATOM    420  N   GLU A  28       4.627 -13.117 -12.105  1.00  0.00            
ATOM    421  H   GLU A  28       5.626 -13.161 -12.187  1.00  0.00            
ATOM    422  CA  GLU A  28       3.856 -13.080 -13.378  1.00  0.00            
ATOM    423  HA  GLU A  28       4.539 -13.369 -14.177  1.00  0.00            
ATOM    424  CB  GLU A  28       2.714 -14.119 -13.404  1.00  0.00            
ATOM    425  HB3 GLU A  28       2.264 -14.117 -14.399  1.00  0.00            
ATOM    426  HB2 GLU A  28       1.941 -13.825 -12.694  1.00  0.00            
ATOM    427  CG  GLU A  28       3.218 -15.536 -13.089  1.00  0.00            
ATOM    428  HG3 GLU A  28       3.843 -15.502 -12.201  1.00  0.00            
ATOM    429  HG2 GLU A  28       3.841 -15.874 -13.919  1.00  0.00            
ATOM    430  CD  GLU A  28       2.125 -16.571 -12.801  1.00  0.00            
ATOM    431  OE1 GLU A  28       0.927 -16.250 -12.946  1.00  0.00            
ATOM    432  OE2 GLU A  28       2.540 -17.682 -12.397  1.00  0.00            
ATOM    433  C   GLU A  28       3.329 -11.697 -13.792  1.00  0.00            
ATOM    434  O   GLU A  28       3.325 -11.383 -14.981  1.00  0.00            
ATOM    435  N   ARG A  29       2.966 -10.835 -12.834  1.00  0.00            
ATOM    436  H   ARG A  29       2.936 -11.191 -11.885  1.00  0.00            
ATOM    437  CA  ARG A  29       2.541  -9.453 -13.073  1.00  0.00            
ATOM    438  HA  ARG A  29       2.325  -9.334 -14.133  1.00  0.00            
ATOM    439  CB  ARG A  29       1.226  -9.210 -12.321  1.00  0.00            
ATOM    440  HB3 ARG A  29       1.396  -9.289 -11.246  1.00  0.00            
ATOM    441  HB2 ARG A  29       0.512  -9.982 -12.615  1.00  0.00            
ATOM    442  CG  ARG A  29       0.627  -7.837 -12.649  1.00  0.00            
ATOM    443  HG3 ARG A  29       0.466  -7.756 -13.725  1.00  0.00            
ATOM    444  HG2 ARG A  29       1.311  -7.048 -12.333  1.00  0.00            
ATOM    445  CD  ARG A  29      -0.711  -7.677 -11.919  1.00  0.00            
ATOM    446  HD3 ARG A  29      -0.558  -7.803 -10.845  1.00  0.00            
ATOM    447  HD2 ARG A  29      -1.386  -8.468 -12.256  1.00  0.00            
ATOM    448  NE  ARG A  29      -1.331  -6.368 -12.197  1.00  0.00            
ATOM    449  HE  ARG A  29      -2.013  -6.350 -12.936  1.00  0.00            
ATOM    450  CZ  ARG A  29      -1.069  -5.221 -11.595  1.00  0.00            
ATOM    451  NH1 ARG A  29      -1.715  -4.141 -11.937  1.00  0.00            
ATOM    452 HH11 ARG A  29      -2.340  -4.154 -12.724  1.00  0.00            
ATOM    453 HH12 ARG A  29      -1.476  -3.269 -11.504  1.00  0.00            
ATOM    454  NH2 ARG A  29      -0.180  -5.105 -10.648  1.00  0.00            
ATOM    455 HH21 ARG A  29       0.358  -5.916 -10.386  1.00  0.00            
ATOM    456 HH22 ARG A  29       0.071  -4.204 -10.288  1.00  0.00            
ATOM    457  C   ARG A  29       3.654  -8.466 -12.687  1.00  0.00            
ATOM    458  O   ARG A  29       3.857  -8.230 -11.494  1.00  0.00            
ATOM    459  N   PRO A  30       4.358  -7.853 -13.659  1.00  0.00            
ATOM    460  CD  PRO A  30       4.377  -8.173 -15.080  1.00  0.00            
ATOM    461  CA  PRO A  30       5.329  -6.801 -13.378  1.00  0.00            
ATOM    462  HA  PRO A  30       6.109  -7.236 -12.755  1.00  0.00            
ATOM    463  CB  PRO A  30       5.941  -6.423 -14.736  1.00  0.00            
ATOM    464  HB3 PRO A  30       7.003  -6.189 -14.649  1.00  0.00            
ATOM    465  HB2 PRO A  30       5.398  -5.585 -15.178  1.00  0.00            
ATOM    466  CG  PRO A  30       5.721  -7.666 -15.591  1.00  0.00            
ATOM    467  HG3 PRO A  30       6.497  -8.404 -15.380  1.00  0.00            
ATOM    468  HG2 PRO A  30       5.690  -7.431 -16.655  1.00  0.00            
ATOM    469  HD3 PRO A  30       4.313  -9.242 -15.257  1.00  0.00            
ATOM    470  HD2 PRO A  30       3.564  -7.651 -15.588  1.00  0.00            
ATOM    471  C   PRO A  30       4.684  -5.586 -12.679  1.00  0.00            
ATOM    472  O   PRO A  30       3.541  -5.240 -12.992  1.00  0.00            
ATOM    473  N   PRO A  31       5.401  -4.896 -11.768  1.00  0.00            
ATOM    474  CD  PRO A  31       6.627  -5.336 -11.118  1.00  0.00            
ATOM    475  CA  PRO A  31       4.968  -3.606 -11.230  1.00  0.00            
ATOM    476  HA  PRO A  31       4.011  -3.753 -10.727  1.00  0.00            
ATOM    477  CB  PRO A  31       6.014  -3.197 -10.185  1.00  0.00            
ATOM    478  HB3 PRO A  31       5.541  -2.770  -9.300  1.00  0.00            
ATOM    479  HB2 PRO A  31       6.717  -2.478 -10.608  1.00  0.00            
ATOM    480  CG  PRO A  31       6.751  -4.493  -9.851  1.00  0.00            
ATOM    481  HG3 PRO A  31       6.245  -4.999  -9.028  1.00  0.00            
ATOM    482  HG2 PRO A  31       7.796  -4.305  -9.601  1.00  0.00            
ATOM    483  HD3 PRO A  31       6.578  -6.391 -10.848  1.00  0.00            
ATOM    484  HD2 PRO A  31       7.478  -5.159 -11.776  1.00  0.00            
ATOM    485  C   PRO A  31       4.784  -2.497 -12.288  1.00  0.00            
ATOM    486  O   PRO A  31       3.867  -1.696 -12.116  1.00  0.00            
ATOM    487  N   PRO A  32       5.603  -2.405 -13.363  1.00  0.00            
ATOM    488  CD  PRO A  32       6.895  -3.042 -13.559  1.00  0.00            
ATOM    489  CA  PRO A  32       5.353  -1.482 -14.466  1.00  0.00            
ATOM    490  HA  PRO A  32       5.320  -0.467 -14.072  1.00  0.00            
ATOM    491  CB  PRO A  32       6.554  -1.603 -15.417  1.00  0.00            
ATOM    492  HB3 PRO A  32       6.830  -0.636 -15.841  1.00  0.00            
ATOM    493  HB2 PRO A  32       6.350  -2.318 -16.215  1.00  0.00            
ATOM    494  CG  PRO A  32       7.663  -2.158 -14.531  1.00  0.00            
ATOM    495  HG3 PRO A  32       8.148  -1.348 -13.984  1.00  0.00            
ATOM    496  HG2 PRO A  32       8.390  -2.734 -15.103  1.00  0.00            
ATOM    497  HD3 PRO A  32       7.454  -3.127 -12.630  1.00  0.00            
ATOM    498  HD2 PRO A  32       6.746  -4.020 -14.008  1.00  0.00            
ATOM    499  C   PRO A  32       4.029  -1.807 -15.167  1.00  0.00            
ATOM    500  O   PRO A  32       3.892  -2.834 -15.829  1.00  0.00            
ATOM    501  N   VAL A  33       3.059  -0.907 -15.032  1.00  0.00            
ATOM    502  H   VAL A  33       3.235  -0.090 -14.468  1.00  0.00            
ATOM    503  CA  VAL A  33       1.748  -0.991 -15.679  1.00  0.00            
ATOM    504  HA  VAL A  33       1.717  -1.912 -16.258  1.00  0.00            
ATOM    505  CB  VAL A  33       0.607  -1.078 -14.646  1.00  0.00            
ATOM    506  HB  VAL A  33      -0.343  -1.105 -15.180  1.00  0.00            
ATOM    507  CG1 VAL A  33       0.710  -2.375 -13.834  1.00  0.00            
ATOM    508 HG11 VAL A  33      -0.126  -2.437 -13.147  1.00  0.00            
ATOM    509 HG12 VAL A  33       0.699  -3.233 -14.507  1.00  0.00            
ATOM    510 HG13 VAL A  33       1.639  -2.394 -13.264  1.00  0.00            
ATOM    511  CG2 VAL A  33       0.554   0.104 -13.669  1.00  0.00            
ATOM    512 HG21 VAL A  33      -0.299  -0.006 -13.000  1.00  0.00            
ATOM    513 HG22 VAL A  33       1.465   0.152 -13.072  1.00  0.00            
ATOM    514 HG23 VAL A  33       0.435   1.040 -14.218  1.00  0.00            
ATOM    515  C   VAL A  33       1.567   0.174 -16.661  1.00  0.00            
ATOM    516  O   VAL A  33       2.114   1.256 -16.428  1.00  0.00            
ATOM    517  N   PRO A  34       0.825  -0.018 -17.766  1.00  0.00            
ATOM    518  CD  PRO A  34       0.184  -1.258 -18.183  1.00  0.00            
ATOM    519  CA  PRO A  34       0.531   1.059 -18.702  1.00  0.00            
ATOM    520  HA  PRO A  34       1.443   1.582 -18.990  1.00  0.00            
ATOM    521  CB  PRO A  34      -0.073   0.361 -19.928  1.00  0.00            
ATOM    522  HB3 PRO A  34       0.728   0.064 -20.605  1.00  0.00            
ATOM    523  HB2 PRO A  34      -0.793   0.992 -20.451  1.00  0.00            
ATOM    524  CG  PRO A  34      -0.734  -0.893 -19.349  1.00  0.00            
ATOM    525  HG3 PRO A  34      -0.793  -1.697 -20.082  1.00  0.00            
ATOM    526  HG2 PRO A  34      -1.728  -0.653 -18.969  1.00  0.00            
ATOM    527  HD3 PRO A  34       0.945  -1.964 -18.520  1.00  0.00            
ATOM    528  HD2 PRO A  34      -0.405  -1.696 -17.377  1.00  0.00            
ATOM    529  C   PRO A  34      -0.435   2.039 -18.030  1.00  0.00            
ATOM    530  O   PRO A  34      -1.627   1.747 -17.950  1.00  0.00            
ATOM    531  N   ASN A  35       0.083   3.153 -17.497  1.00  0.00            
ATOM    532  H   ASN A  35       1.088   3.239 -17.467  1.00  0.00            
ATOM    533  CA  ASN A  35      -0.715   4.148 -16.766  1.00  0.00            
ATOM    534  HA  ASN A  35      -1.093   3.683 -15.858  1.00  0.00            
ATOM    535  CB  ASN A  35       0.159   5.334 -16.330  1.00  0.00            
ATOM    536  HB3 ASN A  35      -0.466   6.097 -15.868  1.00  0.00            
ATOM    537  HB2 ASN A  35       0.626   5.777 -17.210  1.00  0.00            
ATOM    538  CG  ASN A  35       1.223   4.952 -15.327  1.00  0.00            
ATOM    539  OD1 ASN A  35       1.028   4.218 -14.374  1.00  0.00            
ATOM    540  ND2 ASN A  35       2.435   5.381 -15.561  1.00  0.00            
ATOM    541 HD21 ASN A  35       2.592   6.013 -16.318  1.00  0.00            
ATOM    542 HD22 ASN A  35       3.078   5.214 -14.819  1.00  0.00            
ATOM    543  C   ASN A  35      -1.885   4.646 -17.640  1.00  0.00            
ATOM    544  O   ASN A  35      -1.631   5.333 -18.635  1.00  0.00            
ATOM    545  N   PRO A  36      -3.144   4.296 -17.311  1.00  0.00            
ATOM    546  CD  PRO A  36      -3.551   3.539 -16.135  1.00  0.00            
ATOM    547  CA  PRO A  36      -4.306   4.612 -18.146  1.00  0.00            
ATOM    548  HA  PRO A  36      -4.135   4.278 -19.170  1.00  0.00            
ATOM    549  CB  PRO A  36      -5.466   3.825 -17.527  1.00  0.00            
ATOM    550  HB3 PRO A  36      -5.531   2.843 -17.997  1.00  0.00            
ATOM    551  HB2 PRO A  36      -6.415   4.356 -17.624  1.00  0.00            
ATOM    552  CG  PRO A  36      -5.065   3.672 -16.060  1.00  0.00            
ATOM    553  HG3 PRO A  36      -5.522   2.794 -15.603  1.00  0.00            
ATOM    554  HG2 PRO A  36      -5.321   4.575 -15.503  1.00  0.00            
ATOM    555  HD3 PRO A  36      -3.284   2.490 -16.262  1.00  0.00            
ATOM    556  HD2 PRO A  36      -3.097   3.937 -15.225  1.00  0.00            
ATOM    557  C   PRO A  36      -4.634   6.106 -18.170  1.00  0.00            
ATOM    558  O   PRO A  36      -5.160   6.612 -19.155  1.00  0.00            
ATOM    559  N   ASP A  37      -4.317   6.803 -17.083  1.00  0.00            
ATOM    560  H   ASP A  37      -3.812   6.339 -16.333  1.00  0.00            
ATOM    561  CA  ASP A  37      -4.438   8.246 -16.916  1.00  0.00            
ATOM    562  HA  ASP A  37      -5.356   8.584 -17.395  1.00  0.00            
ATOM    563  CB  ASP A  37      -4.525   8.578 -15.411  1.00  0.00            
ATOM    564  HB3 ASP A  37      -5.475   8.183 -15.048  1.00  0.00            
ATOM    565  HB2 ASP A  37      -4.560   9.661 -15.281  1.00  0.00            
ATOM    566  CG  ASP A  37      -3.415   7.988 -14.516  1.00  0.00            
ATOM    567  OD1 ASP A  37      -2.607   7.158 -15.009  1.00  0.00            
ATOM    568  OD2 ASP A  37      -3.428   8.342 -13.318  1.00  0.00            
ATOM    569  C   ASP A  37      -3.284   9.016 -17.582  1.00  0.00            
ATOM    570  O   ASP A  37      -3.325  10.243 -17.592  1.00  0.00            
ATOM    571  N   TYR A  38      -2.289   8.314 -18.149  1.00  0.00            
ATOM    572  H   TYR A  38      -2.377   7.308 -18.132  1.00  0.00            
ATOM    573  CA  TYR A  38      -1.063   8.865 -18.737  1.00  0.00            
ATOM    574  HA  TYR A  38      -0.318   8.073 -18.697  1.00  0.00            
ATOM    575  CB  TYR A  38      -1.279   9.173 -20.231  1.00  0.00            
ATOM    576  HB3 TYR A  38      -2.056   9.933 -20.330  1.00  0.00            
ATOM    577  HB2 TYR A  38      -1.644   8.269 -20.723  1.00  0.00            
ATOM    578  CG  TYR A  38      -0.026   9.633 -20.957  1.00  0.00            
ATOM    579  CD1 TYR A  38       0.941   8.700 -21.382  1.00  0.00            
ATOM    580  1HD TYR A  38       0.780   7.644 -21.216  1.00  0.00            
ATOM    581  CE1 TYR A  38       2.131   9.146 -21.992  1.00  0.00            
ATOM    582  1HE TYR A  38       2.889   8.445 -22.301  1.00  0.00            
ATOM    583  CZ  TYR A  38       2.356  10.528 -22.171  1.00  0.00            
ATOM    584  CE2 TYR A  38       1.381  11.462 -21.762  1.00  0.00            
ATOM    585  2HE TYR A  38       1.555  12.521 -21.871  1.00  0.00            
ATOM    586  CD2 TYR A  38       0.192  11.009 -21.164  1.00  0.00            
ATOM    587  2HD TYR A  38      -0.537  11.719 -20.797  1.00  0.00            
ATOM    588  OH  TYR A  38       3.524  10.957 -22.710  1.00  0.00            
ATOM    589  HH  TYR A  38       3.571  11.912 -22.688  1.00  0.00            
ATOM    590  C   TYR A  38      -0.496  10.026 -17.891  1.00  0.00            
ATOM    591  O   TYR A  38      -0.545  11.198 -18.268  1.00  0.00            
ATOM    592  N   GLU A  39       0.010   9.678 -16.699  1.00  0.00            
ATOM    593  H   GLU A  39      -0.115   8.720 -16.409  1.00  0.00            
ATOM    594  CA  GLU A  39       0.613  10.616 -15.737  1.00  0.00            
ATOM    595  HA  GLU A  39      -0.140  11.365 -15.486  1.00  0.00            
ATOM    596  CB  GLU A  39       0.992   9.852 -14.463  1.00  0.00            
ATOM    597  HB3 GLU A  39       1.134  10.599 -13.700  1.00  0.00            
ATOM    598  HB2 GLU A  39       1.928   9.327 -14.667  1.00  0.00            
ATOM    599  CG  GLU A  39       0.050   8.902 -13.742  1.00  0.00            
ATOM    600  HG3 GLU A  39      -0.268   8.099 -14.404  1.00  0.00            
ATOM    601  HG2 GLU A  39      -0.808   9.462 -13.364  1.00  0.00            
ATOM    602  CD  GLU A  39       0.885   8.342 -12.587  1.00  0.00            
ATOM    603  OE1 GLU A  39       1.704   7.427 -12.831  1.00  0.00            
ATOM    604  OE2 GLU A  39       0.925   8.920 -11.479  1.00  0.00            
ATOM    605  C   GLU A  39       1.874  11.349 -16.308  1.00  0.00            
ATOM    606  O   GLU A  39       2.240  11.088 -17.456  1.00  0.00            
ATOM    607  N   PRO A  40       2.630  12.223 -15.578  1.00  0.00            
ATOM    608  CD  PRO A  40       2.740  12.399 -14.130  1.00  0.00            
ATOM    609  CA  PRO A  40       3.588  13.128 -16.229  1.00  0.00            
ATOM    610  HA  PRO A  40       3.046  13.788 -16.908  1.00  0.00            
ATOM    611  CB  PRO A  40       4.235  13.972 -15.125  1.00  0.00            
ATOM    612  HB3 PRO A  40       3.712  14.923 -15.027  1.00  0.00            
ATOM    613  HB2 PRO A  40       5.297  14.141 -15.311  1.00  0.00            
ATOM    614  CG  PRO A  40       4.039  13.145 -13.865  1.00  0.00            
ATOM    615  HG3 PRO A  40       3.975  13.764 -12.969  1.00  0.00            
ATOM    616  HG2 PRO A  40       4.851  12.420 -13.769  1.00  0.00            
ATOM    617  HD3 PRO A  40       1.886  12.961 -13.748  1.00  0.00            
ATOM    618  HD2 PRO A  40       2.862  11.452 -13.612  1.00  0.00            
ATOM    619  C   PRO A  40       4.679  12.418 -17.035  1.00  0.00            
ATOM    620  O   PRO A  40       5.088  12.970 -18.044  1.00  0.00            
ATOM    621  N   ILE A  41       5.170  11.271 -16.531  1.00  0.00            
ATOM    622  H   ILE A  41       4.763  11.042 -15.639  1.00  0.00            
ATOM    623  CA  ILE A  41       5.967  10.180 -17.141  1.00  0.00            
ATOM    624  HA  ILE A  41       5.325   9.577 -17.784  1.00  0.00            
ATOM    625  CB  ILE A  41       7.182  10.698 -17.979  1.00  0.00            
ATOM    626  HB  ILE A  41       7.623  11.529 -17.424  1.00  0.00            
ATOM    627  CG2 ILE A  41       8.283   9.641 -18.186  1.00  0.00            
ATOM    628 HG21 ILE A  41       9.064  10.076 -18.805  1.00  0.00            
ATOM    629 HG22 ILE A  41       8.732   9.364 -17.239  1.00  0.00            
ATOM    630 HG23 ILE A  41       7.871   8.760 -18.684  1.00  0.00            
ATOM    631  CG1 ILE A  41       6.872  11.150 -19.438  1.00  0.00            
ATOM    632 HG13 ILE A  41       5.833  11.432 -19.560  1.00  0.00            
ATOM    633 HG12 ILE A  41       6.999  10.328 -20.143  1.00  0.00            
ATOM    634  C   ILE A  41       6.443   9.318 -15.942  1.00  0.00            
ATOM    635  O   ILE A  41       7.386   9.694 -15.243  1.00  0.00            
ATOM    636  CD1 ILE A  41       7.778  12.316 -19.882  1.00  0.00            
ATOM    637  1HD ILE A  41       7.340  12.816 -20.746  1.00  0.00            
ATOM    638  2HD ILE A  41       7.887  13.048 -19.079  1.00  0.00            
ATOM    639  3HD ILE A  41       8.765  11.944 -20.157  1.00  0.00            
ATOM    640  N   ARG A  42       5.825   8.162 -15.653  1.00  0.00            
ATOM    641  H   ARG A  42       5.011   7.902 -16.194  1.00  0.00            
ATOM    642  CA  ARG A  42       6.319   7.227 -14.609  1.00  0.00            
ATOM    643  HA  ARG A  42       6.836   7.806 -13.840  1.00  0.00            
ATOM    644  CB  ARG A  42       5.137   6.513 -13.927  1.00  0.00            
ATOM    645  HB3 ARG A  42       4.674   5.886 -14.677  1.00  0.00            
ATOM    646  HB2 ARG A  42       4.417   7.264 -13.593  1.00  0.00            
ATOM    647  CG  ARG A  42       5.515   5.606 -12.736  1.00  0.00            
ATOM    648  HG3 ARG A  42       6.056   6.188 -11.989  1.00  0.00            
ATOM    649  HG2 ARG A  42       6.166   4.807 -13.092  1.00  0.00            
ATOM    650  CD  ARG A  42       4.283   4.955 -12.075  1.00  0.00            
ATOM    651  HD3 ARG A  42       4.604   4.215 -11.342  1.00  0.00            
ATOM    652  HD2 ARG A  42       3.707   4.425 -12.838  1.00  0.00            
ATOM    653  NE  ARG A  42       3.403   5.950 -11.435  1.00  0.00            
ATOM    654  HE  ARG A  42       2.633   6.312 -12.008  1.00  0.00            
ATOM    655  CZ  ARG A  42       3.475   6.528 -10.255  1.00  0.00            
ATOM    656  NH1 ARG A  42       2.649   7.471  -9.914  1.00  0.00            
ATOM    657 HH11 ARG A  42       1.970   7.835 -10.609  1.00  0.00            
ATOM    658 HH12 ARG A  42       2.601   7.855  -8.990  1.00  0.00            
ATOM    659  NH2 ARG A  42       4.407   6.187  -9.413  1.00  0.00            
ATOM    660 HH21 ARG A  42       5.039   5.475  -9.702  1.00  0.00            
ATOM    661 HH22 ARG A  42       4.445   6.644  -8.522  1.00  0.00            
ATOM    662  C   ARG A  42       7.309   6.228 -15.213  1.00  0.00            
ATOM    663  O   ARG A  42       6.945   5.461 -16.095  1.00  0.00            
ATOM    664  N   LYS A  43       8.542   6.186 -14.697  1.00  0.00            
ATOM    665  H   LYS A  43       8.788   6.911 -14.039  1.00  0.00            
ATOM    666  CA  LYS A  43       9.591   5.217 -15.104  1.00  0.00            
ATOM    667  HA  LYS A  43       9.200   4.575 -15.895  1.00  0.00            
ATOM    668  CB  LYS A  43      10.812   5.963 -15.673  1.00  0.00            
ATOM    669  HB3 LYS A  43      11.594   5.241 -15.912  1.00  0.00            
ATOM    670  HB2 LYS A  43      11.198   6.653 -14.920  1.00  0.00            
ATOM    671  CG  LYS A  43      10.470   6.732 -16.955  1.00  0.00            
ATOM    672  HG3 LYS A  43       9.716   7.482 -16.725  1.00  0.00            
ATOM    673  HG2 LYS A  43      10.065   6.041 -17.696  1.00  0.00            
ATOM    674  CD  LYS A  43      11.713   7.424 -17.525  1.00  0.00            
ATOM    675  HD3 LYS A  43      12.471   6.673 -17.755  1.00  0.00            
ATOM    676  HD2 LYS A  43      12.105   8.120 -16.780  1.00  0.00            
ATOM    677  CE  LYS A  43      11.340   8.191 -18.797  1.00  0.00            
ATOM    678  HE3 LYS A  43      10.558   8.902 -18.537  1.00  0.00            
ATOM    679  HE2 LYS A  43      10.924   7.489 -19.528  1.00  0.00            
ATOM    680  NZ  LYS A  43      12.500   8.917 -19.370  1.00  0.00            
ATOM    681  HZ1 LYS A  43      12.221   9.424 -20.200  1.00  0.00            
ATOM    682  HZ2 LYS A  43      12.862   9.585 -18.701  1.00  0.00            
ATOM    683  HZ3 LYS A  43      13.234   8.269 -19.623  1.00  0.00            
ATOM    684  C   LYS A  43      10.012   4.237 -14.000  1.00  0.00            
ATOM    685  O   LYS A  43      10.938   3.461 -14.194  1.00  0.00            
ATOM    686  N   GLY A  44       9.336   4.286 -12.852  1.00  0.00            
ATOM    687  H   GLY A  44       8.576   4.937 -12.801  1.00  0.00            
ATOM    688  CA  GLY A  44       9.774   3.646 -11.612  1.00  0.00            
ATOM    689  HA3 GLY A  44      10.271   2.699 -11.831  1.00  0.00            
ATOM    690  HA2 GLY A  44       8.905   3.432 -10.989  1.00  0.00            
ATOM    691  C   GLY A  44      10.749   4.541 -10.840  1.00  0.00            
ATOM    692  O   GLY A  44      11.691   5.093 -11.408  1.00  0.00            
ATOM    693  N   GLN A  45      10.495   4.717  -9.541  1.00  0.00            
ATOM    694  H   GLN A  45       9.730   4.214  -9.125  1.00  0.00            
ATOM    695  CA  GLN A  45      11.472   5.317  -8.628  1.00  0.00            
ATOM    696  HA  GLN A  45      11.873   6.217  -9.098  1.00  0.00            
ATOM    697  CB  GLN A  45      10.778   5.724  -7.311  1.00  0.00            
ATOM    698  HB3 GLN A  45      10.366   4.833  -6.835  1.00  0.00            
ATOM    699  HB2 GLN A  45       9.943   6.386  -7.552  1.00  0.00            
ATOM    700  CG  GLN A  45      11.689   6.444  -6.294  1.00  0.00            
ATOM    701  HG3 GLN A  45      12.493   5.778  -5.984  1.00  0.00            
ATOM    702  HG2 GLN A  45      11.104   6.683  -5.406  1.00  0.00            
ATOM    703  CD  GLN A  45      12.269   7.744  -6.841  1.00  0.00            
ATOM    704  OE1 GLN A  45      11.565   8.568  -7.392  1.00  0.00            
ATOM    705  NE2 GLN A  45      13.566   7.962  -6.769  1.00  0.00            
ATOM    706 HE21 GLN A  45      14.138   7.380  -6.178  1.00  0.00            
ATOM    707 HE22 GLN A  45      13.871   8.866  -7.091  1.00  0.00            
ATOM    708  C   GLN A  45      12.627   4.324  -8.412  1.00  0.00            
ATOM    709  O   GLN A  45      12.396   3.117  -8.393  1.00  0.00            
ATOM    710  N   ARG A  46      13.852   4.849  -8.271  1.00  0.00            
ATOM    711  H   ARG A  46      13.931   5.852  -8.324  1.00  0.00            
ATOM    712  CA  ARG A  46      15.059   4.071  -7.939  1.00  0.00            
ATOM    713  HA  ARG A  46      14.999   3.102  -8.439  1.00  0.00            
ATOM    714  CB  ARG A  46      16.322   4.808  -8.436  1.00  0.00            
ATOM    715  HB3 ARG A  46      17.203   4.272  -8.076  1.00  0.00            
ATOM    716  HB2 ARG A  46      16.332   5.813  -8.009  1.00  0.00            
ATOM    717  CG  ARG A  46      16.446   4.914  -9.962  1.00  0.00            
ATOM    718  HG3 ARG A  46      15.583   5.438 -10.374  1.00  0.00            
ATOM    719  HG2 ARG A  46      16.500   3.912 -10.392  1.00  0.00            
ATOM    720  CD  ARG A  46      17.730   5.693 -10.289  1.00  0.00            
ATOM    721  HD3 ARG A  46      18.578   5.171  -9.837  1.00  0.00            
ATOM    722  HD2 ARG A  46      17.653   6.686  -9.843  1.00  0.00            
ATOM    723  NE  ARG A  46      17.959   5.821 -11.740  1.00  0.00            
ATOM    724  HE  ARG A  46      17.331   5.311 -12.339  1.00  0.00            
ATOM    725  CZ  ARG A  46      18.919   6.524 -12.321  1.00  0.00            
ATOM    726  NH1 ARG A  46      19.038   6.542 -13.621  1.00  0.00            
ATOM    727 HH11 ARG A  46      18.423   5.984 -14.186  1.00  0.00            
ATOM    728 HH12 ARG A  46      19.762   7.084 -14.060  1.00  0.00            
ATOM    729  NH2 ARG A  46      19.785   7.220 -11.632  1.00  0.00            
ATOM    730 HH21 ARG A  46      19.714   7.222 -10.629  1.00  0.00            
ATOM    731 HH22 ARG A  46      20.515   7.734 -12.090  1.00  0.00            
ATOM    732  C   ARG A  46      15.088   3.722  -6.438  1.00  0.00            
ATOM    733  O   ARG A  46      14.226   3.001  -5.960  1.00  0.00            
ATOM    734  N   ASP A  47      16.061   4.263  -5.713  1.00  0.00            
ATOM    735  H   ASP A  47      16.714   4.874  -6.166  1.00  0.00            
ATOM    736  CA  ASP A  47      16.219   4.135  -4.267  1.00  0.00            
ATOM    737  HA  ASP A  47      15.476   3.448  -3.854  1.00  0.00            
ATOM    738  CB  ASP A  47      17.612   3.567  -3.970  1.00  0.00            
ATOM    739  HB3 ASP A  47      18.370   4.257  -4.348  1.00  0.00            
ATOM    740  HB2 ASP A  47      17.726   2.620  -4.500  1.00  0.00            
ATOM    741  CG  ASP A  47      17.859   3.326  -2.478  1.00  0.00            
ATOM    742  OD1 ASP A  47      16.918   3.533  -1.676  1.00  0.00            
ATOM    743  OD2 ASP A  47      19.000   2.925  -2.168  1.00  0.00            
ATOM    744  C   ASP A  47      16.020   5.521  -3.646  1.00  0.00            
ATOM    745  O   ASP A  47      16.836   6.419  -3.863  1.00  0.00            
ATOM    746  N   LEU A  48      14.851   5.717  -3.031  1.00  0.00            
ATOM    747  H   LEU A  48      14.255   4.903  -2.949  1.00  0.00            
ATOM    748  CA  LEU A  48      14.414   6.884  -2.258  1.00  0.00            
ATOM    749  HA  LEU A  48      15.069   6.981  -1.391  1.00  0.00            
ATOM    750  CB  LEU A  48      14.444   8.165  -3.118  1.00  0.00            
ATOM    751  HB3 LEU A  48      13.752   8.027  -3.947  1.00  0.00            
ATOM    752  HB2 LEU A  48      15.440   8.307  -3.528  1.00  0.00            
ATOM    753  CG  LEU A  48      14.086   9.469  -2.386  1.00  0.00            
ATOM    754  HG  LEU A  48      13.080   9.407  -1.989  1.00  0.00            
ATOM    755  CD1 LEU A  48      15.030   9.785  -1.225  1.00  0.00            
ATOM    756 HD11 LEU A  48      14.755  10.741  -0.781  1.00  0.00            
ATOM    757 HD12 LEU A  48      14.966   9.017  -0.457  1.00  0.00            
ATOM    758 HD13 LEU A  48      16.059   9.836  -1.587  1.00  0.00            
ATOM    759  CD2 LEU A  48      14.131  10.610  -3.398  1.00  0.00            
ATOM    760 HD21 LEU A  48      13.817  11.538  -2.920  1.00  0.00            
ATOM    761 HD22 LEU A  48      15.142  10.719  -3.792  1.00  0.00            
ATOM    762 HD23 LEU A  48      13.448  10.392  -4.218  1.00  0.00            
ATOM    763  C   LEU A  48      12.969   6.639  -1.801  1.00  0.00            
ATOM    764  O   LEU A  48      12.187   6.044  -2.542  1.00  0.00            
ATOM    765  N   TYR A  49      12.590   7.210  -0.650  1.00  0.00            
ATOM    766  H   TYR A  49      13.303   7.718  -0.154  1.00  0.00            
ATOM    767  CA  TYR A  49      11.292   7.050   0.019  1.00  0.00            
ATOM    768  HA  TYR A  49      11.316   7.707   0.887  1.00  0.00            
ATOM    769  CB  TYR A  49      10.132   7.562  -0.864  1.00  0.00            
ATOM    770  HB3 TYR A  49       9.218   7.511  -0.284  1.00  0.00            
ATOM    771  HB2 TYR A  49       9.994   6.890  -1.712  1.00  0.00            
ATOM    772  CG  TYR A  49      10.263   8.988  -1.378  1.00  0.00            
ATOM    773  CD1 TYR A  49      10.576   9.233  -2.731  1.00  0.00            
ATOM    774  1HD TYR A  49      10.743   8.403  -3.404  1.00  0.00            
ATOM    775  CE1 TYR A  49      10.696  10.556  -3.201  1.00  0.00            
ATOM    776  1HE TYR A  49      10.947  10.753  -4.234  1.00  0.00            
ATOM    777  CZ  TYR A  49      10.499  11.642  -2.324  1.00  0.00            
ATOM    778  CE2 TYR A  49      10.166  11.398  -0.974  1.00  0.00            
ATOM    779  2HE TYR A  49      10.000  12.228  -0.303  1.00  0.00            
ATOM    780  CD2 TYR A  49      10.046  10.074  -0.504  1.00  0.00            
ATOM    781  2HD TYR A  49       9.783   9.891   0.526  1.00  0.00            
ATOM    782  OH  TYR A  49      10.634  12.912  -2.786  1.00  0.00            
ATOM    783  HH  TYR A  49      10.489  13.577  -2.113  1.00  0.00            
ATOM    784  C   TYR A  49      11.073   5.620   0.562  1.00  0.00            
ATOM    785  O   TYR A  49      11.485   4.634  -0.035  1.00  0.00            
ATOM    786  N   SER A  50      10.441   5.499   1.737  1.00  0.00            
ATOM    787  H   SER A  50      10.106   6.337   2.182  1.00  0.00            
ATOM    788  CA  SER A  50      10.215   4.203   2.409  1.00  0.00            
ATOM    789  HA  SER A  50      10.729   3.414   1.859  1.00  0.00            
ATOM    790  CB  SER A  50      10.865   4.233   3.801  1.00  0.00            
ATOM    791  HB3 SER A  50      10.397   5.001   4.419  1.00  0.00            
ATOM    792  HB2 SER A  50      11.927   4.461   3.693  1.00  0.00            
ATOM    793  OG  SER A  50      10.726   2.974   4.428  1.00  0.00            
ATOM    794  HG  SER A  50      11.408   2.873   5.102  1.00  0.00            
ATOM    795  C   SER A  50       8.722   3.833   2.372  1.00  0.00            
ATOM    796  O   SER A  50       8.108   3.897   1.306  1.00  0.00            
ATOM    797  N   GLY A  51       8.096   3.566   3.526  1.00  0.00            
ATOM    798  H   GLY A  51       8.705   3.428   4.324  1.00  0.00            
ATOM    799  CA  GLY A  51       6.644   3.398   3.747  1.00  0.00            
ATOM    800  HA3 GLY A  51       6.482   3.274   4.818  1.00  0.00            
ATOM    801  HA2 GLY A  51       6.314   2.484   3.251  1.00  0.00            
ATOM    802  C   GLY A  51       5.727   4.552   3.285  1.00  0.00            
ATOM    803  O   GLY A  51       4.547   4.551   3.630  1.00  0.00            
ATOM    804  N   LEU A  52       6.289   5.522   2.554  1.00  0.00            
ATOM    805  H   LEU A  52       7.261   5.381   2.336  1.00  0.00            
ATOM    806  CA  LEU A  52       5.627   6.571   1.784  1.00  0.00            
ATOM    807  HA  LEU A  52       5.003   7.162   2.453  1.00  0.00            
ATOM    808  CB  LEU A  52       6.736   7.452   1.167  1.00  0.00            
ATOM    809  HB3 LEU A  52       7.348   6.821   0.523  1.00  0.00            
ATOM    810  HB2 LEU A  52       7.380   7.804   1.974  1.00  0.00            
ATOM    811  CG  LEU A  52       6.297   8.689   0.352  1.00  0.00            
ATOM    812  HG  LEU A  52       7.188   9.303   0.214  1.00  0.00            
ATOM    813  CD1 LEU A  52       5.280   9.516   1.132  1.00  0.00            
ATOM    814 HD11 LEU A  52       5.066  10.438   0.591  1.00  0.00            
ATOM    815 HD12 LEU A  52       4.346   8.962   1.238  1.00  0.00            
ATOM    816 HD13 LEU A  52       5.676   9.759   2.117  1.00  0.00            
ATOM    817  CD2 LEU A  52       5.749   8.398  -1.049  1.00  0.00            
ATOM    818 HD21 LEU A  52       5.627   9.336  -1.590  1.00  0.00            
ATOM    819 HD22 LEU A  52       6.440   7.765  -1.603  1.00  0.00            
ATOM    820 HD23 LEU A  52       4.768   7.929  -1.010  1.00  0.00            
ATOM    821  C   LEU A  52       4.739   5.999   0.673  1.00  0.00            
ATOM    822  O   LEU A  52       3.569   6.358   0.586  1.00  0.00            
ATOM    823  N   ASN A  53       5.308   5.144  -0.189  1.00  0.00            
ATOM    824  H   ASN A  53       6.273   4.890  -0.045  1.00  0.00            
ATOM    825  CA  ASN A  53       4.553   4.460  -1.240  1.00  0.00            
ATOM    826  HA  ASN A  53       3.891   5.189  -1.715  1.00  0.00            
ATOM    827  CB  ASN A  53       5.545   3.944  -2.311  1.00  0.00            
ATOM    828  HB3 ASN A  53       6.097   3.086  -1.928  1.00  0.00            
ATOM    829  HB2 ASN A  53       6.259   4.734  -2.545  1.00  0.00            
ATOM    830  CG  ASN A  53       4.874   3.553  -3.622  1.00  0.00            
ATOM    831  OD1 ASN A  53       3.665   3.515  -3.763  1.00  0.00            
ATOM    832  ND2 ASN A  53       5.630   3.190  -4.627  1.00  0.00            
ATOM    833 HD21 ASN A  53       6.631   3.178  -4.540  1.00  0.00            
ATOM    834 HD22 ASN A  53       5.143   2.983  -5.478  1.00  0.00            
ATOM    835  C   ASN A  53       3.661   3.375  -0.591  1.00  0.00            
ATOM    836  O   ASN A  53       3.349   3.440   0.596  1.00  0.00            
ATOM    837  N   GLN A  54       3.236   2.348  -1.334  1.00  0.00            
ATOM    838  H   GLN A  54       3.457   2.366  -2.321  1.00  0.00            
ATOM    839  CA  GLN A  54       2.203   1.409  -0.880  1.00  0.00            
ATOM    840  HA  GLN A  54       2.009   0.732  -1.712  1.00  0.00            
ATOM    841  CB  GLN A  54       2.698   0.546   0.312  1.00  0.00            
ATOM    842  HB3 GLN A  54       1.952  -0.219   0.523  1.00  0.00            
ATOM    843  HB2 GLN A  54       2.779   1.168   1.204  1.00  0.00            
ATOM    844  CG  GLN A  54       4.059  -0.134   0.074  1.00  0.00            
ATOM    845  HG3 GLN A  54       4.786   0.614  -0.245  1.00  0.00            
ATOM    846  HG2 GLN A  54       3.964  -0.868  -0.724  1.00  0.00            
ATOM    847  CD  GLN A  54       4.615  -0.820   1.324  1.00  0.00            
ATOM    848  OE1 GLN A  54       3.936  -1.499   2.088  1.00  0.00            
ATOM    849  NE2 GLN A  54       5.895  -0.671   1.594  1.00  0.00            
ATOM    850 HE21 GLN A  54       6.485  -0.135   0.981  1.00  0.00            
ATOM    851 HE22 GLN A  54       6.248  -1.098   2.430  1.00  0.00            
ATOM    852  C   GLN A  54       0.877   2.153  -0.613  1.00  0.00            
ATOM    853  O   GLN A  54       0.121   1.805   0.297  1.00  0.00            
ATOM    854  N   ARG A  55       0.599   3.210  -1.385  1.00  0.00            
ATOM    855  H   ARG A  55       1.258   3.449  -2.118  1.00  0.00            
ATOM    856  CA  ARG A  55      -0.622   4.022  -1.320  1.00  0.00            
ATOM    857  HA  ARG A  55      -1.323   3.553  -0.639  1.00  0.00            
ATOM    858  CB  ARG A  55      -0.287   5.442  -0.805  1.00  0.00            
ATOM    859  HB3 ARG A  55      -1.178   6.071  -0.855  1.00  0.00            
ATOM    860  HB2 ARG A  55       0.466   5.898  -1.452  1.00  0.00            
ATOM    861  CG  ARG A  55       0.235   5.463   0.644  1.00  0.00            
ATOM    862  HG3 ARG A  55       0.491   6.489   0.912  1.00  0.00            
ATOM    863  HG2 ARG A  55       1.143   4.865   0.711  1.00  0.00            
ATOM    864  CD  ARG A  55      -0.804   4.931   1.643  1.00  0.00            
ATOM    865  HD3 ARG A  55      -1.137   3.937   1.352  1.00  0.00            
ATOM    866  HD2 ARG A  55      -1.670   5.596   1.628  1.00  0.00            
ATOM    867  NE  ARG A  55      -0.271   4.864   3.013  1.00  0.00            
ATOM    868  HE  ARG A  55      -0.436   5.661   3.601  1.00  0.00            
ATOM    869  CZ  ARG A  55       0.433   3.871   3.531  1.00  0.00            
ATOM    870  NH1 ARG A  55       0.783   3.923   4.782  1.00  0.00            
ATOM    871 HH11 ARG A  55       0.578   4.740   5.324  1.00  0.00            
ATOM    872 HH12 ARG A  55       1.335   3.180   5.162  1.00  0.00            
ATOM    873  NH2 ARG A  55       0.770   2.797   2.879  1.00  0.00            
ATOM    874 HH21 ARG A  55       0.548   2.723   1.892  1.00  0.00            
ATOM    875 HH22 ARG A  55       1.353   2.096   3.288  1.00  0.00            
ATOM    876  C   ARG A  55      -1.331   4.034  -2.669  1.00  0.00            
ATOM    877  O   ARG A  55      -0.788   3.615  -3.690  1.00  0.00            
ATOM    878  N   ARG A  56      -2.591   4.474  -2.663  1.00  0.00            
ATOM    879  H   ARG A  56      -2.918   4.882  -1.804  1.00  0.00            
ATOM    880  CA  ARG A  56      -3.339   4.777  -3.890  1.00  0.00            
ATOM    881  HA  ARG A  56      -3.107   4.049  -4.668  1.00  0.00            
ATOM    882  CB  ARG A  56      -4.856   4.789  -3.629  1.00  0.00            
ATOM    883  HB3 ARG A  56      -5.344   5.107  -4.554  1.00  0.00            
ATOM    884  HB2 ARG A  56      -5.064   5.536  -2.863  1.00  0.00            
ATOM    885  CG  ARG A  56      -5.484   3.458  -3.202  1.00  0.00            
ATOM    886  HG3 ARG A  56      -5.109   3.169  -2.219  1.00  0.00            
ATOM    887  HG2 ARG A  56      -5.222   2.685  -3.926  1.00  0.00            
ATOM    888  CD  ARG A  56      -7.015   3.613  -3.159  1.00  0.00            
ATOM    889  HD3 ARG A  56      -7.479   2.648  -2.948  1.00  0.00            
ATOM    890  HD2 ARG A  56      -7.356   3.928  -4.149  1.00  0.00            
ATOM    891  NE  ARG A  56      -7.455   4.619  -2.170  1.00  0.00            
ATOM    892  HE  ARG A  56      -7.588   5.555  -2.525  1.00  0.00            
ATOM    893  CZ  ARG A  56      -7.626   4.449  -0.872  1.00  0.00            
ATOM    894  NH1 ARG A  56      -7.988   5.451  -0.123  1.00  0.00            
ATOM    895 HH11 ARG A  56      -8.187   6.348  -0.536  1.00  0.00            
ATOM    896 HH12 ARG A  56      -8.105   5.329   0.866  1.00  0.00            
ATOM    897  NH2 ARG A  56      -7.433   3.301  -0.280  1.00  0.00            
ATOM    898 HH21 ARG A  56      -7.185   2.505  -0.833  1.00  0.00            
ATOM    899 HH22 ARG A  56      -7.614   3.210   0.702  1.00  0.00            
ATOM    900  C   ARG A  56      -2.875   6.139  -4.419  1.00  0.00            
ATOM    901  O   ARG A  56      -3.644   7.088  -4.292  1.00  0.00            
ATOM    902  N   ILE A  57      -1.675   6.167  -5.012  1.00  0.00            
ATOM    903  H   ILE A  57      -1.125   5.323  -4.941  1.00  0.00            
ATOM    904  CA  ILE A  57      -0.925   7.377  -5.428  1.00  0.00            
ATOM    905  HA  ILE A  57      -0.111   7.054  -6.070  1.00  0.00            
ATOM    906  CB  ILE A  57      -1.817   8.315  -6.289  1.00  0.00            
ATOM    907  HB  ILE A  57      -2.562   8.769  -5.636  1.00  0.00            
ATOM    908  CG2 ILE A  57      -1.035   9.490  -6.886  1.00  0.00            
ATOM    909 HG21 ILE A  57      -1.716  10.121  -7.458  1.00  0.00            
ATOM    910 HG22 ILE A  57      -0.602  10.087  -6.083  1.00  0.00            
ATOM    911 HG23 ILE A  57      -0.239   9.134  -7.537  1.00  0.00            
ATOM    912  CG1 ILE A  57      -2.579   7.562  -7.415  1.00  0.00            
ATOM    913 HG13 ILE A  57      -3.211   8.270  -7.953  1.00  0.00            
ATOM    914 HG12 ILE A  57      -3.255   6.832  -6.976  1.00  0.00            
ATOM    915  C   ILE A  57      -0.193   8.025  -4.242  1.00  0.00            
ATOM    916  CD1 ILE A  57      -1.698   6.826  -8.436  1.00  0.00            
ATOM    917  1HD ILE A  57      -2.336   6.259  -9.116  1.00  0.00            
ATOM    918  2HD ILE A  57      -1.118   7.542  -9.017  1.00  0.00            
ATOM    919  3HD ILE A  57      -1.025   6.131  -7.933  1.00  0.00            
ATOM    920  OC1 ILE A  57       0.978   8.410  -4.461  1.00  0.00            
ATOM    921  OC2 ILE A  57      -0.750   7.982  -3.123  1.00  0.00            
ENDMDL
MODEL        4
ATOM      1  N   SER A   1     -13.938  -5.523  33.590  1.00  0.00            
ATOM      2  CA  SER A   1     -12.999  -5.349  32.464  1.00  0.00            
ATOM      3  HA  SER A   1     -12.122  -5.972  32.636  1.00  0.00            
ATOM      4  CB  SER A   1     -13.636  -5.798  31.147  1.00  0.00            
ATOM      5  HB3 SER A   1     -13.873  -6.862  31.194  1.00  0.00            
ATOM      6  HB2 SER A   1     -12.949  -5.624  30.314  1.00  0.00            
ATOM      7  OG  SER A   1     -14.825  -5.061  30.961  1.00  0.00            
ATOM      8  HG  SER A   1     -15.277  -5.404  30.176  1.00  0.00            
ATOM      9  C   SER A   1     -12.489  -3.915  32.321  1.00  0.00            
ATOM     10  O   SER A   1     -11.373  -3.763  31.841  1.00  0.00            
ATOM     11  1H  SER A   1     -13.543  -5.138  34.438  1.00  0.00            
ATOM     12  2H  SER A   1     -14.809  -5.056  33.369  1.00  0.00            
ATOM     13  3H  SER A   1     -14.133  -6.506  33.727  1.00  0.00            
ATOM     14  N   LEU A   2     -13.283  -2.875  32.644  1.00  0.00            
ATOM     15  H   LEU A   2     -14.207  -3.057  33.001  1.00  0.00            
ATOM     16  CA  LEU A   2     -13.018  -1.439  32.384  1.00  0.00            
ATOM     17  HA  LEU A   2     -13.933  -0.895  32.620  1.00  0.00            
ATOM     18  CB  LEU A   2     -11.928  -0.895  33.336  1.00  0.00            
ATOM     19  HB3 LEU A   2     -11.714   0.138  33.058  1.00  0.00            
ATOM     20  HB2 LEU A   2     -11.011  -1.466  33.187  1.00  0.00            
ATOM     21  CG  LEU A   2     -12.290  -0.906  34.834  1.00  0.00            
ATOM     22  HG  LEU A   2     -12.571  -1.917  35.128  1.00  0.00            
ATOM     23  CD1 LEU A   2     -13.445   0.045  35.161  1.00  0.00            
ATOM     24 HD11 LEU A   2     -13.631   0.048  36.236  1.00  0.00            
ATOM     25 HD12 LEU A   2     -13.190   1.060  34.850  1.00  0.00            
ATOM     26 HD13 LEU A   2     -14.359  -0.262  34.659  1.00  0.00            
ATOM     27  CD2 LEU A   2     -11.086  -0.482  35.678  1.00  0.00            
ATOM     28 HD21 LEU A   2     -11.347  -0.518  36.736  1.00  0.00            
ATOM     29 HD22 LEU A   2     -10.247  -1.155  35.502  1.00  0.00            
ATOM     30 HD23 LEU A   2     -10.794   0.538  35.426  1.00  0.00            
ATOM     31  C   LEU A   2     -12.759  -1.058  30.908  1.00  0.00            
ATOM     32  O   LEU A   2     -12.744   0.114  30.571  1.00  0.00            
ATOM     33  N   LYS A   3     -12.613  -2.041  30.008  1.00  0.00            
ATOM     34  H   LYS A   3     -12.633  -2.974  30.378  1.00  0.00            
ATOM     35  CA  LYS A   3     -12.182  -1.889  28.608  1.00  0.00            
ATOM     36  HA  LYS A   3     -12.011  -2.890  28.217  1.00  0.00            
ATOM     37  CB  LYS A   3     -13.312  -1.273  27.746  1.00  0.00            
ATOM     38  HB3 LYS A   3     -12.977  -1.227  26.709  1.00  0.00            
ATOM     39  HB2 LYS A   3     -13.507  -0.253  28.080  1.00  0.00            
ATOM     40  CG  LYS A   3     -14.620  -2.091  27.804  1.00  0.00            
ATOM     41  HG3 LYS A   3     -14.957  -2.171  28.838  1.00  0.00            
ATOM     42  HG2 LYS A   3     -14.428  -3.096  27.424  1.00  0.00            
ATOM     43  CD  LYS A   3     -15.748  -1.444  26.985  1.00  0.00            
ATOM     44  HD3 LYS A   3     -15.441  -1.381  25.941  1.00  0.00            
ATOM     45  HD2 LYS A   3     -15.922  -0.436  27.367  1.00  0.00            
ATOM     46  CE  LYS A   3     -17.044  -2.268  27.103  1.00  0.00            
ATOM     47  HE3 LYS A   3     -17.287  -2.379  28.164  1.00  0.00            
ATOM     48  HE2 LYS A   3     -16.866  -3.270  26.699  1.00  0.00            
ATOM     49  NZ  LYS A   3     -18.188  -1.628  26.402  1.00  0.00            
ATOM     50  HZ1 LYS A   3     -19.031  -2.185  26.504  1.00  0.00            
ATOM     51  HZ2 LYS A   3     -18.377  -0.712  26.795  1.00  0.00            
ATOM     52  HZ3 LYS A   3     -18.006  -1.523  25.414  1.00  0.00            
ATOM     53  C   LYS A   3     -10.804  -1.209  28.454  1.00  0.00            
ATOM     54  O   LYS A   3     -10.435  -0.863  27.344  1.00  0.00            
ATOM     55  N   ASN A   4      -9.997  -1.149  29.519  1.00  0.00            
ATOM     56  H   ASN A   4     -10.389  -1.407  30.408  1.00  0.00            
ATOM     57  CA  ASN A   4      -8.655  -0.537  29.519  1.00  0.00            
ATOM     58  HA  ASN A   4      -8.728   0.485  29.135  1.00  0.00            
ATOM     59  CB  ASN A   4      -8.123  -0.493  30.970  1.00  0.00            
ATOM     60  HB3 ASN A   4      -7.102  -0.109  30.954  1.00  0.00            
ATOM     61  HB2 ASN A   4      -8.102  -1.502  31.381  1.00  0.00            
ATOM     62  CG  ASN A   4      -8.924   0.396  31.907  1.00  0.00            
ATOM     63  OD1 ASN A   4      -9.794   1.138  31.514  1.00  0.00            
ATOM     64  ND2 ASN A   4      -8.687   0.327  33.197  1.00  0.00            
ATOM     65 HD21 ASN A   4      -7.951  -0.241  33.563  1.00  0.00            
ATOM     66 HD22 ASN A   4      -9.196   0.992  33.757  1.00  0.00            
ATOM     67  C   ASN A   4      -7.648  -1.289  28.626  1.00  0.00            
ATOM     68  O   ASN A   4      -6.736  -0.692  28.069  1.00  0.00            
ATOM     69  N   ARG A   5      -7.806  -2.612  28.476  1.00  0.00            
ATOM     70  H   ARG A   5      -8.586  -3.036  28.951  1.00  0.00            
ATOM     71  CA  ARG A   5      -6.970  -3.460  27.601  1.00  0.00            
ATOM     72  HA  ARG A   5      -6.016  -2.952  27.442  1.00  0.00            
ATOM     73  CB  ARG A   5      -6.663  -4.810  28.270  1.00  0.00            
ATOM     74  HB3 ARG A   5      -6.062  -5.409  27.584  1.00  0.00            
ATOM     75  HB2 ARG A   5      -7.597  -5.340  28.462  1.00  0.00            
ATOM     76  CG  ARG A   5      -5.876  -4.658  29.580  1.00  0.00            
ATOM     77  HG3 ARG A   5      -6.470  -4.112  30.313  1.00  0.00            
ATOM     78  HG2 ARG A   5      -4.947  -4.118  29.389  1.00  0.00            
ATOM     79  CD  ARG A   5      -5.554  -6.052  30.121  1.00  0.00            
ATOM     80  HD3 ARG A   5      -4.951  -6.583  29.380  1.00  0.00            
ATOM     81  HD2 ARG A   5      -6.491  -6.595  30.267  1.00  0.00            
ATOM     82  NE  ARG A   5      -4.822  -5.992  31.398  1.00  0.00            
ATOM     83  HE  ARG A   5      -4.577  -5.082  31.753  1.00  0.00            
ATOM     84  CZ  ARG A   5      -4.407  -7.039  32.088  1.00  0.00            
ATOM     85  NH1 ARG A   5      -3.775  -6.878  33.216  1.00  0.00            
ATOM     86 HH11 ARG A   5      -3.598  -5.956  33.573  1.00  0.00            
ATOM     87 HH12 ARG A   5      -3.438  -7.678  33.724  1.00  0.00            
ATOM     88  NH2 ARG A   5      -4.614  -8.258  31.674  1.00  0.00            
ATOM     89 HH21 ARG A   5      -5.034  -8.403  30.773  1.00  0.00            
ATOM     90 HH22 ARG A   5      -4.264  -9.045  32.191  1.00  0.00            
ATOM     91  C   ARG A   5      -7.559  -3.603  26.190  1.00  0.00            
ATOM     92  O   ARG A   5      -7.503  -4.674  25.587  1.00  0.00            
ATOM     93  N   LYS A   6      -8.178  -2.536  25.676  1.00  0.00            
ATOM     94  H   LYS A   6      -8.153  -1.679  26.217  1.00  0.00            
ATOM     95  CA  LYS A   6      -8.830  -2.511  24.361  1.00  0.00            
ATOM     96  HA  LYS A   6      -8.856  -3.523  23.958  1.00  0.00            
ATOM     97  CB  LYS A   6     -10.280  -2.044  24.527  1.00  0.00            
ATOM     98  HB3 LYS A   6     -10.283  -1.006  24.865  1.00  0.00            
ATOM     99  HB2 LYS A   6     -10.772  -2.665  25.277  1.00  0.00            
ATOM    100  CG  LYS A   6     -11.058  -2.134  23.210  1.00  0.00            
ATOM    101  HG3 LYS A   6     -11.069  -3.167  22.859  1.00  0.00            
ATOM    102  HG2 LYS A   6     -10.578  -1.505  22.459  1.00  0.00            
ATOM    103  CD  LYS A   6     -12.489  -1.639  23.421  1.00  0.00            
ATOM    104  HD3 LYS A   6     -12.456  -0.631  23.840  1.00  0.00            
ATOM    105  HD2 LYS A   6     -13.002  -2.305  24.118  1.00  0.00            
ATOM    106  CE  LYS A   6     -13.214  -1.612  22.075  1.00  0.00            
ATOM    107  HE3 LYS A   6     -13.238  -2.628  21.672  1.00  0.00            
ATOM    108  HE2 LYS A   6     -12.633  -0.990  21.384  1.00  0.00            
ATOM    109  NZ  LYS A   6     -14.584  -1.066  22.227  1.00  0.00            
ATOM    110  HZ1 LYS A   6     -15.051  -1.007  21.331  1.00  0.00            
ATOM    111  HZ2 LYS A   6     -15.123  -1.660  22.838  1.00  0.00            
ATOM    112  HZ3 LYS A   6     -14.539  -0.131  22.617  1.00  0.00            
ATOM    113  C   LYS A   6      -8.043  -1.645  23.376  1.00  0.00            
ATOM    114  O   LYS A   6      -8.175  -0.429  23.350  1.00  0.00            
ATOM    115  N   ALA A   7      -7.274  -2.305  22.516  1.00  0.00            
ATOM    116  H   ALA A   7      -7.197  -3.303  22.615  1.00  0.00            
ATOM    117  CA  ALA A   7      -6.612  -1.669  21.383  1.00  0.00            
ATOM    118  HA  ALA A   7      -6.231  -0.695  21.699  1.00  0.00            
ATOM    119  CB  ALA A   7      -5.410  -2.547  21.007  1.00  0.00            
ATOM    120  1HB ALA A   7      -4.775  -2.024  20.293  1.00  0.00            
ATOM    121  2HB ALA A   7      -4.815  -2.759  21.897  1.00  0.00            
ATOM    122  3HB ALA A   7      -5.753  -3.486  20.570  1.00  0.00            
ATOM    123  C   ALA A   7      -7.595  -1.434  20.208  1.00  0.00            
ATOM    124  O   ALA A   7      -8.821  -1.457  20.371  1.00  0.00            
ATOM    125  N   LYS A   8      -7.063  -1.237  18.995  1.00  0.00            
ATOM    126  H   LYS A   8      -6.055  -1.286  18.911  1.00  0.00            
ATOM    127  CA  LYS A   8      -7.835  -0.913  17.787  1.00  0.00            
ATOM    128  HA  LYS A   8      -8.864  -1.246  17.917  1.00  0.00            
ATOM    129  CB  LYS A   8      -7.833   0.618  17.645  1.00  0.00            
ATOM    130  HB3 LYS A   8      -6.806   0.961  17.496  1.00  0.00            
ATOM    131  HB2 LYS A   8      -8.208   1.061  18.569  1.00  0.00            
ATOM    132  CG  LYS A   8      -8.704   1.097  16.477  1.00  0.00            
ATOM    133  HG3 LYS A   8      -9.737   0.792  16.651  1.00  0.00            
ATOM    134  HG2 LYS A   8      -8.353   0.652  15.545  1.00  0.00            
ATOM    135  CD  LYS A   8      -8.625   2.623  16.362  1.00  0.00            
ATOM    136  HD3 LYS A   8      -7.586   2.912  16.185  1.00  0.00            
ATOM    137  HD2 LYS A   8      -8.967   3.070  17.298  1.00  0.00            
ATOM    138  CE  LYS A   8      -9.502   3.103  15.202  1.00  0.00            
ATOM    139  HE3 LYS A   8     -10.530   2.774  15.384  1.00  0.00            
ATOM    140  HE2 LYS A   8      -9.154   2.621  14.283  1.00  0.00            
ATOM    141  NZ  LYS A   8      -9.454   4.581  15.059  1.00  0.00            
ATOM    142  HZ1 LYS A   8     -10.060   4.884  14.305  1.00  0.00            
ATOM    143  HZ2 LYS A   8      -9.758   5.031  15.914  1.00  0.00            
ATOM    144  HZ3 LYS A   8      -8.511   4.891  14.856  1.00  0.00            
ATOM    145  C   LYS A   8      -7.245  -1.592  16.545  1.00  0.00            
ATOM    146  O   LYS A   8      -6.176  -1.207  16.094  1.00  0.00            
ATOM    147  N   ALA A   9      -7.968  -2.571  15.997  1.00  0.00            
ATOM    148  H   ALA A   9      -8.833  -2.811  16.448  1.00  0.00            
ATOM    149  CA  ALA A   9      -7.635  -3.296  14.761  1.00  0.00            
ATOM    150  HA  ALA A   9      -7.494  -2.579  13.949  1.00  0.00            
ATOM    151  CB  ALA A   9      -6.331  -4.087  14.946  1.00  0.00            
ATOM    152  1HB ALA A   9      -6.159  -4.715  14.070  1.00  0.00            
ATOM    153  2HB ALA A   9      -5.484  -3.409  15.041  1.00  0.00            
ATOM    154  3HB ALA A   9      -6.395  -4.719  15.833  1.00  0.00            
ATOM    155  C   ALA A   9      -8.796  -4.234  14.368  1.00  0.00            
ATOM    156  O   ALA A   9      -8.701  -5.456  14.473  1.00  0.00            
ATOM    157  N   LYS A  10      -9.947  -3.653  14.007  1.00  0.00            
ATOM    158  H   LYS A  10      -9.973  -2.645  13.938  1.00  0.00            
ATOM    159  CA  LYS A  10     -11.138  -4.386  13.548  1.00  0.00            
ATOM    160  HA  LYS A  10     -10.835  -5.361  13.169  1.00  0.00            
ATOM    161  CB  LYS A  10     -12.119  -4.644  14.720  1.00  0.00            
ATOM    162  HB3 LYS A  10     -12.999  -5.155  14.326  1.00  0.00            
ATOM    163  HB2 LYS A  10     -12.440  -3.692  15.147  1.00  0.00            
ATOM    164  CG  LYS A  10     -11.498  -5.517  15.831  1.00  0.00            
ATOM    165  HG3 LYS A  10     -10.649  -4.987  16.261  1.00  0.00            
ATOM    166  HG2 LYS A  10     -11.141  -6.449  15.388  1.00  0.00            
ATOM    167  CD  LYS A  10     -12.454  -5.861  16.982  1.00  0.00            
ATOM    168  HD3 LYS A  10     -13.287  -6.450  16.597  1.00  0.00            
ATOM    169  HD2 LYS A  10     -12.828  -4.935  17.424  1.00  0.00            
ATOM    170  CE  LYS A  10     -11.671  -6.667  18.034  1.00  0.00            
ATOM    171  HE3 LYS A  10     -10.809  -6.074  18.355  1.00  0.00            
ATOM    172  HE2 LYS A  10     -11.277  -7.573  17.561  1.00  0.00            
ATOM    173  NZ  LYS A  10     -12.496  -7.034  19.213  1.00  0.00            
ATOM    174  HZ1 LYS A  10     -11.940  -7.570  19.869  1.00  0.00            
ATOM    175  HZ2 LYS A  10     -12.837  -6.207  19.685  1.00  0.00            
ATOM    176  HZ3 LYS A  10     -13.278  -7.613  18.940  1.00  0.00            
ATOM    177  C   LYS A  10     -11.777  -3.580  12.401  1.00  0.00            
ATOM    178  O   LYS A  10     -12.406  -2.568  12.705  1.00  0.00            
ATOM    179  N   PRO A  11     -11.558  -3.953  11.122  1.00  0.00            
ATOM    180  CD  PRO A  11     -10.570  -4.936  10.685  1.00  0.00            
ATOM    181  CA  PRO A  11     -12.199  -3.322   9.959  1.00  0.00            
ATOM    182  HA  PRO A  11     -12.179  -2.236  10.057  1.00  0.00            
ATOM    183  CB  PRO A  11     -11.305  -3.729   8.772  1.00  0.00            
ATOM    184  HB3 PRO A  11     -10.479  -3.022   8.689  1.00  0.00            
ATOM    185  HB2 PRO A  11     -11.826  -3.782   7.816  1.00  0.00            
ATOM    186  CG  PRO A  11     -10.753  -5.092   9.179  1.00  0.00            
ATOM    187  HG3 PRO A  11      -9.809  -5.312   8.680  1.00  0.00            
ATOM    188  HG2 PRO A  11     -11.490  -5.871   8.977  1.00  0.00            
ATOM    189  HD3 PRO A  11      -9.570  -4.552  10.892  1.00  0.00            
ATOM    190  HD2 PRO A  11     -10.705  -5.904  11.169  1.00  0.00            
ATOM    191  C   PRO A  11     -13.677  -3.761   9.847  1.00  0.00            
ATOM    192  O   PRO A  11     -14.315  -4.048  10.861  1.00  0.00            
ATOM    193  N   VAL A  12     -14.224  -3.857   8.628  1.00  0.00            
ATOM    194  H   VAL A  12     -13.682  -3.547   7.837  1.00  0.00            
ATOM    195  CA  VAL A  12     -15.516  -4.509   8.338  1.00  0.00            
ATOM    196  HA  VAL A  12     -16.267  -4.096   9.012  1.00  0.00            
ATOM    197  CB  VAL A  12     -15.983  -4.216   6.888  1.00  0.00            
ATOM    198  HB  VAL A  12     -15.296  -4.687   6.185  1.00  0.00            
ATOM    199  CG1 VAL A  12     -17.404  -4.738   6.624  1.00  0.00            
ATOM    200 HG11 VAL A  12     -17.691  -4.521   5.594  1.00  0.00            
ATOM    201 HG12 VAL A  12     -17.449  -5.817   6.766  1.00  0.00            
ATOM    202 HG13 VAL A  12     -18.115  -4.261   7.297  1.00  0.00            
ATOM    203  CG2 VAL A  12     -16.012  -2.710   6.583  1.00  0.00            
ATOM    204 HG21 VAL A  12     -16.349  -2.550   5.557  1.00  0.00            
ATOM    205 HG22 VAL A  12     -16.693  -2.198   7.263  1.00  0.00            
ATOM    206 HG23 VAL A  12     -15.017  -2.277   6.676  1.00  0.00            
ATOM    207  C   VAL A  12     -15.408  -6.019   8.625  1.00  0.00            
ATOM    208  O   VAL A  12     -15.259  -6.832   7.715  1.00  0.00            
ATOM    209  N   THR A  13     -15.405  -6.375   9.915  1.00  0.00            
ATOM    210  H   THR A  13     -15.364  -5.615  10.587  1.00  0.00            
ATOM    211  CA  THR A  13     -15.426  -7.745  10.449  1.00  0.00            
ATOM    212  HA  THR A  13     -14.865  -8.383   9.763  1.00  0.00            
ATOM    213  CB  THR A  13     -14.722  -7.849  11.829  1.00  0.00            
ATOM    214  HB  THR A  13     -14.733  -8.892  12.144  1.00  0.00            
ATOM    215  OG1 THR A  13     -15.343  -7.078  12.843  1.00  0.00            
ATOM    216  1HG THR A  13     -14.627  -6.790  13.412  1.00  0.00            
ATOM    217  CG2 THR A  13     -13.265  -7.377  11.814  1.00  0.00            
ATOM    218 HG21 THR A  13     -12.811  -7.521  12.795  1.00  0.00            
ATOM    219 HG22 THR A  13     -12.703  -7.960  11.084  1.00  0.00            
ATOM    220 HG23 THR A  13     -13.206  -6.324  11.545  1.00  0.00            
ATOM    221  C   THR A  13     -16.866  -8.284  10.436  1.00  0.00            
ATOM    222  O   THR A  13     -17.358  -8.686   9.389  1.00  0.00            
ATOM    223  N   ARG A  14     -17.573  -8.213  11.578  1.00  0.00            
ATOM    224  H   ARG A  14     -17.062  -7.813  12.356  1.00  0.00            
ATOM    225  CA  ARG A  14     -18.999  -8.553  11.774  1.00  0.00            
ATOM    226  HA  ARG A  14     -19.186  -8.616  12.838  1.00  0.00            
ATOM    227  CB  ARG A  14     -19.886  -7.435  11.188  1.00  0.00            
ATOM    228  HB3 ARG A  14     -20.921  -7.780  11.153  1.00  0.00            
ATOM    229  HB2 ARG A  14     -19.575  -7.254  10.157  1.00  0.00            
ATOM    230  CG  ARG A  14     -19.848  -6.096  11.945  1.00  0.00            
ATOM    231  HG3 ARG A  14     -20.222  -5.328  11.266  1.00  0.00            
ATOM    232  HG2 ARG A  14     -18.821  -5.832  12.201  1.00  0.00            
ATOM    233  CD  ARG A  14     -20.744  -6.069  13.199  1.00  0.00            
ATOM    234  HD3 ARG A  14     -21.735  -6.437  12.926  1.00  0.00            
ATOM    235  HD2 ARG A  14     -20.865  -5.033  13.523  1.00  0.00            
ATOM    236  NE  ARG A  14     -20.219  -6.877  14.319  1.00  0.00            
ATOM    237  HE  ARG A  14     -20.664  -7.767  14.469  1.00  0.00            
ATOM    238  CZ  ARG A  14     -19.239  -6.546  15.137  1.00  0.00            
ATOM    239  NH1 ARG A  14     -18.846  -7.383  16.058  1.00  0.00            
ATOM    240 HH11 ARG A  14     -19.328  -8.258  16.186  1.00  0.00            
ATOM    241 HH12 ARG A  14     -18.084  -7.141  16.658  1.00  0.00            
ATOM    242  NH2 ARG A  14     -18.630  -5.396  15.052  1.00  0.00            
ATOM    243 HH21 ARG A  14     -18.948  -4.743  14.354  1.00  0.00            
ATOM    244 HH22 ARG A  14     -17.892  -5.142  15.673  1.00  0.00            
ATOM    245  C   ARG A  14     -19.375  -9.938  11.225  1.00  0.00            
ATOM    246  O   ARG A  14     -19.947 -10.075  10.150  1.00  0.00            
ATOM    247  N   GLY A  15     -19.049 -10.980  11.991  1.00  0.00            
ATOM    248  H   GLY A  15     -18.571 -10.814  12.859  1.00  0.00            
ATOM    249  CA  GLY A  15     -19.176 -12.366  11.542  1.00  0.00            
ATOM    250  HA3 GLY A  15     -20.098 -12.495  10.973  1.00  0.00            
ATOM    251  HA2 GLY A  15     -19.209 -13.033  12.403  1.00  0.00            
ATOM    252  C   GLY A  15     -17.996 -12.777  10.664  1.00  0.00            
ATOM    253  O   GLY A  15     -17.080 -13.425  11.159  1.00  0.00            
ATOM    254  N   ALA A  16     -18.021 -12.397   9.384  1.00  0.00            
ATOM    255  H   ALA A  16     -18.773 -11.785   9.090  1.00  0.00            
ATOM    256  CA  ALA A  16     -17.011 -12.776   8.395  1.00  0.00            
ATOM    257  HA  ALA A  16     -16.268 -13.410   8.879  1.00  0.00            
ATOM    258  CB  ALA A  16     -17.684 -13.640   7.311  1.00  0.00            
ATOM    259  1HB ALA A  16     -16.942 -13.982   6.589  1.00  0.00            
ATOM    260  2HB ALA A  16     -18.140 -14.516   7.775  1.00  0.00            
ATOM    261  3HB ALA A  16     -18.462 -13.072   6.797  1.00  0.00            
ATOM    262  C   ALA A  16     -16.224 -11.554   7.878  1.00  0.00            
ATOM    263  O   ALA A  16     -15.503 -10.909   8.641  1.00  0.00            
ATOM    264  N   GLY A  17     -16.292 -11.287   6.571  1.00  0.00            
ATOM    265  H   GLY A  17     -16.880 -11.875   5.997  1.00  0.00            
ATOM    266  CA  GLY A  17     -15.731 -10.103   5.922  1.00  0.00            
ATOM    267  HA3 GLY A  17     -14.668 -10.248   5.729  1.00  0.00            
ATOM    268  HA2 GLY A  17     -15.858  -9.233   6.570  1.00  0.00            
ATOM    269  C   GLY A  17     -16.426  -9.859   4.586  1.00  0.00            
ATOM    270  O   GLY A  17     -16.639 -10.807   3.835  1.00  0.00            
ATOM    271  N   ALA A  18     -16.762  -8.603   4.285  1.00  0.00            
ATOM    272  H   ALA A  18     -16.598  -7.891   4.980  1.00  0.00            
ATOM    273  CA  ALA A  18     -17.500  -8.210   3.077  1.00  0.00            
ATOM    274  HA  ALA A  18     -18.252  -8.974   2.868  1.00  0.00            
ATOM    275  CB  ALA A  18     -18.246  -6.904   3.392  1.00  0.00            
ATOM    276  1HB ALA A  18     -18.864  -6.621   2.539  1.00  0.00            
ATOM    277  2HB ALA A  18     -18.893  -7.040   4.260  1.00  0.00            
ATOM    278  3HB ALA A  18     -17.533  -6.104   3.590  1.00  0.00            
ATOM    279  C   ALA A  18     -16.636  -8.090   1.796  1.00  0.00            
ATOM    280  O   ALA A  18     -17.144  -7.666   0.761  1.00  0.00            
ATOM    281  N   GLY A  19     -15.338  -8.413   1.848  1.00  0.00            
ATOM    282  H   GLY A  19     -14.989  -8.843   2.690  1.00  0.00            
ATOM    283  CA  GLY A  19     -14.450  -8.342   0.679  1.00  0.00            
ATOM    284  HA3 GLY A  19     -14.537  -7.355   0.227  1.00  0.00            
ATOM    285  HA2 GLY A  19     -14.769  -9.085  -0.054  1.00  0.00            
ATOM    286  C   GLY A  19     -12.978  -8.589   1.010  1.00  0.00            
ATOM    287  O   GLY A  19     -12.378  -9.514   0.476  1.00  0.00            
ATOM    288  N   GLY A  20     -12.407  -7.800   1.930  1.00  0.00            
ATOM    289  H   GLY A  20     -12.943  -7.024   2.280  1.00  0.00            
ATOM    290  CA  GLY A  20     -11.123  -8.122   2.574  1.00  0.00            
ATOM    291  HA3 GLY A  20     -10.761  -7.248   3.115  1.00  0.00            
ATOM    292  HA2 GLY A  20     -10.386  -8.380   1.811  1.00  0.00            
ATOM    293  C   GLY A  20     -11.246  -9.309   3.545  1.00  0.00            
ATOM    294  O   GLY A  20     -12.164 -10.113   3.395  1.00  0.00            
ATOM    295  N   ARG A  21     -10.374  -9.367   4.577  1.00  0.00            
ATOM    296  H   ARG A  21      -9.701  -8.615   4.603  1.00  0.00            
ATOM    297  CA  ARG A  21     -10.167 -10.477   5.557  1.00  0.00            
ATOM    298  HA  ARG A  21      -9.722 -10.041   6.451  1.00  0.00            
ATOM    299  CB  ARG A  21     -11.523 -11.079   6.001  1.00  0.00            
ATOM    300  HB3 ARG A  21     -11.947 -11.567   5.133  1.00  0.00            
ATOM    301  HB2 ARG A  21     -12.186 -10.268   6.308  1.00  0.00            
ATOM    302  CG  ARG A  21     -11.529 -12.161   7.091  1.00  0.00            
ATOM    303  HG3 ARG A  21     -11.218 -11.723   8.040  1.00  0.00            
ATOM    304  HG2 ARG A  21     -10.848 -12.970   6.833  1.00  0.00            
ATOM    305  CD  ARG A  21     -12.955 -12.731   7.227  1.00  0.00            
ATOM    306  HD3 ARG A  21     -13.604 -11.901   7.501  1.00  0.00            
ATOM    307  HD2 ARG A  21     -12.988 -13.453   8.045  1.00  0.00            
ATOM    308  NE  ARG A  21     -13.476 -13.341   5.976  1.00  0.00            
ATOM    309  HE  ARG A  21     -14.003 -12.727   5.374  1.00  0.00            
ATOM    310  CZ  ARG A  21     -13.254 -14.558   5.510  1.00  0.00            
ATOM    311  NH1 ARG A  21     -13.770 -14.947   4.375  1.00  0.00            
ATOM    312 HH11 ARG A  21     -14.297 -14.303   3.806  1.00  0.00            
ATOM    313 HH12 ARG A  21     -13.620 -15.881   4.044  1.00  0.00            
ATOM    314  NH2 ARG A  21     -12.529 -15.422   6.162  1.00  0.00            
ATOM    315 HH21 ARG A  21     -12.154 -15.147   7.049  1.00  0.00            
ATOM    316 HH22 ARG A  21     -12.355 -16.334   5.788  1.00  0.00            
ATOM    317  C   ARG A  21      -9.172 -11.543   5.063  1.00  0.00            
ATOM    318  O   ARG A  21      -9.550 -12.631   4.641  1.00  0.00            
ATOM    319  N   GLN A  22      -7.874 -11.258   5.198  1.00  0.00            
ATOM    320  H   GLN A  22      -7.604 -10.353   5.550  1.00  0.00            
ATOM    321  CA  GLN A  22      -6.791 -12.200   4.889  1.00  0.00            
ATOM    322  HA  GLN A  22      -7.173 -13.220   4.955  1.00  0.00            
ATOM    323  CB  GLN A  22      -6.346 -11.963   3.431  1.00  0.00            
ATOM    324  HB3 GLN A  22      -5.905 -10.969   3.342  1.00  0.00            
ATOM    325  HB2 GLN A  22      -7.227 -12.001   2.786  1.00  0.00            
ATOM    326  CG  GLN A  22      -5.344 -13.015   2.931  1.00  0.00            
ATOM    327  HG3 GLN A  22      -5.793 -14.004   3.021  1.00  0.00            
ATOM    328  HG2 GLN A  22      -4.442 -12.981   3.539  1.00  0.00            
ATOM    329  CD  GLN A  22      -4.940 -12.770   1.478  1.00  0.00            
ATOM    330  OE1 GLN A  22      -4.317 -11.776   1.153  1.00  0.00            
ATOM    331  NE2 GLN A  22      -5.222 -13.673   0.567  1.00  0.00            
ATOM    332 HE21 GLN A  22      -5.689 -14.542   0.812  1.00  0.00            
ATOM    333 HE22 GLN A  22      -4.994 -13.430  -0.380  1.00  0.00            
ATOM    334  C   GLN A  22      -5.634 -12.050   5.900  1.00  0.00            
ATOM    335  O   GLN A  22      -4.945 -11.036   5.913  1.00  0.00            
ATOM    336  N   ARG A  23      -5.415 -13.055   6.767  1.00  0.00            
ATOM    337  H   ARG A  23      -6.066 -13.826   6.753  1.00  0.00            
ATOM    338  CA  ARG A  23      -4.338 -13.044   7.790  1.00  0.00            
ATOM    339  HA  ARG A  23      -4.381 -12.097   8.336  1.00  0.00            
ATOM    340  CB  ARG A  23      -4.551 -14.213   8.776  1.00  0.00            
ATOM    341  HB3 ARG A  23      -4.546 -15.152   8.219  1.00  0.00            
ATOM    342  HB2 ARG A  23      -5.526 -14.104   9.252  1.00  0.00            
ATOM    343  CG  ARG A  23      -3.467 -14.281   9.871  1.00  0.00            
ATOM    344  HG3 ARG A  23      -3.512 -13.372  10.472  1.00  0.00            
ATOM    345  HG2 ARG A  23      -2.478 -14.347   9.415  1.00  0.00            
ATOM    346  CD  ARG A  23      -3.640 -15.510  10.773  1.00  0.00            
ATOM    347  HD3 ARG A  23      -3.561 -16.409  10.155  1.00  0.00            
ATOM    348  HD2 ARG A  23      -4.636 -15.503  11.220  1.00  0.00            
ATOM    349  NE  ARG A  23      -2.601 -15.568  11.824  1.00  0.00            
ATOM    350  HE  ARG A  23      -1.822 -16.180  11.647  1.00  0.00            
ATOM    351  CZ  ARG A  23      -2.607 -14.937  12.988  1.00  0.00            
ATOM    352  NH1 ARG A  23      -1.614 -15.087  13.820  1.00  0.00            
ATOM    353 HH11 ARG A  23      -0.850 -15.702  13.603  1.00  0.00            
ATOM    354 HH12 ARG A  23      -1.632 -14.623  14.711  1.00  0.00            
ATOM    355  NH2 ARG A  23      -3.580 -14.149  13.351  1.00  0.00            
ATOM    356 HH21 ARG A  23      -4.367 -14.032  12.741  1.00  0.00            
ATOM    357 HH22 ARG A  23      -3.572 -13.693  14.246  1.00  0.00            
ATOM    358  C   ARG A  23      -2.935 -13.111   7.173  1.00  0.00            
ATOM    359  O   ARG A  23      -1.999 -12.446   7.615  1.00  0.00            
ATOM    360  N   GLY A  24      -2.766 -13.997   6.200  1.00  0.00            
ATOM    361  H   GLY A  24      -3.539 -14.609   5.996  1.00  0.00            
ATOM    362  CA  GLY A  24      -1.514 -14.221   5.490  1.00  0.00            
ATOM    363  HA3 GLY A  24      -0.680 -14.186   6.190  1.00  0.00            
ATOM    364  HA2 GLY A  24      -1.377 -13.455   4.726  1.00  0.00            
ATOM    365  C   GLY A  24      -1.532 -15.602   4.858  1.00  0.00            
ATOM    366  O   GLY A  24      -1.347 -16.579   5.571  1.00  0.00            
ATOM    367  N   GLN A  25      -1.798 -15.659   3.553  1.00  0.00            
ATOM    368  H   GLN A  25      -1.953 -14.794   3.057  1.00  0.00            
ATOM    369  CA  GLN A  25      -1.835 -16.901   2.774  1.00  0.00            
ATOM    370  HA  GLN A  25      -1.780 -17.763   3.443  1.00  0.00            
ATOM    371  CB  GLN A  25      -3.159 -16.988   1.996  1.00  0.00            
ATOM    372  HB3 GLN A  25      -3.104 -17.826   1.300  1.00  0.00            
ATOM    373  HB2 GLN A  25      -3.296 -16.072   1.419  1.00  0.00            
ATOM    374  CG  GLN A  25      -4.368 -17.193   2.917  1.00  0.00            
ATOM    375  HG3 GLN A  25      -4.426 -16.385   3.646  1.00  0.00            
ATOM    376  HG2 GLN A  25      -4.254 -18.136   3.454  1.00  0.00            
ATOM    377  CD  GLN A  25      -5.670 -17.201   2.126  1.00  0.00            
ATOM    378  OE1 GLN A  25      -6.037 -16.224   1.497  1.00  0.00            
ATOM    379  NE2 GLN A  25      -6.425 -18.274   2.133  1.00  0.00            
ATOM    380 HE21 GLN A  25      -6.154 -19.099   2.636  1.00  0.00            
ATOM    381 HE22 GLN A  25      -7.250 -18.241   1.557  1.00  0.00            
ATOM    382  C   GLN A  25      -0.616 -16.993   1.852  1.00  0.00            
ATOM    383  O   GLN A  25       0.275 -17.794   2.094  1.00  0.00            
ATOM    384  N   ASN A  26      -0.554 -16.131   0.834  1.00  0.00            
ATOM    385  H   ASN A  26      -1.305 -15.471   0.711  1.00  0.00            
ATOM    386  CA  ASN A  26       0.588 -15.991  -0.064  1.00  0.00            
ATOM    387  HA  ASN A  26       1.298 -16.805   0.100  1.00  0.00            
ATOM    388  CB  ASN A  26       0.057 -16.104  -1.506  1.00  0.00            
ATOM    389  HB3 ASN A  26      -0.565 -15.241  -1.744  1.00  0.00            
ATOM    390  HB2 ASN A  26      -0.550 -17.004  -1.588  1.00  0.00            
ATOM    391  CG  ASN A  26       1.165 -16.194  -2.540  1.00  0.00            
ATOM    392  OD1 ASN A  26       2.278 -15.752  -2.338  1.00  0.00            
ATOM    393  ND2 ASN A  26       0.913 -16.789  -3.680  1.00  0.00            
ATOM    394 HD21 ASN A  26       0.012 -17.184  -3.871  1.00  0.00            
ATOM    395 HD22 ASN A  26       1.678 -16.816  -4.333  1.00  0.00            
ATOM    396  C   ASN A  26       1.295 -14.661   0.257  1.00  0.00            
ATOM    397  O   ASN A  26       0.676 -13.604   0.131  1.00  0.00            
ATOM    398  N   LYS A  27       2.529 -14.738   0.771  1.00  0.00            
ATOM    399  H   LYS A  27       2.950 -15.657   0.829  1.00  0.00            
ATOM    400  CA  LYS A  27       3.421 -13.619   1.120  1.00  0.00            
ATOM    401  HA  LYS A  27       3.490 -12.948   0.261  1.00  0.00            
ATOM    402  CB  LYS A  27       2.866 -12.831   2.328  1.00  0.00            
ATOM    403  HB3 LYS A  27       1.860 -12.479   2.094  1.00  0.00            
ATOM    404  HB2 LYS A  27       3.483 -11.945   2.478  1.00  0.00            
ATOM    405  CG  LYS A  27       2.823 -13.630   3.641  1.00  0.00            
ATOM    406  HG3 LYS A  27       3.831 -13.941   3.918  1.00  0.00            
ATOM    407  HG2 LYS A  27       2.198 -14.516   3.518  1.00  0.00            
ATOM    408  CD  LYS A  27       2.248 -12.751   4.757  1.00  0.00            
ATOM    409  HD3 LYS A  27       1.233 -12.453   4.490  1.00  0.00            
ATOM    410  HD2 LYS A  27       2.871 -11.858   4.860  1.00  0.00            
ATOM    411  CE  LYS A  27       2.235 -13.511   6.085  1.00  0.00            
ATOM    412  HE3 LYS A  27       3.263 -13.814   6.314  1.00  0.00            
ATOM    413  HE2 LYS A  27       1.639 -14.422   5.966  1.00  0.00            
ATOM    414  NZ  LYS A  27       1.697 -12.658   7.175  1.00  0.00            
ATOM    415  HZ1 LYS A  27       1.758 -13.136   8.064  1.00  0.00            
ATOM    416  HZ2 LYS A  27       2.229 -11.798   7.233  1.00  0.00            
ATOM    417  HZ3 LYS A  27       0.726 -12.412   7.005  1.00  0.00            
ATOM    418  C   LYS A  27       4.834 -14.146   1.411  1.00  0.00            
ATOM    419  O   LYS A  27       5.050 -15.354   1.432  1.00  0.00            
ATOM    420  N   GLU A  28       5.762 -13.243   1.722  1.00  0.00            
ATOM    421  H   GLU A  28       5.500 -12.273   1.677  1.00  0.00            
ATOM    422  CA  GLU A  28       7.157 -13.572   2.047  1.00  0.00            
ATOM    423  HA  GLU A  28       7.378 -14.598   1.742  1.00  0.00            
ATOM    424  CB  GLU A  28       8.090 -12.642   1.257  1.00  0.00            
ATOM    425  HB3 GLU A  28       9.114 -12.821   1.589  1.00  0.00            
ATOM    426  HB2 GLU A  28       7.823 -11.609   1.491  1.00  0.00            
ATOM    427  CG  GLU A  28       8.025 -12.835  -0.265  1.00  0.00            
ATOM    428  HG3 GLU A  28       6.997 -12.683  -0.603  1.00  0.00            
ATOM    429  HG2 GLU A  28       8.311 -13.863  -0.495  1.00  0.00            
ATOM    430  CD  GLU A  28       8.951 -11.857  -1.011  1.00  0.00            
ATOM    431  OE1 GLU A  28       9.542 -10.973  -0.348  1.00  0.00            
ATOM    432  OE2 GLU A  28       9.052 -11.998  -2.249  1.00  0.00            
ATOM    433  C   GLU A  28       7.452 -13.484   3.558  1.00  0.00            
ATOM    434  O   GLU A  28       7.604 -14.490   4.253  1.00  0.00            
ATOM    435  N   ARG A  29       7.549 -12.258   4.090  1.00  0.00            
ATOM    436  H   ARG A  29       7.426 -11.476   3.456  1.00  0.00            
ATOM    437  CA  ARG A  29       7.922 -11.950   5.480  1.00  0.00            
ATOM    438  HA  ARG A  29       8.053 -12.882   6.025  1.00  0.00            
ATOM    439  CB  ARG A  29       9.275 -11.196   5.430  1.00  0.00            
ATOM    440  HB3 ARG A  29       9.551 -10.854   6.421  1.00  0.00            
ATOM    441  HB2 ARG A  29       9.161 -10.311   4.799  1.00  0.00            
ATOM    442  CG  ARG A  29      10.467 -12.012   4.891  1.00  0.00            
ATOM    443  HG3 ARG A  29      11.358 -11.383   4.922  1.00  0.00            
ATOM    444  HG2 ARG A  29      10.287 -12.266   3.846  1.00  0.00            
ATOM    445  CD  ARG A  29      10.757 -13.310   5.666  1.00  0.00            
ATOM    446  HD3 ARG A  29      11.593 -13.813   5.176  1.00  0.00            
ATOM    447  HD2 ARG A  29       9.885 -13.964   5.594  1.00  0.00            
ATOM    448  NE  ARG A  29      11.104 -13.070   7.086  1.00  0.00            
ATOM    449  HE  ARG A  29      11.310 -12.118   7.339  1.00  0.00            
ATOM    450  CZ  ARG A  29      11.233 -13.992   8.026  1.00  0.00            
ATOM    451  NH1 ARG A  29      11.550 -13.653   9.245  1.00  0.00            
ATOM    452 HH11 ARG A  29      11.745 -12.696   9.476  1.00  0.00            
ATOM    453 HH12 ARG A  29      11.642 -14.359   9.954  1.00  0.00            
ATOM    454  NH2 ARG A  29      11.046 -15.258   7.775  1.00  0.00            
ATOM    455 HH21 ARG A  29      10.777 -15.521   6.840  1.00  0.00            
ATOM    456 HH22 ARG A  29      11.204 -15.963   8.473  1.00  0.00            
ATOM    457  C   ARG A  29       6.783 -11.198   6.209  1.00  0.00            
ATOM    458  O   ARG A  29       5.713 -11.007   5.632  1.00  0.00            
ATOM    459  N   PRO A  30       6.940 -10.814   7.493  1.00  0.00            
ATOM    460  CD  PRO A  30       7.882 -11.358   8.461  1.00  0.00            
ATOM    461  CA  PRO A  30       5.986  -9.920   8.164  1.00  0.00            
ATOM    462  HA  PRO A  30       4.997 -10.375   8.095  1.00  0.00            
ATOM    463  CB  PRO A  30       6.395  -9.884   9.640  1.00  0.00            
ATOM    464  HB3 PRO A  30       5.521  -9.882  10.294  1.00  0.00            
ATOM    465  HB2 PRO A  30       7.008  -9.007   9.845  1.00  0.00            
ATOM    466  CG  PRO A  30       7.231 -11.150   9.827  1.00  0.00            
ATOM    467  HG3 PRO A  30       6.577 -11.993  10.056  1.00  0.00            
ATOM    468  HG2 PRO A  30       7.980 -11.020  10.610  1.00  0.00            
ATOM    469  HD3 PRO A  30       8.065 -12.420   8.290  1.00  0.00            
ATOM    470  HD2 PRO A  30       8.818 -10.804   8.426  1.00  0.00            
ATOM    471  C   PRO A  30       5.884  -8.495   7.573  1.00  0.00            
ATOM    472  O   PRO A  30       4.773  -7.966   7.565  1.00  0.00            
ATOM    473  N   PRO A  31       6.975  -7.863   7.080  1.00  0.00            
ATOM    474  CD  PRO A  31       8.375  -8.195   7.291  1.00  0.00            
ATOM    475  CA  PRO A  31       6.899  -6.604   6.340  1.00  0.00            
ATOM    476  HA  PRO A  31       6.444  -5.861   6.995  1.00  0.00            
ATOM    477  CB  PRO A  31       8.350  -6.193   6.046  1.00  0.00            
ATOM    478  HB3 PRO A  31       8.491  -5.114   6.090  1.00  0.00            
ATOM    479  HB2 PRO A  31       8.660  -6.577   5.071  1.00  0.00            
ATOM    480  CG  PRO A  31       9.147  -6.894   7.140  1.00  0.00            
ATOM    481  HG3 PRO A  31       9.097  -6.322   8.067  1.00  0.00            
ATOM    482  HG2 PRO A  31      10.181  -7.071   6.841  1.00  0.00            
ATOM    483  HD3 PRO A  31       8.556  -8.615   8.278  1.00  0.00            
ATOM    484  HD2 PRO A  31       8.690  -8.877   6.508  1.00  0.00            
ATOM    485  C   PRO A  31       6.077  -6.719   5.044  1.00  0.00            
ATOM    486  O   PRO A  31       5.952  -7.814   4.490  1.00  0.00            
ATOM    487  N   PRO A  32       5.534  -5.599   4.534  1.00  0.00            
ATOM    488  CD  PRO A  32       5.682  -4.247   5.059  1.00  0.00            
ATOM    489  CA  PRO A  32       4.833  -5.570   3.255  1.00  0.00            
ATOM    490  HA  PRO A  32       4.069  -6.347   3.222  1.00  0.00            
ATOM    491  CB  PRO A  32       4.172  -4.187   3.223  1.00  0.00            
ATOM    492  HB3 PRO A  32       3.245  -4.215   3.796  1.00  0.00            
ATOM    493  HB2 PRO A  32       3.974  -3.832   2.212  1.00  0.00            
ATOM    494  CG  PRO A  32       5.192  -3.313   3.955  1.00  0.00            
ATOM    495  HG3 PRO A  32       4.743  -2.407   4.360  1.00  0.00            
ATOM    496  HG2 PRO A  32       6.024  -3.068   3.294  1.00  0.00            
ATOM    497  HD3 PRO A  32       5.062  -4.129   5.948  1.00  0.00            
ATOM    498  HD2 PRO A  32       6.722  -4.017   5.289  1.00  0.00            
ATOM    499  C   PRO A  32       5.804  -5.778   2.080  1.00  0.00            
ATOM    500  O   PRO A  32       7.019  -5.673   2.240  1.00  0.00            
ATOM    501  N   VAL A  33       5.255  -5.967   0.877  1.00  0.00            
ATOM    502  H   VAL A  33       4.252  -6.039   0.820  1.00  0.00            
ATOM    503  CA  VAL A  33       6.011  -6.152  -0.379  1.00  0.00            
ATOM    504  HA  VAL A  33       7.076  -6.151  -0.145  1.00  0.00            
ATOM    505  CB  VAL A  33       5.717  -7.555  -0.972  1.00  0.00            
ATOM    506  HB  VAL A  33       6.262  -7.660  -1.909  1.00  0.00            
ATOM    507  CG1 VAL A  33       6.199  -8.667  -0.025  1.00  0.00            
ATOM    508 HG11 VAL A  33       6.043  -9.641  -0.488  1.00  0.00            
ATOM    509 HG12 VAL A  33       7.268  -8.555   0.164  1.00  0.00            
ATOM    510 HG13 VAL A  33       5.665  -8.633   0.924  1.00  0.00            
ATOM    511  CG2 VAL A  33       4.222  -7.807  -1.241  1.00  0.00            
ATOM    512 HG21 VAL A  33       4.098  -8.797  -1.682  1.00  0.00            
ATOM    513 HG22 VAL A  33       3.646  -7.764  -0.318  1.00  0.00            
ATOM    514 HG23 VAL A  33       3.830  -7.077  -1.946  1.00  0.00            
ATOM    515  C   VAL A  33       5.811  -4.980  -1.377  1.00  0.00            
ATOM    516  O   VAL A  33       5.375  -5.205  -2.506  1.00  0.00            
ATOM    517  N   PRO A  34       6.054  -3.702  -0.998  1.00  0.00            
ATOM    518  CD  PRO A  34       6.561  -3.246   0.289  1.00  0.00            
ATOM    519  CA  PRO A  34       5.790  -2.533  -1.845  1.00  0.00            
ATOM    520  HA  PRO A  34       4.807  -2.627  -2.304  1.00  0.00            
ATOM    521  CB  PRO A  34       5.774  -1.335  -0.889  1.00  0.00            
ATOM    522  HB3 PRO A  34       4.786  -1.245  -0.437  1.00  0.00            
ATOM    523  HB2 PRO A  34       6.047  -0.399  -1.378  1.00  0.00            
ATOM    524  CG  PRO A  34       6.791  -1.741   0.175  1.00  0.00            
ATOM    525  HG3 PRO A  34       6.604  -1.234   1.122  1.00  0.00            
ATOM    526  HG2 PRO A  34       7.806  -1.547  -0.175  1.00  0.00            
ATOM    527  HD3 PRO A  34       5.798  -3.405   1.043  1.00  0.00            
ATOM    528  HD2 PRO A  34       7.487  -3.756   0.561  1.00  0.00            
ATOM    529  C   PRO A  34       6.826  -2.398  -2.974  1.00  0.00            
ATOM    530  O   PRO A  34       7.699  -1.536  -2.950  1.00  0.00            
ATOM    531  N   ASN A  35       6.709  -3.261  -3.979  1.00  0.00            
ATOM    532  H   ASN A  35       6.009  -3.989  -3.890  1.00  0.00            
ATOM    533  CA  ASN A  35       7.559  -3.289  -5.167  1.00  0.00            
ATOM    534  HA  ASN A  35       7.925  -2.279  -5.365  1.00  0.00            
ATOM    535  CB  ASN A  35       8.763  -4.185  -4.826  1.00  0.00            
ATOM    536  HB3 ASN A  35       8.429  -5.220  -4.758  1.00  0.00            
ATOM    537  HB2 ASN A  35       9.179  -3.894  -3.862  1.00  0.00            
ATOM    538  CG  ASN A  35       9.883  -4.073  -5.842  1.00  0.00            
ATOM    539  OD1 ASN A  35      10.174  -3.014  -6.372  1.00  0.00            
ATOM    540  ND2 ASN A  35      10.571  -5.155  -6.110  1.00  0.00            
ATOM    541 HD21 ASN A  35      10.298  -6.035  -5.713  1.00  0.00            
ATOM    542 HD22 ASN A  35      11.247  -5.072  -6.845  1.00  0.00            
ATOM    543  C   ASN A  35       6.774  -3.739  -6.428  1.00  0.00            
ATOM    544  O   ASN A  35       7.156  -4.717  -7.071  1.00  0.00            
ATOM    545  N   PRO A  36       5.631  -3.101  -6.765  1.00  0.00            
ATOM    546  CD  PRO A  36       4.984  -2.008  -6.047  1.00  0.00            
ATOM    547  CA  PRO A  36       4.855  -3.452  -7.955  1.00  0.00            
ATOM    548  HA  PRO A  36       4.620  -4.518  -7.943  1.00  0.00            
ATOM    549  CB  PRO A  36       3.557  -2.654  -7.840  1.00  0.00            
ATOM    550  HB3 PRO A  36       2.787  -3.251  -7.351  1.00  0.00            
ATOM    551  HB2 PRO A  36       3.235  -2.320  -8.817  1.00  0.00            
ATOM    552  CG  PRO A  36       3.921  -1.446  -6.981  1.00  0.00            
ATOM    553  HG3 PRO A  36       3.056  -1.068  -6.435  1.00  0.00            
ATOM    554  HG2 PRO A  36       4.355  -0.665  -7.606  1.00  0.00            
ATOM    555  HD3 PRO A  36       4.492  -2.402  -5.155  1.00  0.00            
ATOM    556  HD2 PRO A  36       5.695  -1.228  -5.775  1.00  0.00            
ATOM    557  C   PRO A  36       5.572  -3.110  -9.273  1.00  0.00            
ATOM    558  O   PRO A  36       5.986  -1.970  -9.485  1.00  0.00            
ATOM    559  N   ASP A  37       5.597  -4.070 -10.197  1.00  0.00            
ATOM    560  H   ASP A  37       5.240  -4.978  -9.955  1.00  0.00            
ATOM    561  CA  ASP A  37       6.197  -3.951 -11.534  1.00  0.00            
ATOM    562  HA  ASP A  37       6.844  -3.071 -11.549  1.00  0.00            
ATOM    563  CB  ASP A  37       7.100  -5.177 -11.773  1.00  0.00            
ATOM    564  HB3 ASP A  37       6.479  -6.061 -11.926  1.00  0.00            
ATOM    565  HB2 ASP A  37       7.698  -5.345 -10.874  1.00  0.00            
ATOM    566  CG  ASP A  37       8.077  -5.021 -12.947  1.00  0.00            
ATOM    567  OD1 ASP A  37       8.190  -3.890 -13.471  1.00  0.00            
ATOM    568  OD2 ASP A  37       8.750  -6.032 -13.253  1.00  0.00            
ATOM    569  C   ASP A  37       5.108  -3.732 -12.611  1.00  0.00            
ATOM    570  O   ASP A  37       4.897  -4.543 -13.512  1.00  0.00            
ATOM    571  N   TYR A  38       4.311  -2.666 -12.448  1.00  0.00            
ATOM    572  H   TYR A  38       4.521  -2.048 -11.679  1.00  0.00            
ATOM    573  CA  TYR A  38       3.282  -2.266 -13.425  1.00  0.00            
ATOM    574  HA  TYR A  38       3.063  -3.112 -14.076  1.00  0.00            
ATOM    575  CB  TYR A  38       1.959  -1.871 -12.746  1.00  0.00            
ATOM    576  HB3 TYR A  38       1.281  -1.495 -13.514  1.00  0.00            
ATOM    577  HB2 TYR A  38       2.150  -1.046 -12.056  1.00  0.00            
ATOM    578  CG  TYR A  38       1.245  -2.990 -12.014  1.00  0.00            
ATOM    579  CD1 TYR A  38       1.236  -2.994 -10.611  1.00  0.00            
ATOM    580  1HD TYR A  38       1.688  -2.169 -10.093  1.00  0.00            
ATOM    581  CE1 TYR A  38       0.632  -4.049  -9.903  1.00  0.00            
ATOM    582  1HE TYR A  38       0.660  -4.076  -8.824  1.00  0.00            
ATOM    583  CZ  TYR A  38      -0.033  -5.072 -10.606  1.00  0.00            
ATOM    584  CE2 TYR A  38      -0.078  -5.041 -12.018  1.00  0.00            
ATOM    585  2HE TYR A  38      -0.597  -5.813 -12.563  1.00  0.00            
ATOM    586  CD2 TYR A  38       0.572  -4.005 -12.721  1.00  0.00            
ATOM    587  2HD TYR A  38       0.557  -3.986 -13.801  1.00  0.00            
ATOM    588  OH  TYR A  38      -0.662  -6.064  -9.921  1.00  0.00            
ATOM    589  HH  TYR A  38      -1.109  -6.678 -10.505  1.00  0.00            
ATOM    590  C   TYR A  38       3.802  -1.143 -14.327  1.00  0.00            
ATOM    591  O   TYR A  38       3.503   0.033 -14.107  1.00  0.00            
ATOM    592  N   GLU A  39       4.577  -1.495 -15.352  1.00  0.00            
ATOM    593  H   GLU A  39       4.836  -2.470 -15.464  1.00  0.00            
ATOM    594  CA  GLU A  39       5.103  -0.531 -16.321  1.00  0.00            
ATOM    595  HA  GLU A  39       4.377   0.277 -16.410  1.00  0.00            
ATOM    596  CB  GLU A  39       6.395   0.098 -15.777  1.00  0.00            
ATOM    597  HB3 GLU A  39       6.140   0.583 -14.833  1.00  0.00            
ATOM    598  HB2 GLU A  39       6.678   0.886 -16.466  1.00  0.00            
ATOM    599  CG  GLU A  39       7.656  -0.758 -15.534  1.00  0.00            
ATOM    600  HG3 GLU A  39       7.952  -1.237 -16.470  1.00  0.00            
ATOM    601  HG2 GLU A  39       7.426  -1.529 -14.796  1.00  0.00            
ATOM    602  CD  GLU A  39       8.788   0.166 -15.022  1.00  0.00            
ATOM    603  OE1 GLU A  39       8.623   1.405 -15.064  1.00  0.00            
ATOM    604  OE2 GLU A  39       9.844  -0.221 -14.484  1.00  0.00            
ATOM    605  C   GLU A  39       5.270  -1.115 -17.734  1.00  0.00            
ATOM    606  O   GLU A  39       5.329  -2.335 -17.890  1.00  0.00            
ATOM    607  N   PRO A  40       5.361  -0.285 -18.797  1.00  0.00            
ATOM    608  CD  PRO A  40       5.194   1.167 -18.820  1.00  0.00            
ATOM    609  CA  PRO A  40       5.594  -0.760 -20.162  1.00  0.00            
ATOM    610  HA  PRO A  40       4.985  -1.645 -20.354  1.00  0.00            
ATOM    611  CB  PRO A  40       5.087   0.387 -21.052  1.00  0.00            
ATOM    612  HB3 PRO A  40       3.995   0.365 -21.102  1.00  0.00            
ATOM    613  HB2 PRO A  40       5.505   0.378 -22.058  1.00  0.00            
ATOM    614  CG  PRO A  40       5.530   1.603 -20.245  1.00  0.00            
ATOM    615  HG3 PRO A  40       5.000   2.509 -20.532  1.00  0.00            
ATOM    616  HG2 PRO A  40       6.610   1.737 -20.343  1.00  0.00            
ATOM    617  HD3 PRO A  40       4.156   1.419 -18.594  1.00  0.00            
ATOM    618  HD2 PRO A  40       5.861   1.677 -18.130  1.00  0.00            
ATOM    619  C   PRO A  40       7.079  -1.136 -20.398  1.00  0.00            
ATOM    620  O   PRO A  40       7.626  -0.779 -21.439  1.00  0.00            
ATOM    621  N   ILE A  41       7.720  -1.827 -19.434  1.00  0.00            
ATOM    622  H   ILE A  41       7.138  -2.047 -18.630  1.00  0.00            
ATOM    623  CA  ILE A  41       9.125  -2.323 -19.331  1.00  0.00            
ATOM    624  HA  ILE A  41       9.065  -3.294 -18.840  1.00  0.00            
ATOM    625  CB  ILE A  41       9.813  -2.552 -20.706  1.00  0.00            
ATOM    626  HB  ILE A  41       9.891  -1.576 -21.187  1.00  0.00            
ATOM    627  CG2 ILE A  41      11.256  -3.091 -20.602  1.00  0.00            
ATOM    628 HG21 ILE A  41      11.752  -3.010 -21.567  1.00  0.00            
ATOM    629 HG22 ILE A  41      11.846  -2.533 -19.888  1.00  0.00            
ATOM    630 HG23 ILE A  41      11.250  -4.128 -20.269  1.00  0.00            
ATOM    631  CG1 ILE A  41       9.038  -3.521 -21.630  1.00  0.00            
ATOM    632 HG13 ILE A  41       7.966  -3.444 -21.465  1.00  0.00            
ATOM    633 HG12 ILE A  41       9.320  -4.551 -21.409  1.00  0.00            
ATOM    634  C   ILE A  41      10.037  -1.465 -18.435  1.00  0.00            
ATOM    635  O   ILE A  41      10.826  -1.997 -17.660  1.00  0.00            
ATOM    636  CD1 ILE A  41       9.308  -3.222 -23.111  1.00  0.00            
ATOM    637  1HD ILE A  41       8.717  -3.897 -23.729  1.00  0.00            
ATOM    638  2HD ILE A  41       9.021  -2.194 -23.337  1.00  0.00            
ATOM    639  3HD ILE A  41      10.364  -3.356 -23.343  1.00  0.00            
ATOM    640  N   ARG A  42      10.016  -0.138 -18.598  1.00  0.00            
ATOM    641  H   ARG A  42       9.301   0.231 -19.212  1.00  0.00            
ATOM    642  CA  ARG A  42      10.784   0.833 -17.791  1.00  0.00            
ATOM    643  HA  ARG A  42      10.934   0.407 -16.791  1.00  0.00            
ATOM    644  CB  ARG A  42      12.163   1.176 -18.425  1.00  0.00            
ATOM    645  HB3 ARG A  42      12.695   1.845 -17.748  1.00  0.00            
ATOM    646  HB2 ARG A  42      11.984   1.713 -19.357  1.00  0.00            
ATOM    647  CG  ARG A  42      13.115   0.007 -18.714  1.00  0.00            
ATOM    648  HG3 ARG A  42      12.608  -0.669 -19.388  1.00  0.00            
ATOM    649  HG2 ARG A  42      13.356  -0.525 -17.791  1.00  0.00            
ATOM    650  CD  ARG A  42      14.408   0.443 -19.428  1.00  0.00            
ATOM    651  HD3 ARG A  42      14.131   1.011 -20.319  1.00  0.00            
ATOM    652  HD2 ARG A  42      14.933  -0.459 -19.749  1.00  0.00            
ATOM    653  NE  ARG A  42      15.316   1.248 -18.581  1.00  0.00            
ATOM    654  HE  ARG A  42      15.115   1.258 -17.594  1.00  0.00            
ATOM    655  CZ  ARG A  42      16.402   1.889 -18.991  1.00  0.00            
ATOM    656  NH1 ARG A  42      17.129   2.578 -18.157  1.00  0.00            
ATOM    657 HH11 ARG A  42      16.894   2.613 -17.181  1.00  0.00            
ATOM    658 HH12 ARG A  42      17.956   3.046 -18.481  1.00  0.00            
ATOM    659  NH2 ARG A  42      16.807   1.860 -20.232  1.00  0.00            
ATOM    660 HH21 ARG A  42      16.295   1.301 -20.893  1.00  0.00            
ATOM    661 HH22 ARG A  42      17.619   2.374 -20.528  1.00  0.00            
ATOM    662  C   ARG A  42       9.949   2.108 -17.629  1.00  0.00            
ATOM    663  O   ARG A  42       8.840   2.220 -18.146  1.00  0.00            
ATOM    664  N   LYS A  43      10.573   3.124 -17.027  1.00  0.00            
ATOM    665  H   LYS A  43      11.498   2.926 -16.690  1.00  0.00            
ATOM    666  CA  LYS A  43      10.007   4.456 -16.797  1.00  0.00            
ATOM    667  HA  LYS A  43       8.948   4.323 -16.562  1.00  0.00            
ATOM    668  CB  LYS A  43      10.718   5.113 -15.594  1.00  0.00            
ATOM    669  HB3 LYS A  43      10.284   6.098 -15.418  1.00  0.00            
ATOM    670  HB2 LYS A  43      11.774   5.247 -15.835  1.00  0.00            
ATOM    671  CG  LYS A  43      10.653   4.295 -14.294  1.00  0.00            
ATOM    672  HG3 LYS A  43      11.265   4.798 -13.546  1.00  0.00            
ATOM    673  HG2 LYS A  43      11.079   3.305 -14.462  1.00  0.00            
ATOM    674  CD  LYS A  43       9.224   4.167 -13.750  1.00  0.00            
ATOM    675  HD3 LYS A  43       8.577   3.697 -14.488  1.00  0.00            
ATOM    676  HD2 LYS A  43       8.827   5.166 -13.575  1.00  0.00            
ATOM    677  CE  LYS A  43       9.172   3.370 -12.438  1.00  0.00            
ATOM    678  HE3 LYS A  43       8.146   3.425 -12.064  1.00  0.00            
ATOM    679  HE2 LYS A  43       9.830   3.853 -11.712  1.00  0.00            
ATOM    680  NZ  LYS A  43       9.541   1.940 -12.610  1.00  0.00            
ATOM    681  HZ1 LYS A  43       9.391   1.376 -11.787  1.00  0.00            
ATOM    682  HZ2 LYS A  43       8.990   1.524 -13.368  1.00  0.00            
ATOM    683  HZ3 LYS A  43      10.475   1.789 -12.959  1.00  0.00            
ATOM    684  C   LYS A  43      10.024   5.326 -18.059  1.00  0.00            
ATOM    685  O   LYS A  43       9.052   5.405 -18.799  1.00  0.00            
ATOM    686  N   GLY A  44      11.142   6.018 -18.288  1.00  0.00            
ATOM    687  H   GLY A  44      11.898   5.911 -17.635  1.00  0.00            
ATOM    688  CA  GLY A  44      11.276   7.012 -19.354  1.00  0.00            
ATOM    689  HA3 GLY A  44      10.438   6.927 -20.047  1.00  0.00            
ATOM    690  HA2 GLY A  44      12.190   6.816 -19.913  1.00  0.00            
ATOM    691  C   GLY A  44      11.316   8.460 -18.871  1.00  0.00            
ATOM    692  O   GLY A  44      10.971   9.313 -19.680  1.00  0.00            
ATOM    693  N   GLN A  45      11.697   8.705 -17.604  1.00  0.00            
ATOM    694  H   GLN A  45      11.900   7.914 -17.021  1.00  0.00            
ATOM    695  CA  GLN A  45      11.883  10.018 -16.959  1.00  0.00            
ATOM    696  HA  GLN A  45      10.918  10.356 -16.578  1.00  0.00            
ATOM    697  CB  GLN A  45      12.834   9.832 -15.753  1.00  0.00            
ATOM    698  HB3 GLN A  45      13.801   9.473 -16.107  1.00  0.00            
ATOM    699  HB2 GLN A  45      12.421   9.071 -15.090  1.00  0.00            
ATOM    700  CG  GLN A  45      13.067  11.114 -14.932  1.00  0.00            
ATOM    701  HG3 GLN A  45      13.559  11.863 -15.552  1.00  0.00            
ATOM    702  HG2 GLN A  45      13.739  10.892 -14.101  1.00  0.00            
ATOM    703  CD  GLN A  45      11.773  11.689 -14.363  1.00  0.00            
ATOM    704  OE1 GLN A  45      10.940  10.987 -13.816  1.00  0.00            
ATOM    705  NE2 GLN A  45      11.526  12.968 -14.537  1.00  0.00            
ATOM    706 HE21 GLN A  45      12.223  13.590 -14.907  1.00  0.00            
ATOM    707 HE22 GLN A  45      10.725  13.359 -14.044  1.00  0.00            
ATOM    708  C   GLN A  45      12.423  11.077 -17.936  1.00  0.00            
ATOM    709  O   GLN A  45      13.609  11.092 -18.255  1.00  0.00            
ATOM    710  N   ARG A  46      11.518  11.928 -18.430  1.00  0.00            
ATOM    711  H   ARG A  46      10.562  11.792 -18.137  1.00  0.00            
ATOM    712  CA  ARG A  46      11.764  12.959 -19.457  1.00  0.00            
ATOM    713  HA  ARG A  46      12.764  13.368 -19.296  1.00  0.00            
ATOM    714  CB  ARG A  46      11.738  12.318 -20.861  1.00  0.00            
ATOM    715  HB3 ARG A  46      12.400  11.450 -20.852  1.00  0.00            
ATOM    716  HB2 ARG A  46      12.147  13.032 -21.578  1.00  0.00            
ATOM    717  CG  ARG A  46      10.339  11.887 -21.342  1.00  0.00            
ATOM    718  HG3 ARG A  46       9.727  12.763 -21.558  1.00  0.00            
ATOM    719  HG2 ARG A  46       9.834  11.312 -20.570  1.00  0.00            
ATOM    720  CD  ARG A  46      10.455  11.051 -22.620  1.00  0.00            
ATOM    721  HD3 ARG A  46      11.143  10.220 -22.449  1.00  0.00            
ATOM    722  HD2 ARG A  46      10.880  11.675 -23.409  1.00  0.00            
ATOM    723  NE  ARG A  46       9.140  10.541 -23.060  1.00  0.00            
ATOM    724  HE  ARG A  46       8.650  11.095 -23.742  1.00  0.00            
ATOM    725  CZ  ARG A  46       8.574   9.409 -22.675  1.00  0.00            
ATOM    726  NH1 ARG A  46       7.429   9.037 -23.171  1.00  0.00            
ATOM    727 HH11 ARG A  46       6.951   9.622 -23.832  1.00  0.00            
ATOM    728 HH12 ARG A  46       7.021   8.163 -22.892  1.00  0.00            
ATOM    729  NH2 ARG A  46       9.117   8.618 -21.793  1.00  0.00            
ATOM    730 HH21 ARG A  46       9.936   8.940 -21.290  1.00  0.00            
ATOM    731 HH22 ARG A  46       8.680   7.753 -21.532  1.00  0.00            
ATOM    732  C   ARG A  46      10.800  14.144 -19.340  1.00  0.00            
ATOM    733  O   ARG A  46      10.496  14.808 -20.325  1.00  0.00            
ATOM    734  N   ASP A  47      10.250  14.336 -18.143  1.00  0.00            
ATOM    735  H   ASP A  47      10.604  13.821 -17.356  1.00  0.00            
ATOM    736  CA  ASP A  47       9.293  15.399 -17.858  1.00  0.00            
ATOM    737  HA  ASP A  47       8.534  15.422 -18.643  1.00  0.00            
ATOM    738  CB  ASP A  47       8.585  15.095 -16.522  1.00  0.00            
ATOM    739  HB3 ASP A  47       9.321  15.063 -15.717  1.00  0.00            
ATOM    740  HB2 ASP A  47       8.109  14.115 -16.586  1.00  0.00            
ATOM    741  CG  ASP A  47       7.512  16.134 -16.188  1.00  0.00            
ATOM    742  OD1 ASP A  47       7.119  16.862 -17.127  1.00  0.00            
ATOM    743  OD2 ASP A  47       7.093  16.184 -15.004  1.00  0.00            
ATOM    744  C   ASP A  47      10.011  16.757 -17.839  1.00  0.00            
ATOM    745  O   ASP A  47      10.596  17.131 -16.827  1.00  0.00            
ATOM    746  N   LEU A  48       9.967  17.489 -18.957  1.00  0.00            
ATOM    747  H   LEU A  48       9.508  17.087 -19.761  1.00  0.00            
ATOM    748  CA  LEU A  48      10.566  18.825 -19.092  1.00  0.00            
ATOM    749  HA  LEU A  48      11.617  18.767 -18.804  1.00  0.00            
ATOM    750  CB  LEU A  48      10.453  19.293 -20.556  1.00  0.00            
ATOM    751  HB3 LEU A  48      10.800  20.327 -20.608  1.00  0.00            
ATOM    752  HB2 LEU A  48       9.394  19.293 -20.821  1.00  0.00            
ATOM    753  CG  LEU A  48      11.227  18.489 -21.614  1.00  0.00            
ATOM    754  HG  LEU A  48      10.932  17.441 -21.574  1.00  0.00            
ATOM    755  CD1 LEU A  48      10.869  19.042 -22.996  1.00  0.00            
ATOM    756 HD11 LEU A  48      11.392  18.484 -23.772  1.00  0.00            
ATOM    757 HD12 LEU A  48       9.795  18.956 -23.160  1.00  0.00            
ATOM    758 HD13 LEU A  48      11.152  20.093 -23.057  1.00  0.00            
ATOM    759  CD2 LEU A  48      12.744  18.596 -21.444  1.00  0.00            
ATOM    760 HD21 LEU A  48      13.244  18.075 -22.260  1.00  0.00            
ATOM    761 HD22 LEU A  48      13.048  19.643 -21.442  1.00  0.00            
ATOM    762 HD23 LEU A  48      13.041  18.133 -20.504  1.00  0.00            
ATOM    763  C   LEU A  48       9.912  19.886 -18.183  1.00  0.00            
ATOM    764  O   LEU A  48      10.417  21.004 -18.102  1.00  0.00            
ATOM    765  N   TYR A  49       8.774  19.573 -17.552  1.00  0.00            
ATOM    766  H   TYR A  49       8.393  18.641 -17.680  1.00  0.00            
ATOM    767  CA  TYR A  49       8.147  20.432 -16.544  1.00  0.00            
ATOM    768  HA  TYR A  49       8.059  21.447 -16.929  1.00  0.00            
ATOM    769  CB  TYR A  49       6.757  19.870 -16.228  1.00  0.00            
ATOM    770  HB3 TYR A  49       6.879  18.855 -15.867  1.00  0.00            
ATOM    771  HB2 TYR A  49       6.155  19.838 -17.137  1.00  0.00            
ATOM    772  CG  TYR A  49       6.016  20.622 -15.147  1.00  0.00            
ATOM    773  CD1 TYR A  49       5.376  21.834 -15.456  1.00  0.00            
ATOM    774  1HD TYR A  49       5.400  22.202 -16.473  1.00  0.00            
ATOM    775  CE1 TYR A  49       4.741  22.570 -14.439  1.00  0.00            
ATOM    776  1HE TYR A  49       4.258  23.507 -14.662  1.00  0.00            
ATOM    777  CZ  TYR A  49       4.763  22.094 -13.110  1.00  0.00            
ATOM    778  CE2 TYR A  49       5.404  20.875 -12.798  1.00  0.00            
ATOM    779  2HE TYR A  49       5.438  20.523 -11.782  1.00  0.00            
ATOM    780  CD2 TYR A  49       6.025  20.136 -13.823  1.00  0.00            
ATOM    781  2HD TYR A  49       6.545  19.211 -13.603  1.00  0.00            
ATOM    782  OH  TYR A  49       4.163  22.813 -12.126  1.00  0.00            
ATOM    783  HH  TYR A  49       4.305  22.412 -11.270  1.00  0.00            
ATOM    784  C   TYR A  49       8.955  20.477 -15.244  1.00  0.00            
ATOM    785  O   TYR A  49       8.935  21.469 -14.512  1.00  0.00            
ATOM    786  N   SER A  50       9.613  19.368 -14.908  1.00  0.00            
ATOM    787  H   SER A  50       9.628  18.589 -15.557  1.00  0.00            
ATOM    788  CA  SER A  50      10.440  19.276 -13.720  1.00  0.00            
ATOM    789  HA  SER A  50      10.034  19.956 -12.971  1.00  0.00            
ATOM    790  CB  SER A  50      10.319  17.876 -13.121  1.00  0.00            
ATOM    791  HB3 SER A  50       9.285  17.534 -13.207  1.00  0.00            
ATOM    792  HB2 SER A  50      10.574  17.944 -12.066  1.00  0.00            
ATOM    793  OG  SER A  50      11.176  16.930 -13.711  1.00  0.00            
ATOM    794  HG  SER A  50      10.677  16.105 -13.831  1.00  0.00            
ATOM    795  C   SER A  50      11.878  19.731 -13.988  1.00  0.00            
ATOM    796  O   SER A  50      12.223  20.270 -15.038  1.00  0.00            
ATOM    797  N   GLY A  51      12.730  19.563 -12.982  1.00  0.00            
ATOM    798  H   GLY A  51      12.416  19.014 -12.201  1.00  0.00            
ATOM    799  CA  GLY A  51      14.150  19.858 -13.070  1.00  0.00            
ATOM    800  HA3 GLY A  51      14.325  20.879 -12.728  1.00  0.00            
ATOM    801  HA2 GLY A  51      14.488  19.777 -14.105  1.00  0.00            
ATOM    802  C   GLY A  51      14.937  18.870 -12.219  1.00  0.00            
ATOM    803  O   GLY A  51      14.617  17.687 -12.154  1.00  0.00            
ATOM    804  N   LEU A  52      15.937  19.368 -11.492  1.00  0.00            
ATOM    805  H   LEU A  52      16.122  20.356 -11.552  1.00  0.00            
ATOM    806  CA  LEU A  52      16.835  18.524 -10.694  1.00  0.00            
ATOM    807  HA  LEU A  52      17.253  17.742 -11.328  1.00  0.00            
ATOM    808  CB  LEU A  52      17.951  19.410 -10.124  1.00  0.00            
ATOM    809  HB3 LEU A  52      18.557  18.808  -9.446  1.00  0.00            
ATOM    810  HB2 LEU A  52      17.494  20.212  -9.542  1.00  0.00            
ATOM    811  CG  LEU A  52      18.863  20.028 -11.193  1.00  0.00            
ATOM    812  HG  LEU A  52      18.267  20.612 -11.894  1.00  0.00            
ATOM    813  CD1 LEU A  52      19.630  18.954 -11.963  1.00  0.00            
ATOM    814 HD11 LEU A  52      20.339  19.422 -12.643  1.00  0.00            
ATOM    815 HD12 LEU A  52      20.167  18.308 -11.267  1.00  0.00            
ATOM    816 HD13 LEU A  52      18.944  18.350 -12.555  1.00  0.00            
ATOM    817  CD2 LEU A  52      19.846  20.969 -10.503  1.00  0.00            
ATOM    818 HD21 LEU A  52      20.508  21.413 -11.246  1.00  0.00            
ATOM    819 HD22 LEU A  52      19.301  21.769 -10.001  1.00  0.00            
ATOM    820 HD23 LEU A  52      20.440  20.419  -9.773  1.00  0.00            
ATOM    821  C   LEU A  52      16.127  17.810  -9.541  1.00  0.00            
ATOM    822  O   LEU A  52      16.375  16.643  -9.263  1.00  0.00            
ATOM    823  N   ASN A  53      15.237  18.531  -8.867  1.00  0.00            
ATOM    824  H   ASN A  53      15.051  19.466  -9.190  1.00  0.00            
ATOM    825  CA  ASN A  53      14.395  17.989  -7.819  1.00  0.00            
ATOM    826  HA  ASN A  53      14.647  16.943  -7.623  1.00  0.00            
ATOM    827  CB  ASN A  53      14.628  18.794  -6.521  1.00  0.00            
ATOM    828  HB3 ASN A  53      13.989  18.382  -5.753  1.00  0.00            
ATOM    829  HB2 ASN A  53      14.362  19.840  -6.670  1.00  0.00            
ATOM    830  CG  ASN A  53      16.031  18.703  -5.955  1.00  0.00            
ATOM    831  OD1 ASN A  53      16.322  17.852  -5.137  1.00  0.00            
ATOM    832  ND2 ASN A  53      16.908  19.625  -6.281  1.00  0.00            
ATOM    833 HD21 ASN A  53      16.667  20.363  -6.914  1.00  0.00            
ATOM    834 HD22 ASN A  53      17.834  19.504  -5.909  1.00  0.00            
ATOM    835  C   ASN A  53      12.952  18.046  -8.338  1.00  0.00            
ATOM    836  O   ASN A  53      12.282  19.061  -8.143  1.00  0.00            
ATOM    837  N   GLN A  54      12.473  16.983  -9.000  1.00  0.00            
ATOM    838  H   GLN A  54      13.116  16.237  -9.238  1.00  0.00            
ATOM    839  CA  GLN A  54      11.051  16.806  -9.352  1.00  0.00            
ATOM    840  HA  GLN A  54      10.713  17.736  -9.813  1.00  0.00            
ATOM    841  CB  GLN A  54      10.852  15.682 -10.393  1.00  0.00            
ATOM    842  HB3 GLN A  54      11.168  14.728  -9.970  1.00  0.00            
ATOM    843  HB2 GLN A  54      11.485  15.892 -11.256  1.00  0.00            
ATOM    844  CG  GLN A  54       9.375  15.577 -10.849  1.00  0.00            
ATOM    845  HG3 GLN A  54       9.002  16.555 -11.144  1.00  0.00            
ATOM    846  HG2 GLN A  54       8.751  15.247 -10.022  1.00  0.00            
ATOM    847  CD  GLN A  54       9.145  14.608 -12.003  1.00  0.00            
ATOM    848  OE1 GLN A  54       9.822  14.617 -13.015  1.00  0.00            
ATOM    849  NE2 GLN A  54       8.169  13.732 -11.900  1.00  0.00            
ATOM    850 HE21 GLN A  54       7.691  13.610 -11.032  1.00  0.00            
ATOM    851 HE22 GLN A  54       8.044  13.142 -12.706  1.00  0.00            
ATOM    852  C   GLN A  54      10.211  16.598  -8.080  1.00  0.00            
ATOM    853  O   GLN A  54       9.647  15.537  -7.828  1.00  0.00            
ATOM    854  N   ARG A  55      10.134  17.638  -7.248  1.00  0.00            
ATOM    855  H   ARG A  55      10.664  18.469  -7.493  1.00  0.00            
ATOM    856  CA  ARG A  55       9.427  17.610  -5.971  1.00  0.00            
ATOM    857  HA  ARG A  55       9.552  16.619  -5.526  1.00  0.00            
ATOM    858  CB  ARG A  55       9.988  18.660  -4.998  1.00  0.00            
ATOM    859  HB3 ARG A  55       9.292  18.829  -4.176  1.00  0.00            
ATOM    860  HB2 ARG A  55      10.123  19.611  -5.516  1.00  0.00            
ATOM    861  CG  ARG A  55      11.289  18.211  -4.354  1.00  0.00            
ATOM    862  HG3 ARG A  55      12.057  18.186  -5.115  1.00  0.00            
ATOM    863  HG2 ARG A  55      11.174  17.218  -3.915  1.00  0.00            
ATOM    864  CD  ARG A  55      11.626  19.224  -3.259  1.00  0.00            
ATOM    865  HD3 ARG A  55      10.859  19.159  -2.482  1.00  0.00            
ATOM    866  HD2 ARG A  55      11.601  20.228  -3.691  1.00  0.00            
ATOM    867  NE  ARG A  55      12.947  18.978  -2.665  1.00  0.00            
ATOM    868  HE  ARG A  55      13.439  18.148  -2.960  1.00  0.00            
ATOM    869  CZ  ARG A  55      13.535  19.741  -1.764  1.00  0.00            
ATOM    870  NH1 ARG A  55      14.728  19.442  -1.339  1.00  0.00            
ATOM    871 HH11 ARG A  55      15.211  18.643  -1.718  1.00  0.00            
ATOM    872 HH12 ARG A  55      15.182  20.016  -0.651  1.00  0.00            
ATOM    873  NH2 ARG A  55      12.967  20.810  -1.276  1.00  0.00            
ATOM    874 HH21 ARG A  55      12.035  21.038  -1.574  1.00  0.00            
ATOM    875 HH22 ARG A  55      13.425  21.376  -0.586  1.00  0.00            
ATOM    876  C   ARG A  55       7.922  17.774  -6.092  1.00  0.00            
ATOM    877  O   ARG A  55       7.352  17.880  -5.034  1.00  0.00            
ATOM    878  N   ARG A  56       7.336  17.830  -7.306  1.00  0.00            
ATOM    879  H   ARG A  56       7.998  17.818  -8.062  1.00  0.00            
ATOM    880  CA  ARG A  56       5.901  17.933  -7.716  1.00  0.00            
ATOM    881  HA  ARG A  56       5.617  18.987  -7.680  1.00  0.00            
ATOM    882  CB  ARG A  56       5.832  17.449  -9.188  1.00  0.00            
ATOM    883  HB3 ARG A  56       5.964  16.367  -9.181  1.00  0.00            
ATOM    884  HB2 ARG A  56       6.668  17.871  -9.748  1.00  0.00            
ATOM    885  CG  ARG A  56       4.541  17.811  -9.956  1.00  0.00            
ATOM    886  HG3 ARG A  56       4.555  18.878 -10.179  1.00  0.00            
ATOM    887  HG2 ARG A  56       3.664  17.622  -9.340  1.00  0.00            
ATOM    888  CD  ARG A  56       4.393  17.037 -11.283  1.00  0.00            
ATOM    889  HD3 ARG A  56       5.216  17.309 -11.947  1.00  0.00            
ATOM    890  HD2 ARG A  56       3.468  17.347 -11.775  1.00  0.00            
ATOM    891  NE  ARG A  56       4.387  15.565 -11.109  1.00  0.00            
ATOM    892  HE  ARG A  56       5.202  15.086 -11.451  1.00  0.00            
ATOM    893  CZ  ARG A  56       3.420  14.817 -10.602  1.00  0.00            
ATOM    894  NH1 ARG A  56       3.558  13.522 -10.504  1.00  0.00            
ATOM    895 HH11 ARG A  56       4.417  13.085 -10.778  1.00  0.00            
ATOM    896 HH12 ARG A  56       2.825  12.969 -10.100  1.00  0.00            
ATOM    897  NH2 ARG A  56       2.293  15.325 -10.196  1.00  0.00            
ATOM    898 HH21 ARG A  56       2.191  16.323 -10.188  1.00  0.00            
ATOM    899 HH22 ARG A  56       1.603  14.754  -9.747  1.00  0.00            
ATOM    900  C   ARG A  56       4.880  17.184  -6.807  1.00  0.00            
ATOM    901  O   ARG A  56       4.174  16.287  -7.274  1.00  0.00            
ATOM    902  N   ILE A  57       4.856  17.572  -5.536  1.00  0.00            
ATOM    903  H   ILE A  57       5.503  18.317  -5.300  1.00  0.00            
ATOM    904  CA  ILE A  57       4.200  17.083  -4.316  1.00  0.00            
ATOM    905  HA  ILE A  57       3.399  16.386  -4.541  1.00  0.00            
ATOM    906  CB  ILE A  57       5.238  16.457  -3.331  1.00  0.00            
ATOM    907  HB  ILE A  57       5.972  17.229  -3.087  1.00  0.00            
ATOM    908  CG2 ILE A  57       4.548  16.073  -2.012  1.00  0.00            
ATOM    909 HG21 ILE A  57       5.268  15.682  -1.296  1.00  0.00            
ATOM    910 HG22 ILE A  57       4.096  16.959  -1.564  1.00  0.00            
ATOM    911 HG23 ILE A  57       3.770  15.336  -2.198  1.00  0.00            
ATOM    912  CG1 ILE A  57       6.004  15.226  -3.885  1.00  0.00            
ATOM    913 HG13 ILE A  57       6.333  15.426  -4.902  1.00  0.00            
ATOM    914 HG12 ILE A  57       5.334  14.367  -3.915  1.00  0.00            
ATOM    915  C   ILE A  57       3.585  18.344  -3.705  1.00  0.00            
ATOM    916  CD1 ILE A  57       7.258  14.851  -3.069  1.00  0.00            
ATOM    917  1HD ILE A  57       7.797  14.048  -3.572  1.00  0.00            
ATOM    918  2HD ILE A  57       7.921  15.714  -2.979  1.00  0.00            
ATOM    919  3HD ILE A  57       6.986  14.504  -2.072  1.00  0.00            
ATOM    920  OC1 ILE A  57       2.358  18.315  -3.486  1.00  0.00            
ATOM    921  OC2 ILE A  57       4.352  19.324  -3.557  1.00  0.00            
ENDMDL
MODEL        5
ATOM      1  N   SER A   1     -14.977  -1.543  12.574  1.00  0.00            
ATOM      2  CA  SER A   1     -14.415  -0.464  13.421  1.00  0.00            
ATOM      3  HA  SER A   1     -15.111  -0.215  14.222  1.00  0.00            
ATOM      4  CB  SER A   1     -13.078  -0.859  14.044  1.00  0.00            
ATOM      5  HB3 SER A   1     -13.276  -1.620  14.798  1.00  0.00            
ATOM      6  HB2 SER A   1     -12.620   0.003  14.531  1.00  0.00            
ATOM      7  OG  SER A   1     -12.174  -1.404  13.096  1.00  0.00            
ATOM      8  HG  SER A   1     -11.864  -0.695  12.497  1.00  0.00            
ATOM      9  C   SER A   1     -14.201   0.768  12.577  1.00  0.00            
ATOM     10  O   SER A   1     -13.971   0.606  11.387  1.00  0.00            
ATOM     11  1H  SER A   1     -15.866  -1.249  12.193  1.00  0.00            
ATOM     12  2H  SER A   1     -14.349  -1.705  11.796  1.00  0.00            
ATOM     13  3H  SER A   1     -15.093  -2.397  13.101  1.00  0.00            
ATOM     14  N   LEU A   2     -14.254   1.955  13.178  1.00  0.00            
ATOM     15  H   LEU A   2     -14.364   2.004  14.184  1.00  0.00            
ATOM     16  CA  LEU A   2     -14.032   3.218  12.470  1.00  0.00            
ATOM     17  HA  LEU A   2     -13.217   3.084  11.755  1.00  0.00            
ATOM     18  CB  LEU A   2     -15.317   3.578  11.690  1.00  0.00            
ATOM     19  HB3 LEU A   2     -16.144   3.655  12.396  1.00  0.00            
ATOM     20  HB2 LEU A   2     -15.552   2.756  11.011  1.00  0.00            
ATOM     21  CG  LEU A   2     -15.245   4.866  10.849  1.00  0.00            
ATOM     22  HG  LEU A   2     -14.951   5.699  11.481  1.00  0.00            
ATOM     23  CD1 LEU A   2     -16.636   5.165  10.293  1.00  0.00            
ATOM     24 HD11 LEU A   2     -16.614   6.093   9.722  1.00  0.00            
ATOM     25 HD12 LEU A   2     -16.955   4.354   9.637  1.00  0.00            
ATOM     26 HD13 LEU A   2     -17.354   5.265  11.107  1.00  0.00            
ATOM     27  CD2 LEU A   2     -14.243   4.774   9.705  1.00  0.00            
ATOM     28 HD21 LEU A   2     -14.278   5.688   9.112  1.00  0.00            
ATOM     29 HD22 LEU A   2     -13.232   4.665  10.096  1.00  0.00            
ATOM     30 HD23 LEU A   2     -14.477   3.924   9.063  1.00  0.00            
ATOM     31  C   LEU A   2     -13.563   4.275  13.481  1.00  0.00            
ATOM     32  O   LEU A   2     -12.404   4.260  13.868  1.00  0.00            
ATOM     33  N   LYS A   3     -14.482   5.105  13.990  1.00  0.00            
ATOM     34  H   LYS A   3     -15.421   5.016  13.639  1.00  0.00            
ATOM     35  CA  LYS A   3     -14.211   6.173  14.972  1.00  0.00            
ATOM     36  HA  LYS A   3     -13.313   6.721  14.674  1.00  0.00            
ATOM     37  CB  LYS A   3     -15.406   7.143  15.008  1.00  0.00            
ATOM     38  HB3 LYS A   3     -15.230   7.888  15.788  1.00  0.00            
ATOM     39  HB2 LYS A   3     -16.312   6.589  15.264  1.00  0.00            
ATOM     40  CG  LYS A   3     -15.615   7.872  13.672  1.00  0.00            
ATOM     41  HG3 LYS A   3     -15.826   7.147  12.890  1.00  0.00            
ATOM     42  HG2 LYS A   3     -14.705   8.417  13.415  1.00  0.00            
ATOM     43  CD  LYS A   3     -16.793   8.850  13.740  1.00  0.00            
ATOM     44  HD3 LYS A   3     -16.604   9.586  14.524  1.00  0.00            
ATOM     45  HD2 LYS A   3     -17.703   8.295  13.977  1.00  0.00            
ATOM     46  CE  LYS A   3     -16.954   9.556  12.388  1.00  0.00            
ATOM     47  HE3 LYS A   3     -17.084   8.798  11.610  1.00  0.00            
ATOM     48  HE2 LYS A   3     -16.033  10.106  12.169  1.00  0.00            
ATOM     49  NZ  LYS A   3     -18.115  10.483  12.395  1.00  0.00            
ATOM     50  HZ1 LYS A   3     -18.207  10.942  11.497  1.00  0.00            
ATOM     51  HZ2 LYS A   3     -18.969   9.976  12.588  1.00  0.00            
ATOM     52  HZ3 LYS A   3     -17.995  11.193  13.106  1.00  0.00            
ATOM     53  C   LYS A   3     -13.917   5.641  16.380  1.00  0.00            
ATOM     54  O   LYS A   3     -13.354   6.345  17.204  1.00  0.00            
ATOM     55  N   ASN A   4     -14.353   4.411  16.651  1.00  0.00            
ATOM     56  H   ASN A   4     -14.836   3.934  15.912  1.00  0.00            
ATOM     57  CA  ASN A   4     -14.142   3.653  17.880  1.00  0.00            
ATOM     58  HA  ASN A   4     -13.120   3.818  18.233  1.00  0.00            
ATOM     59  CB  ASN A   4     -15.131   4.217  18.927  1.00  0.00            
ATOM     60  HB3 ASN A   4     -16.158   3.999  18.642  1.00  0.00            
ATOM     61  HB2 ASN A   4     -15.018   5.303  18.957  1.00  0.00            
ATOM     62  CG  ASN A   4     -14.909   3.710  20.338  1.00  0.00            
ATOM     63  OD1 ASN A   4     -14.818   2.521  20.567  1.00  0.00            
ATOM     64  ND2 ASN A   4     -14.846   4.581  21.319  1.00  0.00            
ATOM     65 HD21 ASN A   4     -14.922   5.570  21.149  1.00  0.00            
ATOM     66 HD22 ASN A   4     -14.648   4.218  22.236  1.00  0.00            
ATOM     67  C   ASN A   4     -14.318   2.143  17.546  1.00  0.00            
ATOM     68  O   ASN A   4     -15.069   1.790  16.622  1.00  0.00            
ATOM     69  N   ARG A   5     -13.603   1.240  18.236  1.00  0.00            
ATOM     70  H   ARG A   5     -13.031   1.588  18.999  1.00  0.00            
ATOM     71  CA  ARG A   5     -13.795  -0.224  18.176  1.00  0.00            
ATOM     72  HA  ARG A   5     -14.607  -0.444  17.484  1.00  0.00            
ATOM     73  CB  ARG A   5     -12.515  -0.932  17.690  1.00  0.00            
ATOM     74  HB3 ARG A   5     -11.710  -0.734  18.401  1.00  0.00            
ATOM     75  HB2 ARG A   5     -12.218  -0.521  16.726  1.00  0.00            
ATOM     76  CG  ARG A   5     -12.704  -2.462  17.570  1.00  0.00            
ATOM     77  HG3 ARG A   5     -13.509  -2.686  16.869  1.00  0.00            
ATOM     78  HG2 ARG A   5     -12.984  -2.867  18.542  1.00  0.00            
ATOM     79  CD  ARG A   5     -11.428  -3.196  17.140  1.00  0.00            
ATOM     80  HD3 ARG A   5     -11.592  -4.270  17.266  1.00  0.00            
ATOM     81  HD2 ARG A   5     -10.614  -2.893  17.802  1.00  0.00            
ATOM     82  NE  ARG A   5     -11.071  -2.933  15.733  1.00  0.00            
ATOM     83  HE  ARG A   5     -11.753  -2.490  15.148  1.00  0.00            
ATOM     84  CZ  ARG A   5      -9.938  -3.238  15.136  1.00  0.00            
ATOM     85  NH1 ARG A   5      -9.793  -2.945  13.877  1.00  0.00            
ATOM     86 HH11 ARG A   5     -10.543  -2.485  13.380  1.00  0.00            
ATOM     87 HH12 ARG A   5      -8.916  -3.113  13.418  1.00  0.00            
ATOM     88  NH2 ARG A   5      -8.956  -3.838  15.747  1.00  0.00            
ATOM     89 HH21 ARG A   5      -9.040  -4.027  16.732  1.00  0.00            
ATOM     90 HH22 ARG A   5      -8.098  -4.051  15.268  1.00  0.00            
ATOM     91  C   ARG A   5     -14.194  -0.746  19.558  1.00  0.00            
ATOM     92  O   ARG A   5     -13.540  -0.443  20.542  1.00  0.00            
ATOM     93  N   LYS A   6     -15.206  -1.621  19.581  1.00  0.00            
ATOM     94  H   LYS A   6     -15.677  -1.786  18.711  1.00  0.00            
ATOM     95  CA  LYS A   6     -15.708  -2.295  20.797  1.00  0.00            
ATOM     96  HA  LYS A   6     -14.877  -2.436  21.494  1.00  0.00            
ATOM     97  CB  LYS A   6     -16.723  -1.361  21.477  1.00  0.00            
ATOM     98  HB3 LYS A   6     -16.221  -0.418  21.705  1.00  0.00            
ATOM     99  HB2 LYS A   6     -17.032  -1.810  22.422  1.00  0.00            
ATOM    100  CG  LYS A   6     -17.970  -1.072  20.621  1.00  0.00            
ATOM    101  HG3 LYS A   6     -18.527  -1.996  20.462  1.00  0.00            
ATOM    102  HG2 LYS A   6     -17.676  -0.665  19.652  1.00  0.00            
ATOM    103  CD  LYS A   6     -18.865  -0.051  21.333  1.00  0.00            
ATOM    104  HD3 LYS A   6     -18.304   0.877  21.466  1.00  0.00            
ATOM    105  HD2 LYS A   6     -19.140  -0.446  22.312  1.00  0.00            
ATOM    106  CE  LYS A   6     -20.132   0.224  20.515  1.00  0.00            
ATOM    107  HE3 LYS A   6     -20.672  -0.720  20.385  1.00  0.00            
ATOM    108  HE2 LYS A   6     -19.842   0.588  19.525  1.00  0.00            
ATOM    109  NZ  LYS A   6     -21.003   1.220  21.188  1.00  0.00            
ATOM    110  HZ1 LYS A   6     -21.856   1.366  20.662  1.00  0.00            
ATOM    111  HZ2 LYS A   6     -21.255   0.894  22.113  1.00  0.00            
ATOM    112  HZ3 LYS A   6     -20.523   2.106  21.284  1.00  0.00            
ATOM    113  C   LYS A   6     -16.308  -3.693  20.575  1.00  0.00            
ATOM    114  O   LYS A   6     -16.629  -4.392  21.523  1.00  0.00            
ATOM    115  N   ALA A   7     -16.497  -4.073  19.313  1.00  0.00            
ATOM    116  H   ALA A   7     -16.160  -3.471  18.588  1.00  0.00            
ATOM    117  CA  ALA A   7     -17.041  -5.347  18.854  1.00  0.00            
ATOM    118  HA  ALA A   7     -16.590  -6.167  19.417  1.00  0.00            
ATOM    119  CB  ALA A   7     -18.561  -5.345  19.079  1.00  0.00            
ATOM    120  1HB ALA A   7     -18.996  -6.284  18.734  1.00  0.00            
ATOM    121  2HB ALA A   7     -18.774  -5.254  20.147  1.00  0.00            
ATOM    122  3HB ALA A   7     -19.025  -4.514  18.549  1.00  0.00            
ATOM    123  C   ALA A   7     -16.703  -5.511  17.359  1.00  0.00            
ATOM    124  O   ALA A   7     -16.166  -4.580  16.740  1.00  0.00            
ATOM    125  N   LYS A   8     -17.056  -6.664  16.771  1.00  0.00            
ATOM    126  H   LYS A   8     -17.492  -7.360  17.362  1.00  0.00            
ATOM    127  CA  LYS A   8     -16.852  -6.985  15.342  1.00  0.00            
ATOM    128  HA  LYS A   8     -17.083  -8.042  15.205  1.00  0.00            
ATOM    129  CB  LYS A   8     -17.825  -6.185  14.444  1.00  0.00            
ATOM    130  HB3 LYS A   8     -17.694  -6.523  13.414  1.00  0.00            
ATOM    131  HB2 LYS A   8     -17.551  -5.129  14.483  1.00  0.00            
ATOM    132  CG  LYS A   8     -19.316  -6.321  14.812  1.00  0.00            
ATOM    133  HG3 LYS A   8     -19.471  -6.004  15.844  1.00  0.00            
ATOM    134  HG2 LYS A   8     -19.619  -7.364  14.713  1.00  0.00            
ATOM    135  CD  LYS A   8     -20.184  -5.443  13.894  1.00  0.00            
ATOM    136  HD3 LYS A   8     -20.040  -5.759  12.858  1.00  0.00            
ATOM    137  HD2 LYS A   8     -19.861  -4.405  13.993  1.00  0.00            
ATOM    138  CE  LYS A   8     -21.673  -5.547  14.261  1.00  0.00            
ATOM    139  HE3 LYS A   8     -21.797  -5.270  15.312  1.00  0.00            
ATOM    140  HE2 LYS A   8     -21.989  -6.591  14.156  1.00  0.00            
ATOM    141  NZ  LYS A   8     -22.520  -4.675  13.404  1.00  0.00            
ATOM    142  HZ1 LYS A   8     -23.498  -4.767  13.661  1.00  0.00            
ATOM    143  HZ2 LYS A   8     -22.265  -3.701  13.503  1.00  0.00            
ATOM    144  HZ3 LYS A   8     -22.436  -4.935  12.429  1.00  0.00            
ATOM    145  C   LYS A   8     -15.377  -6.833  14.927  1.00  0.00            
ATOM    146  O   LYS A   8     -15.042  -6.154  13.955  1.00  0.00            
ATOM    147  N   ALA A   9     -14.480  -7.470  15.683  1.00  0.00            
ATOM    148  H   ALA A   9     -14.809  -8.004  16.472  1.00  0.00            
ATOM    149  CA  ALA A   9     -13.045  -7.518  15.397  1.00  0.00            
ATOM    150  HA  ALA A   9     -12.721  -6.520  15.101  1.00  0.00            
ATOM    151  CB  ALA A   9     -12.293  -7.876  16.687  1.00  0.00            
ATOM    152  1HB ALA A   9     -11.219  -7.873  16.495  1.00  0.00            
ATOM    153  2HB ALA A   9     -12.515  -7.150  17.470  1.00  0.00            
ATOM    154  3HB ALA A   9     -12.580  -8.873  17.027  1.00  0.00            
ATOM    155  C   ALA A   9     -12.732  -8.462  14.217  1.00  0.00            
ATOM    156  O   ALA A   9     -12.218  -9.562  14.396  1.00  0.00            
ATOM    157  N   LYS A  10     -13.070  -8.011  13.004  1.00  0.00            
ATOM    158  H   LYS A  10     -13.583  -7.138  12.963  1.00  0.00            
ATOM    159  CA  LYS A  10     -12.759  -8.674  11.726  1.00  0.00            
ATOM    160  HA  LYS A  10     -11.978  -9.424  11.878  1.00  0.00            
ATOM    161  CB  LYS A  10     -14.018  -9.405  11.214  1.00  0.00            
ATOM    162  HB3 LYS A  10     -13.772  -9.902  10.272  1.00  0.00            
ATOM    163  HB2 LYS A  10     -14.801  -8.670  11.014  1.00  0.00            
ATOM    164  CG  LYS A  10     -14.562 -10.458  12.191  1.00  0.00            
ATOM    165  HG3 LYS A  10     -14.867  -9.978  13.122  1.00  0.00            
ATOM    166  HG2 LYS A  10     -13.780 -11.188  12.406  1.00  0.00            
ATOM    167  CD  LYS A  10     -15.779 -11.173  11.594  1.00  0.00            
ATOM    168  HD3 LYS A  10     -15.486 -11.653  10.658  1.00  0.00            
ATOM    169  HD2 LYS A  10     -16.560 -10.438  11.389  1.00  0.00            
ATOM    170  CE  LYS A  10     -16.295 -12.224  12.581  1.00  0.00            
ATOM    171  HE3 LYS A  10     -16.561 -11.725  13.518  1.00  0.00            
ATOM    172  HE2 LYS A  10     -15.480 -12.922  12.797  1.00  0.00            
ATOM    173  NZ  LYS A  10     -17.464 -12.955  12.031  1.00  0.00            
ATOM    174  HZ1 LYS A  10     -17.786 -13.661  12.682  1.00  0.00            
ATOM    175  HZ2 LYS A  10     -18.224 -12.315  11.841  1.00  0.00            
ATOM    176  HZ3 LYS A  10     -17.215 -13.410  11.162  1.00  0.00            
ATOM    177  C   LYS A  10     -12.196  -7.679  10.681  1.00  0.00            
ATOM    178  O   LYS A  10     -12.822  -7.505   9.644  1.00  0.00            
ATOM    179  N   PRO A  11     -11.111  -6.925  10.979  1.00  0.00            
ATOM    180  CD  PRO A  11     -10.426  -6.849  12.265  1.00  0.00            
ATOM    181  CA  PRO A  11     -10.538  -5.945  10.050  1.00  0.00            
ATOM    182  HA  PRO A  11     -11.337  -5.356   9.597  1.00  0.00            
ATOM    183  CB  PRO A  11      -9.679  -5.019  10.925  1.00  0.00            
ATOM    184  HB3 PRO A  11     -10.310  -4.229  11.331  1.00  0.00            
ATOM    185  HB2 PRO A  11      -8.840  -4.583  10.382  1.00  0.00            
ATOM    186  CG  PRO A  11      -9.217  -5.942  12.061  1.00  0.00            
ATOM    187  HG3 PRO A  11      -8.975  -5.388  12.967  1.00  0.00            
ATOM    188  HG2 PRO A  11      -8.359  -6.539  11.754  1.00  0.00            
ATOM    189  HD3 PRO A  11     -11.084  -6.374  12.993  1.00  0.00            
ATOM    190  HD2 PRO A  11     -10.119  -7.834  12.619  1.00  0.00            
ATOM    191  C   PRO A  11      -9.762  -6.614   8.897  1.00  0.00            
ATOM    192  O   PRO A  11     -10.304  -6.817   7.823  1.00  0.00            
ATOM    193  N   VAL A  12      -8.492  -6.953   9.137  1.00  0.00            
ATOM    194  H   VAL A  12      -8.094  -6.666  10.012  1.00  0.00            
ATOM    195  CA  VAL A  12      -7.581  -7.667   8.220  1.00  0.00            
ATOM    196  HA  VAL A  12      -8.161  -8.047   7.377  1.00  0.00            
ATOM    197  CB  VAL A  12      -6.510  -6.706   7.653  1.00  0.00            
ATOM    198  HB  VAL A  12      -5.873  -7.260   6.964  1.00  0.00            
ATOM    199  CG1 VAL A  12      -7.153  -5.554   6.865  1.00  0.00            
ATOM    200 HG11 VAL A  12      -6.379  -4.939   6.407  1.00  0.00            
ATOM    201 HG12 VAL A  12      -7.790  -5.959   6.078  1.00  0.00            
ATOM    202 HG13 VAL A  12      -7.761  -4.925   7.517  1.00  0.00            
ATOM    203  CG2 VAL A  12      -5.621  -6.097   8.750  1.00  0.00            
ATOM    204 HG21 VAL A  12      -4.867  -5.457   8.290  1.00  0.00            
ATOM    205 HG22 VAL A  12      -6.216  -5.498   9.438  1.00  0.00            
ATOM    206 HG23 VAL A  12      -5.112  -6.889   9.300  1.00  0.00            
ATOM    207  C   VAL A  12      -6.951  -8.901   8.900  1.00  0.00            
ATOM    208  O   VAL A  12      -6.079  -9.564   8.347  1.00  0.00            
ATOM    209  N   THR A  13      -7.399  -9.202  10.124  1.00  0.00            
ATOM    210  H   THR A  13      -8.187  -8.677  10.458  1.00  0.00            
ATOM    211  CA  THR A  13      -6.974 -10.346  10.940  1.00  0.00            
ATOM    212  HA  THR A  13      -6.027 -10.725  10.555  1.00  0.00            
ATOM    213  CB  THR A  13      -6.772  -9.951  12.410  1.00  0.00            
ATOM    214  HB  THR A  13      -7.722  -9.607  12.826  1.00  0.00            
ATOM    215  OG1 THR A  13      -5.832  -8.912  12.516  1.00  0.00            
ATOM    216  1HG THR A  13      -5.633  -8.797  13.448  1.00  0.00            
ATOM    217  CG2 THR A  13      -6.236 -11.096  13.271  1.00  0.00            
ATOM    218 HG21 THR A  13      -6.058 -10.747  14.287  1.00  0.00            
ATOM    219 HG22 THR A  13      -6.965 -11.904  13.320  1.00  0.00            
ATOM    220 HG23 THR A  13      -5.303 -11.472  12.849  1.00  0.00            
ATOM    221  C   THR A  13      -8.033 -11.442  10.868  1.00  0.00            
ATOM    222  O   THR A  13      -9.220 -11.148  11.002  1.00  0.00            
ATOM    223  N   ARG A  14      -7.589 -12.699  10.735  1.00  0.00            
ATOM    224  H   ARG A  14      -6.590 -12.797  10.633  1.00  0.00            
ATOM    225  CA  ARG A  14      -8.402 -13.904  10.494  1.00  0.00            
ATOM    226  HA  ARG A  14      -8.527 -13.974   9.412  1.00  0.00            
ATOM    227  CB  ARG A  14      -7.632 -15.140  11.003  1.00  0.00            
ATOM    228  HB3 ARG A  14      -7.500 -15.068  12.084  1.00  0.00            
ATOM    229  HB2 ARG A  14      -6.637 -15.166  10.554  1.00  0.00            
ATOM    230  CG  ARG A  14      -8.371 -16.448  10.676  1.00  0.00            
ATOM    231  HG3 ARG A  14      -9.418 -16.402  10.974  1.00  0.00            
ATOM    232  HG2 ARG A  14      -7.932 -17.262  11.242  1.00  0.00            
ATOM    233  CD  ARG A  14      -8.277 -16.745   9.178  1.00  0.00            
ATOM    234  HD3 ARG A  14      -7.228 -16.712   8.870  1.00  0.00            
ATOM    235  HD2 ARG A  14      -8.814 -15.975   8.622  1.00  0.00            
ATOM    236  NE  ARG A  14      -8.853 -18.057   8.851  1.00  0.00            
ATOM    237  HE  ARG A  14      -9.766 -18.050   8.425  1.00  0.00            
ATOM    238  CZ  ARG A  14      -8.224 -19.212   8.950  1.00  0.00            
ATOM    239  NH1 ARG A  14      -8.809 -20.306   8.547  1.00  0.00            
ATOM    240 HH11 ARG A  14      -9.708 -20.246   8.096  1.00  0.00            
ATOM    241 HH12 ARG A  14      -8.310 -21.172   8.552  1.00  0.00            
ATOM    242  NH2 ARG A  14      -7.028 -19.311   9.462  1.00  0.00            
ATOM    243 HH21 ARG A  14      -6.633 -18.498   9.919  1.00  0.00            
ATOM    244 HH22 ARG A  14      -6.477 -20.136   9.356  1.00  0.00            
ATOM    245  C   ARG A  14      -9.831 -13.911  11.065  1.00  0.00            
ATOM    246  O   ARG A  14     -10.781 -14.034  10.299  1.00  0.00            
ATOM    247  N   GLY A  15      -9.979 -13.972  12.391  1.00  0.00            
ATOM    248  H   GLY A  15      -9.144 -13.993  12.952  1.00  0.00            
ATOM    249  CA  GLY A  15     -11.253 -14.255  13.057  1.00  0.00            
ATOM    250  HA3 GLY A  15     -12.076 -14.028  12.378  1.00  0.00            
ATOM    251  HA2 GLY A  15     -11.355 -13.603  13.924  1.00  0.00            
ATOM    252  C   GLY A  15     -11.377 -15.716  13.516  1.00  0.00            
ATOM    253  O   GLY A  15     -10.424 -16.295  14.027  1.00  0.00            
ATOM    254  N   ALA A  16     -12.553 -16.318  13.312  1.00  0.00            
ATOM    255  H   ALA A  16     -13.259 -15.817  12.800  1.00  0.00            
ATOM    256  CA  ALA A  16     -12.933 -17.629  13.867  1.00  0.00            
ATOM    257  HA  ALA A  16     -12.552 -17.695  14.888  1.00  0.00            
ATOM    258  CB  ALA A  16     -14.467 -17.667  13.933  1.00  0.00            
ATOM    259  1HB ALA A  16     -14.790 -18.592  14.414  1.00  0.00            
ATOM    260  2HB ALA A  16     -14.840 -16.826  14.519  1.00  0.00            
ATOM    261  3HB ALA A  16     -14.890 -17.631  12.928  1.00  0.00            
ATOM    262  C   ALA A  16     -12.363 -18.851  13.106  1.00  0.00            
ATOM    263  O   ALA A  16     -12.669 -19.996  13.427  1.00  0.00            
ATOM    264  N   GLY A  17     -11.578 -18.619  12.050  1.00  0.00            
ATOM    265  H   GLY A  17     -11.339 -17.661  11.859  1.00  0.00            
ATOM    266  CA  GLY A  17     -11.083 -19.676  11.165  1.00  0.00            
ATOM    267  HA3 GLY A  17     -10.575 -19.210  10.333  1.00  0.00            
ATOM    268  HA2 GLY A  17     -11.937 -20.231  10.775  1.00  0.00            
ATOM    269  C   GLY A  17     -10.113 -20.671  11.818  1.00  0.00            
ATOM    270  O   GLY A  17      -9.355 -20.327  12.716  1.00  0.00            
ATOM    271  N   ALA A  18     -10.079 -21.902  11.299  1.00  0.00            
ATOM    272  H   ALA A  18     -10.746 -22.116  10.576  1.00  0.00            
ATOM    273  CA  ALA A  18      -9.387 -23.028  11.932  1.00  0.00            
ATOM    274  HA  ALA A  18      -9.052 -22.730  12.928  1.00  0.00            
ATOM    275  CB  ALA A  18     -10.400 -24.156  12.125  1.00  0.00            
ATOM    276  1HB ALA A  18      -9.926 -24.993  12.638  1.00  0.00            
ATOM    277  2HB ALA A  18     -11.228 -23.794  12.739  1.00  0.00            
ATOM    278  3HB ALA A  18     -10.785 -24.494  11.164  1.00  0.00            
ATOM    279  C   ALA A  18      -8.130 -23.483  11.177  1.00  0.00            
ATOM    280  O   ALA A  18      -7.085 -23.607  11.811  1.00  0.00            
ATOM    281  N   GLY A  19      -8.183 -23.590   9.836  1.00  0.00            
ATOM    282  H   GLY A  19      -9.101 -23.532   9.421  1.00  0.00            
ATOM    283  CA  GLY A  19      -7.101 -24.088   8.950  1.00  0.00            
ATOM    284  HA3 GLY A  19      -7.386 -23.897   7.914  1.00  0.00            
ATOM    285  HA2 GLY A  19      -7.004 -25.168   9.066  1.00  0.00            
ATOM    286  C   GLY A  19      -5.709 -23.468   9.142  1.00  0.00            
ATOM    287  O   GLY A  19      -4.708 -24.031   8.723  1.00  0.00            
ATOM    288  N   GLY A  20      -5.638 -22.334   9.837  1.00  0.00            
ATOM    289  H   GLY A  20      -6.499 -22.031  10.252  1.00  0.00            
ATOM    290  CA  GLY A  20      -4.391 -21.871  10.438  1.00  0.00            
ATOM    291  HA3 GLY A  20      -3.822 -21.301   9.703  1.00  0.00            
ATOM    292  HA2 GLY A  20      -3.796 -22.736  10.734  1.00  0.00            
ATOM    293  C   GLY A  20      -4.581 -21.013  11.684  1.00  0.00            
ATOM    294  O   GLY A  20      -3.624 -20.353  12.057  1.00  0.00            
ATOM    295  N   ARG A  21      -5.780 -20.958  12.291  1.00  0.00            
ATOM    296  H   ARG A  21      -6.464 -21.664  12.047  1.00  0.00            
ATOM    297  CA  ARG A  21      -6.160 -19.995  13.347  1.00  0.00            
ATOM    298  HA  ARG A  21      -7.218 -19.763  13.244  1.00  0.00            
ATOM    299  CB  ARG A  21      -5.996 -20.606  14.757  1.00  0.00            
ATOM    300  HB3 ARG A  21      -6.255 -19.848  15.498  1.00  0.00            
ATOM    301  HB2 ARG A  21      -4.953 -20.891  14.900  1.00  0.00            
ATOM    302  CG  ARG A  21      -6.891 -21.839  15.010  1.00  0.00            
ATOM    303  HG3 ARG A  21      -6.666 -22.613  14.276  1.00  0.00            
ATOM    304  HG2 ARG A  21      -7.940 -21.558  14.915  1.00  0.00            
ATOM    305  CD  ARG A  21      -6.646 -22.404  16.421  1.00  0.00            
ATOM    306  HD3 ARG A  21      -6.959 -21.655  17.151  1.00  0.00            
ATOM    307  HD2 ARG A  21      -5.576 -22.568  16.564  1.00  0.00            
ATOM    308  NE  ARG A  21      -7.387 -23.662  16.679  1.00  0.00            
ATOM    309  HE  ARG A  21      -8.276 -23.563  17.146  1.00  0.00            
ATOM    310  CZ  ARG A  21      -6.979 -24.900  16.446  1.00  0.00            
ATOM    311  NH1 ARG A  21      -7.695 -25.925  16.815  1.00  0.00            
ATOM    312 HH11 ARG A  21      -8.571 -25.791  17.290  1.00  0.00            
ATOM    313 HH12 ARG A  21      -7.371 -26.862  16.656  1.00  0.00            
ATOM    314  NH2 ARG A  21      -5.854 -25.149  15.835  1.00  0.00            
ATOM    315 HH21 ARG A  21      -5.296 -24.377  15.530  1.00  0.00            
ATOM    316 HH22 ARG A  21      -5.576 -26.097  15.657  1.00  0.00            
ATOM    317  C   ARG A  21      -5.493 -18.626  13.122  1.00  0.00            
ATOM    318  O   ARG A  21      -5.827 -17.951  12.151  1.00  0.00            
ATOM    319  N   GLN A  22      -4.483 -18.277  13.920  1.00  0.00            
ATOM    320  H   GLN A  22      -4.198 -18.942  14.621  1.00  0.00            
ATOM    321  CA  GLN A  22      -3.758 -17.000  13.859  1.00  0.00            
ATOM    322  HA  GLN A  22      -4.251 -16.348  13.138  1.00  0.00            
ATOM    323  CB  GLN A  22      -3.866 -16.313  15.227  1.00  0.00            
ATOM    324  HB3 GLN A  22      -3.290 -15.389  15.196  1.00  0.00            
ATOM    325  HB2 GLN A  22      -3.442 -16.963  15.994  1.00  0.00            
ATOM    326  CG  GLN A  22      -5.324 -15.981  15.592  1.00  0.00            
ATOM    327  HG3 GLN A  22      -5.920 -16.893  15.628  1.00  0.00            
ATOM    328  HG2 GLN A  22      -5.752 -15.323  14.835  1.00  0.00            
ATOM    329  CD  GLN A  22      -5.413 -15.289  16.946  1.00  0.00            
ATOM    330  OE1 GLN A  22      -4.576 -14.484  17.309  1.00  0.00            
ATOM    331  NE2 GLN A  22      -6.412 -15.580  17.746  1.00  0.00            
ATOM    332 HE21 GLN A  22      -7.155 -16.193  17.467  1.00  0.00            
ATOM    333 HE22 GLN A  22      -6.434 -15.067  18.612  1.00  0.00            
ATOM    334  C   GLN A  22      -2.304 -17.152  13.357  1.00  0.00            
ATOM    335  O   GLN A  22      -1.333 -16.868  14.066  1.00  0.00            
ATOM    336  N   ARG A  23      -2.141 -17.629  12.118  1.00  0.00            
ATOM    337  H   ARG A  23      -2.983 -17.812  11.590  1.00  0.00            
ATOM    338  CA  ARG A  23      -0.840 -17.884  11.467  1.00  0.00            
ATOM    339  HA  ARG A  23      -0.035 -17.614  12.148  1.00  0.00            
ATOM    340  CB  ARG A  23      -0.667 -19.381  11.155  1.00  0.00            
ATOM    341  HB3 ARG A  23       0.256 -19.523  10.590  1.00  0.00            
ATOM    342  HB2 ARG A  23      -1.503 -19.711  10.536  1.00  0.00            
ATOM    343  CG  ARG A  23      -0.573 -20.262  12.414  1.00  0.00            
ATOM    344  HG3 ARG A  23      -1.430 -20.096  13.064  1.00  0.00            
ATOM    345  HG2 ARG A  23       0.330 -20.013  12.970  1.00  0.00            
ATOM    346  CD  ARG A  23      -0.529 -21.730  11.971  1.00  0.00            
ATOM    347  HD3 ARG A  23       0.404 -21.892  11.425  1.00  0.00            
ATOM    348  HD2 ARG A  23      -1.365 -21.920  11.295  1.00  0.00            
ATOM    349  NE  ARG A  23      -0.605 -22.667  13.107  1.00  0.00            
ATOM    350  HE  ARG A  23      -0.672 -22.262  14.026  1.00  0.00            
ATOM    351  CZ  ARG A  23      -0.506 -23.986  13.015  1.00  0.00            
ATOM    352  NH1 ARG A  23      -0.519 -24.730  14.086  1.00  0.00            
ATOM    353 HH11 ARG A  23      -0.559 -24.299  14.992  1.00  0.00            
ATOM    354 HH12 ARG A  23      -0.383 -25.724  14.009  1.00  0.00            
ATOM    355  NH2 ARG A  23      -0.396 -24.584  11.861  1.00  0.00            
ATOM    356 HH21 ARG A  23      -0.388 -24.028  11.023  1.00  0.00            
ATOM    357 HH22 ARG A  23      -0.234 -25.573  11.798  1.00  0.00            
ATOM    358  C   ARG A  23      -0.630 -16.950  10.271  1.00  0.00            
ATOM    359  O   ARG A  23      -0.571 -15.743  10.488  1.00  0.00            
ATOM    360  N   GLY A  24      -0.514 -17.492   9.057  1.00  0.00            
ATOM    361  H   GLY A  24      -0.486 -18.496   8.995  1.00  0.00            
ATOM    362  CA  GLY A  24      -0.115 -16.763   7.850  1.00  0.00            
ATOM    363  HA3 GLY A  24      -0.422 -15.719   7.925  1.00  0.00            
ATOM    364  HA2 GLY A  24      -0.605 -17.200   6.980  1.00  0.00            
ATOM    365  C   GLY A  24       1.398 -16.834   7.625  1.00  0.00            
ATOM    366  O   GLY A  24       2.025 -17.838   7.954  1.00  0.00            
ATOM    367  N   GLN A  25       1.980 -15.769   7.072  1.00  0.00            
ATOM    368  H   GLN A  25       1.413 -14.954   6.895  1.00  0.00            
ATOM    369  CA  GLN A  25       3.409 -15.682   6.759  1.00  0.00            
ATOM    370  HA  GLN A  25       3.855 -16.678   6.792  1.00  0.00            
ATOM    371  CB  GLN A  25       3.562 -15.144   5.330  1.00  0.00            
ATOM    372  HB3 GLN A  25       3.032 -14.196   5.257  1.00  0.00            
ATOM    373  HB2 GLN A  25       3.101 -15.841   4.630  1.00  0.00            
ATOM    374  CG  GLN A  25       5.034 -14.938   4.937  1.00  0.00            
ATOM    375  HG3 GLN A  25       5.527 -15.909   4.871  1.00  0.00            
ATOM    376  HG2 GLN A  25       5.559 -14.341   5.682  1.00  0.00            
ATOM    377  CD  GLN A  25       5.150 -14.188   3.620  1.00  0.00            
ATOM    378  OE1 GLN A  25       4.657 -13.072   3.483  1.00  0.00            
ATOM    379  NE2 GLN A  25       5.801 -14.768   2.636  1.00  0.00            
ATOM    380 HE21 GLN A  25       6.210 -15.677   2.768  1.00  0.00            
ATOM    381 HE22 GLN A  25       5.870 -14.275   1.763  1.00  0.00            
ATOM    382  C   GLN A  25       4.135 -14.787   7.769  1.00  0.00            
ATOM    383  O   GLN A  25       3.884 -13.576   7.787  1.00  0.00            
ATOM    384  N   ASN A  26       5.070 -15.381   8.525  1.00  0.00            
ATOM    385  H   ASN A  26       5.217 -16.372   8.395  1.00  0.00            
ATOM    386  CA  ASN A  26       5.848 -14.749   9.599  1.00  0.00            
ATOM    387  HA  ASN A  26       6.266 -15.543  10.220  1.00  0.00            
ATOM    388  CB  ASN A  26       7.049 -13.990   8.972  1.00  0.00            
ATOM    389  HB3 ASN A  26       7.600 -13.441   9.733  1.00  0.00            
ATOM    390  HB2 ASN A  26       6.690 -13.277   8.231  1.00  0.00            
ATOM    391  CG  ASN A  26       8.050 -14.937   8.327  1.00  0.00            
ATOM    392  OD1 ASN A  26       8.140 -16.099   8.675  1.00  0.00            
ATOM    393  ND2 ASN A  26       8.837 -14.493   7.376  1.00  0.00            
ATOM    394 HD21 ASN A  26       8.825 -13.532   7.093  1.00  0.00            
ATOM    395 HD22 ASN A  26       9.508 -15.156   7.024  1.00  0.00            
ATOM    396  C   ASN A  26       4.947 -13.936  10.558  1.00  0.00            
ATOM    397  O   ASN A  26       3.762 -14.240  10.720  1.00  0.00            
ATOM    398  N   LYS A  27       5.521 -12.951  11.250  1.00  0.00            
ATOM    399  H   LYS A  27       6.488 -12.748  11.042  1.00  0.00            
ATOM    400  CA  LYS A  27       4.832 -11.957  12.089  1.00  0.00            
ATOM    401  HA  LYS A  27       3.780 -11.925  11.817  1.00  0.00            
ATOM    402  CB  LYS A  27       4.979 -12.351  13.577  1.00  0.00            
ATOM    403  HB3 LYS A  27       4.523 -11.584  14.203  1.00  0.00            
ATOM    404  HB2 LYS A  27       6.043 -12.392  13.826  1.00  0.00            
ATOM    405  CG  LYS A  27       4.334 -13.704  13.945  1.00  0.00            
ATOM    406  HG3 LYS A  27       4.560 -13.916  14.991  1.00  0.00            
ATOM    407  HG2 LYS A  27       4.777 -14.499  13.345  1.00  0.00            
ATOM    408  CD  LYS A  27       2.806 -13.708  13.763  1.00  0.00            
ATOM    409  HD3 LYS A  27       2.554 -13.461  12.733  1.00  0.00            
ATOM    410  HD2 LYS A  27       2.369 -12.953  14.416  1.00  0.00            
ATOM    411  CE  LYS A  27       2.208 -15.081  14.089  1.00  0.00            
ATOM    412  HE3 LYS A  27       2.385 -15.299  15.147  1.00  0.00            
ATOM    413  HE2 LYS A  27       2.725 -15.840  13.493  1.00  0.00            
ATOM    414  NZ  LYS A  27       0.755 -15.097  13.787  1.00  0.00            
ATOM    415  HZ1 LYS A  27       0.303 -15.951  14.114  1.00  0.00            
ATOM    416  HZ2 LYS A  27       0.284 -14.329  14.244  1.00  0.00            
ATOM    417  HZ3 LYS A  27       0.594 -15.033  12.787  1.00  0.00            
ATOM    418  C   LYS A  27       5.385 -10.566  11.739  1.00  0.00            
ATOM    419  O   LYS A  27       5.965 -10.425  10.668  1.00  0.00            
ATOM    420  N   GLU A  28       5.161  -9.560  12.590  1.00  0.00            
ATOM    421  H   GLU A  28       4.752  -9.788  13.479  1.00  0.00            
ATOM    422  CA  GLU A  28       5.726  -8.201  12.450  1.00  0.00            
ATOM    423  HA  GLU A  28       5.159  -7.541  13.107  1.00  0.00            
ATOM    424  CB  GLU A  28       7.179  -8.150  12.953  1.00  0.00            
ATOM    425  HB3 GLU A  28       7.535  -7.125  12.845  1.00  0.00            
ATOM    426  HB2 GLU A  28       7.799  -8.812  12.348  1.00  0.00            
ATOM    427  CG  GLU A  28       7.284  -8.553  14.431  1.00  0.00            
ATOM    428  HG3 GLU A  28       6.911  -9.573  14.550  1.00  0.00            
ATOM    429  HG2 GLU A  28       6.642  -7.894  15.021  1.00  0.00            
ATOM    430  CD  GLU A  28       8.717  -8.493  14.976  1.00  0.00            
ATOM    431  OE1 GLU A  28       9.574  -7.825  14.354  1.00  0.00            
ATOM    432  OE2 GLU A  28       8.930  -9.134  16.028  1.00  0.00            
ATOM    433  C   GLU A  28       5.565  -7.604  11.039  1.00  0.00            
ATOM    434  O   GLU A  28       6.527  -7.257  10.359  1.00  0.00            
ATOM    435  N   ARG A  29       4.316  -7.513  10.566  1.00  0.00            
ATOM    436  H   ARG A  29       3.556  -7.756  11.181  1.00  0.00            
ATOM    437  CA  ARG A  29       3.997  -7.001   9.230  1.00  0.00            
ATOM    438  HA  ARG A  29       4.869  -7.144   8.593  1.00  0.00            
ATOM    439  CB  ARG A  29       2.854  -7.838   8.638  1.00  0.00            
ATOM    440  HB3 ARG A  29       1.949  -7.699   9.232  1.00  0.00            
ATOM    441  HB2 ARG A  29       3.145  -8.888   8.690  1.00  0.00            
ATOM    442  CG  ARG A  29       2.570  -7.460   7.176  1.00  0.00            
ATOM    443  HG3 ARG A  29       3.495  -7.509   6.601  1.00  0.00            
ATOM    444  HG2 ARG A  29       2.193  -6.437   7.137  1.00  0.00            
ATOM    445  CD  ARG A  29       1.529  -8.396   6.544  1.00  0.00            
ATOM    446  HD3 ARG A  29       1.249  -8.003   5.565  1.00  0.00            
ATOM    447  HD2 ARG A  29       0.629  -8.383   7.165  1.00  0.00            
ATOM    448  NE  ARG A  29       2.028  -9.788   6.421  1.00  0.00            
ATOM    449  HE  ARG A  29       1.812 -10.410   7.183  1.00  0.00            
ATOM    450  CZ  ARG A  29       2.754 -10.299   5.438  1.00  0.00            
ATOM    451  NH1 ARG A  29       3.205 -11.521   5.503  1.00  0.00            
ATOM    452 HH11 ARG A  29       3.119 -12.062   6.354  1.00  0.00            
ATOM    453 HH12 ARG A  29       3.720 -11.921   4.722  1.00  0.00            
ATOM    454  NH2 ARG A  29       3.064  -9.609   4.376  1.00  0.00            
ATOM    455 HH21 ARG A  29       2.727  -8.668   4.293  1.00  0.00            
ATOM    456 HH22 ARG A  29       3.621 -10.036   3.658  1.00  0.00            
ATOM    457  C   ARG A  29       3.672  -5.504   9.306  1.00  0.00            
ATOM    458  O   ARG A  29       2.645  -5.174   9.897  1.00  0.00            
ATOM    459  N   PRO A  30       4.475  -4.604   8.704  1.00  0.00            
ATOM    460  CD  PRO A  30       5.778  -4.845   8.102  1.00  0.00            
ATOM    461  CA  PRO A  30       4.156  -3.179   8.638  1.00  0.00            
ATOM    462  HA  PRO A  30       4.173  -2.772   9.647  1.00  0.00            
ATOM    463  CB  PRO A  30       5.298  -2.532   7.840  1.00  0.00            
ATOM    464  HB3 PRO A  30       5.522  -1.527   8.198  1.00  0.00            
ATOM    465  HB2 PRO A  30       5.063  -2.511   6.774  1.00  0.00            
ATOM    466  CG  PRO A  30       6.468  -3.486   8.072  1.00  0.00            
ATOM    467  HG3 PRO A  30       6.924  -3.286   9.043  1.00  0.00            
ATOM    468  HG2 PRO A  30       7.211  -3.427   7.276  1.00  0.00            
ATOM    469  HD3 PRO A  30       6.378  -5.540   8.686  1.00  0.00            
ATOM    470  HD2 PRO A  30       5.647  -5.221   7.086  1.00  0.00            
ATOM    471  C   PRO A  30       2.786  -2.966   7.971  1.00  0.00            
ATOM    472  O   PRO A  30       2.604  -3.426   6.839  1.00  0.00            
ATOM    473  N   PRO A  31       1.811  -2.320   8.639  1.00  0.00            
ATOM    474  CD  PRO A  31       1.770  -2.005  10.059  1.00  0.00            
ATOM    475  CA  PRO A  31       0.513  -2.049   8.034  1.00  0.00            
ATOM    476  HA  PRO A  31       0.078  -3.002   7.741  1.00  0.00            
ATOM    477  CB  PRO A  31      -0.351  -1.441   9.146  1.00  0.00            
ATOM    478  HB3 PRO A  31      -1.397  -1.738   9.054  1.00  0.00            
ATOM    479  HB2 PRO A  31      -0.264  -0.353   9.152  1.00  0.00            
ATOM    480  CG  PRO A  31       0.286  -2.001  10.417  1.00  0.00            
ATOM    481  HG3 PRO A  31      -0.055  -3.026  10.581  1.00  0.00            
ATOM    482  HG2 PRO A  31       0.080  -1.380  11.288  1.00  0.00            
ATOM    483  HD3 PRO A  31       2.286  -2.752  10.662  1.00  0.00            
ATOM    484  HD2 PRO A  31       2.199  -1.016  10.227  1.00  0.00            
ATOM    485  C   PRO A  31       0.669  -1.112   6.822  1.00  0.00            
ATOM    486  O   PRO A  31       1.237  -0.029   6.974  1.00  0.00            
ATOM    487  N   PRO A  32       0.202  -1.496   5.618  1.00  0.00            
ATOM    488  CD  PRO A  32      -0.429  -2.761   5.276  1.00  0.00            
ATOM    489  CA  PRO A  32       0.306  -0.640   4.442  1.00  0.00            
ATOM    490  HA  PRO A  32       1.336  -0.301   4.321  1.00  0.00            
ATOM    491  CB  PRO A  32      -0.074  -1.526   3.251  1.00  0.00            
ATOM    492  HB3 PRO A  32       0.822  -2.011   2.862  1.00  0.00            
ATOM    493  HB2 PRO A  32      -0.572  -0.962   2.462  1.00  0.00            
ATOM    494  CG  PRO A  32      -0.996  -2.578   3.869  1.00  0.00            
ATOM    495  HG3 PRO A  32      -0.981  -3.510   3.303  1.00  0.00            
ATOM    496  HG2 PRO A  32      -2.012  -2.185   3.932  1.00  0.00            
ATOM    497  HD3 PRO A  32       0.325  -3.550   5.270  1.00  0.00            
ATOM    498  HD2 PRO A  32      -1.233  -3.008   5.971  1.00  0.00            
ATOM    499  C   PRO A  32      -0.615   0.577   4.596  1.00  0.00            
ATOM    500  O   PRO A  32      -1.833   0.436   4.701  1.00  0.00            
ATOM    501  N   VAL A  33      -0.031   1.774   4.598  1.00  0.00            
ATOM    502  H   VAL A  33       0.972   1.823   4.503  1.00  0.00            
ATOM    503  CA  VAL A  33      -0.774   3.036   4.715  1.00  0.00            
ATOM    504  HA  VAL A  33      -1.706   2.824   5.228  1.00  0.00            
ATOM    505  CB  VAL A  33      -0.024   4.052   5.598  1.00  0.00            
ATOM    506  HB  VAL A  33       0.954   4.265   5.164  1.00  0.00            
ATOM    507  CG1 VAL A  33      -0.803   5.365   5.743  1.00  0.00            
ATOM    508 HG11 VAL A  33      -0.272   6.039   6.414  1.00  0.00            
ATOM    509 HG12 VAL A  33      -0.885   5.861   4.775  1.00  0.00            
ATOM    510 HG13 VAL A  33      -1.800   5.174   6.139  1.00  0.00            
ATOM    511  CG2 VAL A  33       0.170   3.489   7.014  1.00  0.00            
ATOM    512 HG21 VAL A  33       0.656   4.229   7.650  1.00  0.00            
ATOM    513 HG22 VAL A  33      -0.793   3.221   7.448  1.00  0.00            
ATOM    514 HG23 VAL A  33       0.804   2.602   6.985  1.00  0.00            
ATOM    515  C   VAL A  33      -1.076   3.585   3.313  1.00  0.00            
ATOM    516  O   VAL A  33      -0.168   3.622   2.481  1.00  0.00            
ATOM    517  N   PRO A  34      -2.320   4.013   3.018  1.00  0.00            
ATOM    518  CD  PRO A  34      -3.527   3.826   3.809  1.00  0.00            
ATOM    519  CA  PRO A  34      -2.646   4.680   1.758  1.00  0.00            
ATOM    520  HA  PRO A  34      -2.398   4.013   0.933  1.00  0.00            
ATOM    521  CB  PRO A  34      -4.165   4.914   1.783  1.00  0.00            
ATOM    522  HB3 PRO A  34      -4.612   4.748   0.802  1.00  0.00            
ATOM    523  HB2 PRO A  34      -4.394   5.923   2.132  1.00  0.00            
ATOM    524  CG  PRO A  34      -4.678   3.909   2.812  1.00  0.00            
ATOM    525  HG3 PRO A  34      -4.823   2.938   2.339  1.00  0.00            
ATOM    526  HG2 PRO A  34      -5.598   4.250   3.289  1.00  0.00            
ATOM    527  HD3 PRO A  34      -3.547   2.854   4.300  1.00  0.00            
ATOM    528  HD2 PRO A  34      -3.608   4.630   4.542  1.00  0.00            
ATOM    529  C   PRO A  34      -1.877   5.999   1.616  1.00  0.00            
ATOM    530  O   PRO A  34      -2.009   6.883   2.460  1.00  0.00            
ATOM    531  N   ASN A  35      -1.115   6.145   0.532  1.00  0.00            
ATOM    532  H   ASN A  35      -1.080   5.400  -0.144  1.00  0.00            
ATOM    533  CA  ASN A  35      -0.399   7.380   0.207  1.00  0.00            
ATOM    534  HA  ASN A  35      -0.261   7.962   1.116  1.00  0.00            
ATOM    535  CB  ASN A  35       1.018   7.047  -0.294  1.00  0.00            
ATOM    536  HB3 ASN A  35       1.538   7.971  -0.553  1.00  0.00            
ATOM    537  HB2 ASN A  35       0.959   6.437  -1.196  1.00  0.00            
ATOM    538  CG  ASN A  35       1.832   6.334   0.773  1.00  0.00            
ATOM    539  OD1 ASN A  35       2.085   6.844   1.850  1.00  0.00            
ATOM    540  ND2 ASN A  35       2.225   5.102   0.551  1.00  0.00            
ATOM    541 HD21 ASN A  35       1.996   4.644  -0.306  1.00  0.00            
ATOM    542 HD22 ASN A  35       2.658   4.647   1.332  1.00  0.00            
ATOM    543  C   ASN A  35      -1.230   8.191  -0.810  1.00  0.00            
ATOM    544  O   ASN A  35      -1.600   7.636  -1.848  1.00  0.00            
ATOM    545  N   PRO A  36      -1.563   9.469  -0.531  1.00  0.00            
ATOM    546  CD  PRO A  36      -1.541  10.086   0.787  1.00  0.00            
ATOM    547  CA  PRO A  36      -2.214  10.365  -1.496  1.00  0.00            
ATOM    548  HA  PRO A  36      -3.116   9.884  -1.874  1.00  0.00            
ATOM    549  CB  PRO A  36      -2.595  11.618  -0.695  1.00  0.00            
ATOM    550  HB3 PRO A  36      -3.554  12.024  -1.019  1.00  0.00            
ATOM    551  HB2 PRO A  36      -1.812  12.373  -0.788  1.00  0.00            
ATOM    552  CG  PRO A  36      -2.646  11.135   0.753  1.00  0.00            
ATOM    553  HG3 PRO A  36      -3.609  10.661   0.950  1.00  0.00            
ATOM    554  HG2 PRO A  36      -2.457  11.943   1.460  1.00  0.00            
ATOM    555  HD3 PRO A  36      -1.758   9.366   1.576  1.00  0.00            
ATOM    556  HD2 PRO A  36      -0.571  10.558   0.954  1.00  0.00            
ATOM    557  C   PRO A  36      -1.326  10.752  -2.690  1.00  0.00            
ATOM    558  O   PRO A  36      -1.833  11.214  -3.712  1.00  0.00            
ATOM    559  N   ASP A  37      -0.012  10.595  -2.541  1.00  0.00            
ATOM    560  H   ASP A  37       0.339  10.265  -1.651  1.00  0.00            
ATOM    561  CA  ASP A  37       1.028  10.862  -3.527  1.00  0.00            
ATOM    562  HA  ASP A  37       0.576  11.034  -4.504  1.00  0.00            
ATOM    563  CB  ASP A  37       1.782  12.145  -3.112  1.00  0.00            
ATOM    564  HB3 ASP A  37       1.070  12.972  -3.135  1.00  0.00            
ATOM    565  HB2 ASP A  37       2.552  12.371  -3.851  1.00  0.00            
ATOM    566  CG  ASP A  37       2.419  12.117  -1.712  1.00  0.00            
ATOM    567  OD1 ASP A  37       2.352  11.063  -1.040  1.00  0.00            
ATOM    568  OD2 ASP A  37       3.018  13.155  -1.358  1.00  0.00            
ATOM    569  C   ASP A  37       1.950   9.625  -3.653  1.00  0.00            
ATOM    570  O   ASP A  37       1.508   8.489  -3.463  1.00  0.00            
ATOM    571  N   TYR A  38       3.219   9.817  -4.031  1.00  0.00            
ATOM    572  H   TYR A  38       3.553  10.768  -4.068  1.00  0.00            
ATOM    573  CA  TYR A  38       4.217   8.743  -4.096  1.00  0.00            
ATOM    574  HA  TYR A  38       4.112   8.102  -3.220  1.00  0.00            
ATOM    575  CB  TYR A  38       3.970   7.909  -5.367  1.00  0.00            
ATOM    576  HB3 TYR A  38       3.967   8.566  -6.237  1.00  0.00            
ATOM    577  HB2 TYR A  38       2.982   7.453  -5.310  1.00  0.00            
ATOM    578  CG  TYR A  38       4.980   6.803  -5.584  1.00  0.00            
ATOM    579  CD1 TYR A  38       4.886   5.620  -4.828  1.00  0.00            
ATOM    580  1HD TYR A  38       4.095   5.518  -4.098  1.00  0.00            
ATOM    581  CE1 TYR A  38       5.827   4.590  -5.012  1.00  0.00            
ATOM    582  1HE TYR A  38       5.771   3.682  -4.433  1.00  0.00            
ATOM    583  CZ  TYR A  38       6.874   4.755  -5.944  1.00  0.00            
ATOM    584  CE2 TYR A  38       6.975   5.946  -6.696  1.00  0.00            
ATOM    585  2HE TYR A  38       7.789   6.091  -7.392  1.00  0.00            
ATOM    586  CD2 TYR A  38       6.024   6.966  -6.516  1.00  0.00            
ATOM    587  2HD TYR A  38       6.111   7.886  -7.078  1.00  0.00            
ATOM    588  OH  TYR A  38       7.787   3.765  -6.117  1.00  0.00            
ATOM    589  HH  TYR A  38       8.443   4.028  -6.765  1.00  0.00            
ATOM    590  C   TYR A  38       5.643   9.305  -4.084  1.00  0.00            
ATOM    591  O   TYR A  38       6.410   9.088  -3.151  1.00  0.00            
ATOM    592  N   GLU A  39       5.983  10.064  -5.125  1.00  0.00            
ATOM    593  H   GLU A  39       5.310  10.194  -5.866  1.00  0.00            
ATOM    594  CA  GLU A  39       7.276  10.716  -5.303  1.00  0.00            
ATOM    595  HA  GLU A  39       7.614  11.068  -4.331  1.00  0.00            
ATOM    596  CB  GLU A  39       8.308   9.684  -5.823  1.00  0.00            
ATOM    597  HB3 GLU A  39       8.061   9.393  -6.846  1.00  0.00            
ATOM    598  HB2 GLU A  39       8.250   8.798  -5.190  1.00  0.00            
ATOM    599  CG  GLU A  39       9.745  10.219  -5.764  1.00  0.00            
ATOM    600  HG3 GLU A  39       9.879  10.750  -4.821  1.00  0.00            
ATOM    601  HG2 GLU A  39       9.859  10.954  -6.565  1.00  0.00            
ATOM    602  CD  GLU A  39      10.874   9.168  -5.875  1.00  0.00            
ATOM    603  OE1 GLU A  39      10.746   7.971  -5.510  1.00  0.00            
ATOM    604  OE2 GLU A  39      11.988   9.580  -6.249  1.00  0.00            
ATOM    605  C   GLU A  39       7.059  11.911  -6.258  1.00  0.00            
ATOM    606  O   GLU A  39       6.311  11.779  -7.235  1.00  0.00            
ATOM    607  N   PRO A  40       7.625  13.107  -5.999  1.00  0.00            
ATOM    608  CD  PRO A  40       8.241  13.534  -4.754  1.00  0.00            
ATOM    609  CA  PRO A  40       7.571  14.213  -6.957  1.00  0.00            
ATOM    610  HA  PRO A  40       6.529  14.401  -7.217  1.00  0.00            
ATOM    611  CB  PRO A  40       8.130  15.441  -6.223  1.00  0.00            
ATOM    612  HB3 PRO A  40       7.518  16.325  -6.405  1.00  0.00            
ATOM    613  HB2 PRO A  40       9.153  15.640  -6.530  1.00  0.00            
ATOM    614  CG  PRO A  40       8.109  15.055  -4.743  1.00  0.00            
ATOM    615  HG3 PRO A  40       7.147  15.331  -4.309  1.00  0.00            
ATOM    616  HG2 PRO A  40       8.926  15.522  -4.191  1.00  0.00            
ATOM    617  HD3 PRO A  40       7.726  13.122  -3.885  1.00  0.00            
ATOM    618  HD2 PRO A  40       9.290  13.240  -4.741  1.00  0.00            
ATOM    619  C   PRO A  40       8.349  13.881  -8.244  1.00  0.00            
ATOM    620  O   PRO A  40       9.001  12.853  -8.352  1.00  0.00            
ATOM    621  N   ILE A  41       8.344  14.785  -9.225  1.00  0.00            
ATOM    622  H   ILE A  41       7.827  15.632  -9.077  1.00  0.00            
ATOM    623  CA  ILE A  41       9.201  14.648 -10.427  1.00  0.00            
ATOM    624  HA  ILE A  41      10.199  14.339 -10.104  1.00  0.00            
ATOM    625  CB  ILE A  41       8.657  13.541 -11.368  1.00  0.00            
ATOM    626  HB  ILE A  41       8.576  12.628 -10.779  1.00  0.00            
ATOM    627  CG2 ILE A  41       7.242  13.849 -11.902  1.00  0.00            
ATOM    628 HG21 ILE A  41       6.843  12.958 -12.383  1.00  0.00            
ATOM    629 HG22 ILE A  41       6.574  14.096 -11.079  1.00  0.00            
ATOM    630 HG23 ILE A  41       7.270  14.657 -12.632  1.00  0.00            
ATOM    631  CG1 ILE A  41       9.659  13.230 -12.500  1.00  0.00            
ATOM    632 HG13 ILE A  41      10.665  13.173 -12.078  1.00  0.00            
ATOM    633 HG12 ILE A  41       9.645  14.028 -13.245  1.00  0.00            
ATOM    634  C   ILE A  41       9.363  15.983 -11.151  1.00  0.00            
ATOM    635  O   ILE A  41      10.465  16.367 -11.520  1.00  0.00            
ATOM    636  CD1 ILE A  41       9.373  11.888 -13.186  1.00  0.00            
ATOM    637  1HD ILE A  41      10.140  11.691 -13.935  1.00  0.00            
ATOM    638  2HD ILE A  41       9.393  11.085 -12.447  1.00  0.00            
ATOM    639  3HD ILE A  41       8.400  11.905 -13.676  1.00  0.00            
ATOM    640  N   ARG A  42       8.274  16.765 -11.221  1.00  0.00            
ATOM    641  H   ARG A  42       7.413  16.321 -10.939  1.00  0.00            
ATOM    642  CA  ARG A  42       8.174  18.075 -11.889  1.00  0.00            
ATOM    643  HA  ARG A  42       8.270  17.926 -12.969  1.00  0.00            
ATOM    644  CB  ARG A  42       6.785  18.655 -11.571  1.00  0.00            
ATOM    645  HB3 ARG A  42       6.705  18.819 -10.494  1.00  0.00            
ATOM    646  HB2 ARG A  42       6.021  17.934 -11.867  1.00  0.00            
ATOM    647  CG  ARG A  42       6.518  19.980 -12.297  1.00  0.00            
ATOM    648  HG3 ARG A  42       6.582  19.823 -13.374  1.00  0.00            
ATOM    649  HG2 ARG A  42       7.259  20.724 -12.002  1.00  0.00            
ATOM    650  CD  ARG A  42       5.137  20.525 -11.938  1.00  0.00            
ATOM    651  HD3 ARG A  42       5.077  20.649 -10.853  1.00  0.00            
ATOM    652  HD2 ARG A  42       4.375  19.812 -12.261  1.00  0.00            
ATOM    653  NE  ARG A  42       4.921  21.824 -12.592  1.00  0.00            
ATOM    654  HE  ARG A  42       5.674  22.165 -13.168  1.00  0.00            
ATOM    655  CZ  ARG A  42       3.858  22.595 -12.487  1.00  0.00            
ATOM    656  NH1 ARG A  42       3.823  23.732 -13.115  1.00  0.00            
ATOM    657 HH11 ARG A  42       4.597  24.028 -13.684  1.00  0.00            
ATOM    658 HH12 ARG A  42       3.010  24.317 -13.048  1.00  0.00            
ATOM    659  NH2 ARG A  42       2.816  22.267 -11.774  1.00  0.00            
ATOM    660 HH21 ARG A  42       2.801  21.383 -11.300  1.00  0.00            
ATOM    661 HH22 ARG A  42       2.022  22.877 -11.715  1.00  0.00            
ATOM    662  C   ARG A  42       9.269  19.077 -11.503  1.00  0.00            
ATOM    663  O   ARG A  42       9.678  19.873 -12.336  1.00  0.00            
ATOM    664  N   LYS A  43       9.685  19.092 -10.233  1.00  0.00            
ATOM    665  H   LYS A  43       9.282  18.408  -9.616  1.00  0.00            
ATOM    666  CA  LYS A  43      10.779  19.949  -9.743  1.00  0.00            
ATOM    667  HA  LYS A  43      10.747  20.910 -10.263  1.00  0.00            
ATOM    668  CB  LYS A  43      10.600  20.185  -8.233  1.00  0.00            
ATOM    669  HB3 LYS A  43      10.620  19.225  -7.712  1.00  0.00            
ATOM    670  HB2 LYS A  43       9.629  20.653  -8.064  1.00  0.00            
ATOM    671  CG  LYS A  43      11.699  21.091  -7.655  1.00  0.00            
ATOM    672  HG3 LYS A  43      11.700  22.040  -8.193  1.00  0.00            
ATOM    673  HG2 LYS A  43      12.672  20.614  -7.780  1.00  0.00            
ATOM    674  CD  LYS A  43      11.480  21.355  -6.160  1.00  0.00            
ATOM    675  HD3 LYS A  43      11.484  20.404  -5.625  1.00  0.00            
ATOM    676  HD2 LYS A  43      10.516  21.848  -6.021  1.00  0.00            
ATOM    677  CE  LYS A  43      12.609  22.251  -5.631  1.00  0.00            
ATOM    678  HE3 LYS A  43      12.614  23.180  -6.211  1.00  0.00            
ATOM    679  HE2 LYS A  43      13.565  21.747  -5.807  1.00  0.00            
ATOM    680  NZ  LYS A  43      12.444  22.551  -4.186  1.00  0.00            
ATOM    681  HZ1 LYS A  43      13.193  23.152  -3.865  1.00  0.00            
ATOM    682  HZ2 LYS A  43      11.563  23.020  -4.018  1.00  0.00            
ATOM    683  HZ3 LYS A  43      12.468  21.698  -3.641  1.00  0.00            
ATOM    684  C   LYS A  43      12.150  19.348 -10.066  1.00  0.00            
ATOM    685  O   LYS A  43      13.054  20.060 -10.475  1.00  0.00            
ATOM    686  N   GLY A  44      12.279  18.049  -9.809  1.00  0.00            
ATOM    687  H   GLY A  44      11.462  17.568  -9.486  1.00  0.00            
ATOM    688  CA  GLY A  44      13.500  17.255  -9.861  1.00  0.00            
ATOM    689  HA3 GLY A  44      14.382  17.896  -9.888  1.00  0.00            
ATOM    690  HA2 GLY A  44      13.490  16.633 -10.758  1.00  0.00            
ATOM    691  C   GLY A  44      13.557  16.378  -8.611  1.00  0.00            
ATOM    692  O   GLY A  44      13.501  16.907  -7.499  1.00  0.00            
ATOM    693  N   GLN A  45      13.566  15.056  -8.791  1.00  0.00            
ATOM    694  H   GLN A  45      13.499  14.702  -9.734  1.00  0.00            
ATOM    695  CA  GLN A  45      13.785  14.063  -7.728  1.00  0.00            
ATOM    696  HA  GLN A  45      14.066  14.565  -6.804  1.00  0.00            
ATOM    697  CB  GLN A  45      12.509  13.240  -7.449  1.00  0.00            
ATOM    698  HB3 GLN A  45      12.752  12.408  -6.786  1.00  0.00            
ATOM    699  HB2 GLN A  45      12.132  12.822  -8.385  1.00  0.00            
ATOM    700  CG  GLN A  45      11.381  14.037  -6.803  1.00  0.00            
ATOM    701  HG3 GLN A  45      10.571  13.342  -6.608  1.00  0.00            
ATOM    702  HG2 GLN A  45      11.038  14.793  -7.507  1.00  0.00            
ATOM    703  CD  GLN A  45      11.720  14.675  -5.465  1.00  0.00            
ATOM    704  OE1 GLN A  45      11.946  14.041  -4.456  1.00  0.00            
ATOM    705  NE2 GLN A  45      11.750  15.984  -5.377  1.00  0.00            
ATOM    706 HE21 GLN A  45      11.902  16.511  -6.221  1.00  0.00            
ATOM    707 HE22 GLN A  45      12.032  16.317  -4.474  1.00  0.00            
ATOM    708  C   GLN A  45      14.980  13.176  -8.094  1.00  0.00            
ATOM    709  O   GLN A  45      16.125  13.569  -7.880  1.00  0.00            
ATOM    710  N   ARG A  46      14.703  12.012  -8.678  1.00  0.00            
ATOM    711  H   ARG A  46      13.725  11.789  -8.825  1.00  0.00            
ATOM    712  CA  ARG A  46      15.647  11.046  -9.242  1.00  0.00            
ATOM    713  HA  ARG A  46      16.545  11.569  -9.569  1.00  0.00            
ATOM    714  CB  ARG A  46      16.026  10.028  -8.147  1.00  0.00            
ATOM    715  HB3 ARG A  46      16.436  10.579  -7.299  1.00  0.00            
ATOM    716  HB2 ARG A  46      16.803   9.355  -8.511  1.00  0.00            
ATOM    717  CG  ARG A  46      14.825   9.202  -7.668  1.00  0.00            
ATOM    718  HG3 ARG A  46      14.498   8.508  -8.444  1.00  0.00            
ATOM    719  HG2 ARG A  46      14.010   9.879  -7.442  1.00  0.00            
ATOM    720  CD  ARG A  46      15.175   8.423  -6.403  1.00  0.00            
ATOM    721  HD3 ARG A  46      15.514   9.125  -5.640  1.00  0.00            
ATOM    722  HD2 ARG A  46      15.970   7.713  -6.635  1.00  0.00            
ATOM    723  NE  ARG A  46      13.992   7.717  -5.899  1.00  0.00            
ATOM    724  HE  ARG A  46      13.084   8.077  -6.221  1.00  0.00            
ATOM    725  CZ  ARG A  46      13.954   6.795  -4.971  1.00  0.00            
ATOM    726  NH1 ARG A  46      12.832   6.223  -4.657  1.00  0.00            
ATOM    727 HH11 ARG A  46      11.977   6.659  -5.040  1.00  0.00            
ATOM    728 HH12 ARG A  46      12.772   5.503  -3.973  1.00  0.00            
ATOM    729  NH2 ARG A  46      15.044   6.455  -4.335  1.00  0.00            
ATOM    730 HH21 ARG A  46      15.855   7.007  -4.542  1.00  0.00            
ATOM    731 HH22 ARG A  46      15.019   5.797  -3.584  1.00  0.00            
ATOM    732  C   ARG A  46      15.015  10.434 -10.497  1.00  0.00            
ATOM    733  O   ARG A  46      14.085  11.019 -11.041  1.00  0.00            
ATOM    734  N   ASP A  47      15.536   9.279 -10.898  1.00  0.00            
ATOM    735  H   ASP A  47      16.268   8.914 -10.322  1.00  0.00            
ATOM    736  CA  ASP A  47      15.335   8.601 -12.181  1.00  0.00            
ATOM    737  HA  ASP A  47      15.585   7.559 -11.990  1.00  0.00            
ATOM    738  CB  ASP A  47      13.866   8.522 -12.655  1.00  0.00            
ATOM    739  HB3 ASP A  47      13.826   7.904 -13.554  1.00  0.00            
ATOM    740  HB2 ASP A  47      13.512   9.514 -12.941  1.00  0.00            
ATOM    741  CG  ASP A  47      12.921   7.912 -11.609  1.00  0.00            
ATOM    742  OD1 ASP A  47      13.433   7.232 -10.684  1.00  0.00            
ATOM    743  OD2 ASP A  47      11.693   8.061 -11.789  1.00  0.00            
ATOM    744  C   ASP A  47      16.345   9.085 -13.222  1.00  0.00            
ATOM    745  O   ASP A  47      16.387  10.248 -13.616  1.00  0.00            
ATOM    746  N   LEU A  48      17.241   8.166 -13.606  1.00  0.00            
ATOM    747  H   LEU A  48      17.152   7.248 -13.210  1.00  0.00            
ATOM    748  CA  LEU A  48      18.184   8.343 -14.709  1.00  0.00            
ATOM    749  HA  LEU A  48      18.788   9.227 -14.497  1.00  0.00            
ATOM    750  CB  LEU A  48      19.088   7.090 -14.786  1.00  0.00            
ATOM    751  HB3 LEU A  48      18.443   6.227 -14.956  1.00  0.00            
ATOM    752  HB2 LEU A  48      19.582   6.952 -13.822  1.00  0.00            
ATOM    753  CG  LEU A  48      20.166   7.106 -15.892  1.00  0.00            
ATOM    754  HG  LEU A  48      19.706   7.272 -16.860  1.00  0.00            
ATOM    755  CD1 LEU A  48      20.875   5.758 -15.988  1.00  0.00            
ATOM    756 HD11 LEU A  48      21.585   5.784 -16.815  1.00  0.00            
ATOM    757 HD12 LEU A  48      21.398   5.528 -15.061  1.00  0.00            
ATOM    758 HD13 LEU A  48      20.143   4.979 -16.199  1.00  0.00            
ATOM    759  CD2 LEU A  48      21.218   8.193 -15.659  1.00  0.00            
ATOM    760 HD21 LEU A  48      21.933   8.189 -16.481  1.00  0.00            
ATOM    761 HD22 LEU A  48      20.753   9.177 -15.611  1.00  0.00            
ATOM    762 HD23 LEU A  48      21.749   8.004 -14.726  1.00  0.00            
ATOM    763  C   LEU A  48      17.420   8.580 -16.021  1.00  0.00            
ATOM    764  O   LEU A  48      16.277   8.152 -16.167  1.00  0.00            
ATOM    765  N   TYR A  49      18.099   9.175 -17.005  1.00  0.00            
ATOM    766  H   TYR A  49      19.021   9.504 -16.778  1.00  0.00            
ATOM    767  CA  TYR A  49      17.553   9.597 -18.296  1.00  0.00            
ATOM    768  HA  TYR A  49      18.404   9.912 -18.897  1.00  0.00            
ATOM    769  CB  TYR A  49      16.912   8.418 -19.070  1.00  0.00            
ATOM    770  HB3 TYR A  49      16.632   8.767 -20.064  1.00  0.00            
ATOM    771  HB2 TYR A  49      15.986   8.108 -18.585  1.00  0.00            
ATOM    772  CG  TYR A  49      17.808   7.204 -19.247  1.00  0.00            
ATOM    773  CD1 TYR A  49      17.621   6.049 -18.459  1.00  0.00            
ATOM    774  1HD TYR A  49      16.841   6.028 -17.706  1.00  0.00            
ATOM    775  CE1 TYR A  49      18.447   4.924 -18.652  1.00  0.00            
ATOM    776  1HE TYR A  49      18.307   4.032 -18.058  1.00  0.00            
ATOM    777  CZ  TYR A  49      19.460   4.949 -19.633  1.00  0.00            
ATOM    778  CE2 TYR A  49      19.648   6.107 -20.418  1.00  0.00            
ATOM    779  2HE TYR A  49      20.419   6.132 -21.173  1.00  0.00            
ATOM    780  CD2 TYR A  49      18.822   7.231 -20.223  1.00  0.00            
ATOM    781  2HD TYR A  49      18.956   8.113 -20.830  1.00  0.00            
ATOM    782  OH  TYR A  49      20.251   3.859 -19.824  1.00  0.00            
ATOM    783  HH  TYR A  49      20.877   3.991 -20.537  1.00  0.00            
ATOM    784  C   TYR A  49      16.691  10.862 -18.148  1.00  0.00            
ATOM    785  O   TYR A  49      17.147  11.841 -17.561  1.00  0.00            
ATOM    786  N   SER A  50      15.515  10.897 -18.773  1.00  0.00            
ATOM    787  H   SER A  50      15.182  10.036 -19.187  1.00  0.00            
ATOM    788  CA  SER A  50      14.522  11.975 -18.701  1.00  0.00            
ATOM    789  HA  SER A  50      14.384  12.274 -17.660  1.00  0.00            
ATOM    790  CB  SER A  50      15.021  13.186 -19.506  1.00  0.00            
ATOM    791  HB3 SER A  50      15.050  12.938 -20.567  1.00  0.00            
ATOM    792  HB2 SER A  50      16.028  13.448 -19.181  1.00  0.00            
ATOM    793  OG  SER A  50      14.185  14.311 -19.299  1.00  0.00            
ATOM    794  HG  SER A  50      14.660  15.103 -19.567  1.00  0.00            
ATOM    795  C   SER A  50      13.188  11.426 -19.247  1.00  0.00            
ATOM    796  O   SER A  50      13.042  10.213 -19.404  1.00  0.00            
ATOM    797  N   GLY A  51      12.230  12.282 -19.609  1.00  0.00            
ATOM    798  H   GLY A  51      12.449  13.272 -19.557  1.00  0.00            
ATOM    799  CA  GLY A  51      10.975  11.878 -20.248  1.00  0.00            
ATOM    800  HA3 GLY A  51      10.148  12.103 -19.580  1.00  0.00            
ATOM    801  HA2 GLY A  51      10.974  10.801 -20.427  1.00  0.00            
ATOM    802  C   GLY A  51      10.732  12.593 -21.576  1.00  0.00            
ATOM    803  O   GLY A  51      10.740  13.819 -21.633  1.00  0.00            
ATOM    804  N   LEU A  52      10.490  11.814 -22.638  1.00  0.00            
ATOM    805  H   LEU A  52      10.553  10.815 -22.509  1.00  0.00            
ATOM    806  CA  LEU A  52      10.116  12.276 -23.980  1.00  0.00            
ATOM    807  HA  LEU A  52       9.352  13.049 -23.895  1.00  0.00            
ATOM    808  CB  LEU A  52      11.375  12.863 -24.661  1.00  0.00            
ATOM    809  HB3 LEU A  52      12.139  12.086 -24.706  1.00  0.00            
ATOM    810  HB2 LEU A  52      11.767  13.670 -24.039  1.00  0.00            
ATOM    811  CG  LEU A  52      11.170  13.421 -26.082  1.00  0.00            
ATOM    812  HG  LEU A  52      10.802  12.632 -26.737  1.00  0.00            
ATOM    813  CD1 LEU A  52      12.512  13.919 -26.622  1.00  0.00            
ATOM    814 HD11 LEU A  52      12.384  14.304 -27.633  1.00  0.00            
ATOM    815 HD12 LEU A  52      12.906  14.712 -25.984  1.00  0.00            
ATOM    816 HD13 LEU A  52      13.225  13.095 -26.651  1.00  0.00            
ATOM    817  CD2 LEU A  52      10.181  14.589 -26.109  1.00  0.00            
ATOM    818 HD21 LEU A  52      10.122  14.994 -27.120  1.00  0.00            
ATOM    819 HD22 LEU A  52       9.187  14.251 -25.823  1.00  0.00            
ATOM    820 HD23 LEU A  52      10.509  15.375 -25.426  1.00  0.00            
ATOM    821  C   LEU A  52       9.559  11.080 -24.778  1.00  0.00            
ATOM    822  O   LEU A  52      10.309  10.151 -25.061  1.00  0.00            
ATOM    823  N   ASN A  53       8.267  11.086 -25.125  1.00  0.00            
ATOM    824  H   ASN A  53       7.704  11.888 -24.892  1.00  0.00            
ATOM    825  CA  ASN A  53       7.682  10.088 -26.030  1.00  0.00            
ATOM    826  HA  ASN A  53       8.271   9.168 -25.984  1.00  0.00            
ATOM    827  CB  ASN A  53       6.246   9.731 -25.587  1.00  0.00            
ATOM    828  HB3 ASN A  53       5.605  10.606 -25.684  1.00  0.00            
ATOM    829  HB2 ASN A  53       6.261   9.422 -24.542  1.00  0.00            
ATOM    830  CG  ASN A  53       5.643   8.593 -26.409  1.00  0.00            
ATOM    831  OD1 ASN A  53       6.215   8.135 -27.384  1.00  0.00            
ATOM    832  ND2 ASN A  53       4.482   8.099 -26.041  1.00  0.00            
ATOM    833 HD21 ASN A  53       3.996   8.441 -25.236  1.00  0.00            
ATOM    834 HD22 ASN A  53       4.138   7.303 -26.568  1.00  0.00            
ATOM    835  C   ASN A  53       7.753  10.620 -27.473  1.00  0.00            
ATOM    836  O   ASN A  53       7.164  11.656 -27.766  1.00  0.00            
ATOM    837  N   GLN A  54       8.482   9.926 -28.353  1.00  0.00            
ATOM    838  H   GLN A  54       8.939   9.091 -28.019  1.00  0.00            
ATOM    839  CA  GLN A  54       8.741  10.349 -29.737  1.00  0.00            
ATOM    840  HA  GLN A  54       9.278  11.299 -29.707  1.00  0.00            
ATOM    841  CB  GLN A  54       9.649   9.296 -30.404  1.00  0.00            
ATOM    842  HB3 GLN A  54       9.122   8.340 -30.414  1.00  0.00            
ATOM    843  HB2 GLN A  54      10.557   9.173 -29.811  1.00  0.00            
ATOM    844  CG  GLN A  54      10.056   9.667 -31.844  1.00  0.00            
ATOM    845  HG3 GLN A  54      10.791  10.470 -31.812  1.00  0.00            
ATOM    846  HG2 GLN A  54       9.194  10.040 -32.391  1.00  0.00            
ATOM    847  CD  GLN A  54      10.627   8.495 -32.642  1.00  0.00            
ATOM    848  OE1 GLN A  54      10.844   7.397 -32.167  1.00  0.00            
ATOM    849  NE2 GLN A  54      10.861   8.669 -33.924  1.00  0.00            
ATOM    850 HE21 GLN A  54      10.736   9.570 -34.343  1.00  0.00            
ATOM    851 HE22 GLN A  54      11.347   7.911 -34.370  1.00  0.00            
ATOM    852  C   GLN A  54       7.457  10.580 -30.561  1.00  0.00            
ATOM    853  O   GLN A  54       7.246  11.672 -31.082  1.00  0.00            
ATOM    854  N   ARG A  55       6.653   9.528 -30.766  1.00  0.00            
ATOM    855  H   ARG A  55       6.883   8.674 -30.264  1.00  0.00            
ATOM    856  CA  ARG A  55       5.375   9.504 -31.514  1.00  0.00            
ATOM    857  HA  ARG A  55       4.723  10.267 -31.086  1.00  0.00            
ATOM    858  CB  ARG A  55       5.602   9.812 -33.016  1.00  0.00            
ATOM    859  HB3 ARG A  55       5.977  10.833 -33.094  1.00  0.00            
ATOM    860  HB2 ARG A  55       4.639   9.813 -33.527  1.00  0.00            
ATOM    861  CG  ARG A  55       6.576   8.909 -33.802  1.00  0.00            
ATOM    862  HG3 ARG A  55       7.530   8.856 -33.283  1.00  0.00            
ATOM    863  HG2 ARG A  55       6.746   9.383 -34.769  1.00  0.00            
ATOM    864  CD  ARG A  55       6.074   7.479 -34.050  1.00  0.00            
ATOM    865  HD3 ARG A  55       5.065   7.522 -34.464  1.00  0.00            
ATOM    866  HD2 ARG A  55       6.049   6.944 -33.101  1.00  0.00            
ATOM    867  NE  ARG A  55       6.952   6.747 -34.980  1.00  0.00            
ATOM    868  HE  ARG A  55       7.585   7.295 -35.539  1.00  0.00            
ATOM    869  CZ  ARG A  55       7.021   5.433 -35.106  1.00  0.00            
ATOM    870  NH1 ARG A  55       7.854   4.907 -35.962  1.00  0.00            
ATOM    871 HH11 ARG A  55       8.466   5.489 -36.505  1.00  0.00            
ATOM    872 HH12 ARG A  55       7.923   3.908 -36.025  1.00  0.00            
ATOM    873  NH2 ARG A  55       6.274   4.611 -34.418  1.00  0.00            
ATOM    874 HH21 ARG A  55       5.633   4.959 -33.704  1.00  0.00            
ATOM    875 HH22 ARG A  55       6.391   3.619 -34.477  1.00  0.00            
ATOM    876  C   ARG A  55       4.702   8.145 -31.306  1.00  0.00            
ATOM    877  O   ARG A  55       5.334   7.288 -30.706  1.00  0.00            
ATOM    878  N   ARG A  56       3.507   7.924 -31.891  1.00  0.00            
ATOM    879  H   ARG A  56       3.094   8.726 -32.338  1.00  0.00            
ATOM    880  CA  ARG A  56       2.732   6.651 -31.933  1.00  0.00            
ATOM    881  HA  ARG A  56       1.950   6.702 -31.170  1.00  0.00            
ATOM    882  CB  ARG A  56       2.062   6.470 -33.315  1.00  0.00            
ATOM    883  HB3 ARG A  56       2.840   6.426 -34.079  1.00  0.00            
ATOM    884  HB2 ARG A  56       1.427   7.330 -33.530  1.00  0.00            
ATOM    885  CG  ARG A  56       1.203   5.183 -33.389  1.00  0.00            
ATOM    886  HG3 ARG A  56       0.286   5.331 -32.817  1.00  0.00            
ATOM    887  HG2 ARG A  56       1.728   4.334 -32.953  1.00  0.00            
ATOM    888  CD  ARG A  56       0.862   4.789 -34.829  1.00  0.00            
ATOM    889  HD3 ARG A  56       1.795   4.665 -35.384  1.00  0.00            
ATOM    890  HD2 ARG A  56       0.277   5.591 -35.285  1.00  0.00            
ATOM    891  NE  ARG A  56       0.103   3.523 -34.863  1.00  0.00            
ATOM    892  HE  ARG A  56      -0.000   3.041 -33.982  1.00  0.00            
ATOM    893  CZ  ARG A  56      -0.465   2.963 -35.917  1.00  0.00            
ATOM    894  NH1 ARG A  56      -1.157   1.865 -35.787  1.00  0.00            
ATOM    895 HH11 ARG A  56      -1.240   1.431 -34.882  1.00  0.00            
ATOM    896 HH12 ARG A  56      -1.618   1.451 -36.579  1.00  0.00            
ATOM    897  NH2 ARG A  56      -0.356   3.475 -37.111  1.00  0.00            
ATOM    898 HH21 ARG A  56       0.184   4.313 -37.225  1.00  0.00            
ATOM    899 HH22 ARG A  56      -0.799   3.042 -37.903  1.00  0.00            
ATOM    900  C   ARG A  56       3.572   5.401 -31.619  1.00  0.00            
ATOM    901  O   ARG A  56       4.164   4.831 -32.546  1.00  0.00            
ATOM    902  N   ILE A  57       3.557   5.019 -30.345  1.00  0.00            
ATOM    903  H   ILE A  57       3.047   5.599 -29.688  1.00  0.00            
ATOM    904  CA  ILE A  57       4.161   3.870 -29.656  1.00  0.00            
ATOM    905  HA  ILE A  57       4.055   2.954 -30.232  1.00  0.00            
ATOM    906  CB  ILE A  57       5.654   4.134 -29.318  1.00  0.00            
ATOM    907  HB  ILE A  57       5.724   5.086 -28.784  1.00  0.00            
ATOM    908  CG2 ILE A  57       6.186   3.016 -28.405  1.00  0.00            
ATOM    909 HG21 ILE A  57       7.236   3.171 -28.171  1.00  0.00            
ATOM    910 HG22 ILE A  57       5.639   3.013 -27.460  1.00  0.00            
ATOM    911 HG23 ILE A  57       6.051   2.045 -28.881  1.00  0.00            
ATOM    912  CG1 ILE A  57       6.535   4.206 -30.590  1.00  0.00            
ATOM    913 HG13 ILE A  57       6.122   4.937 -31.266  1.00  0.00            
ATOM    914 HG12 ILE A  57       6.529   3.236 -31.091  1.00  0.00            
ATOM    915  C   ILE A  57       3.313   3.704 -28.386  1.00  0.00            
ATOM    916  CD1 ILE A  57       7.977   4.675 -30.393  1.00  0.00            
ATOM    917  1HD ILE A  57       8.448   4.775 -31.371  1.00  0.00            
ATOM    918  2HD ILE A  57       7.977   5.651 -29.905  1.00  0.00            
ATOM    919  3HD ILE A  57       8.544   3.960 -29.801  1.00  0.00            
ATOM    920  OC1 ILE A  57       2.958   2.546 -28.102  1.00  0.00            
ATOM    921  OC2 ILE A  57       2.962   4.759 -27.803  1.00  0.00            
ENDMDL
MODEL        6
ATOM      1  N   SER A   1     -17.565  10.905  24.724  1.00  0.00            
ATOM      2  CA  SER A   1     -16.968   9.550  24.691  1.00  0.00            
ATOM      3  HA  SER A   1     -16.315   9.413  25.552  1.00  0.00            
ATOM      4  CB  SER A   1     -18.115   8.532  24.784  1.00  0.00            
ATOM      5  HB3 SER A   1     -18.586   8.598  25.766  1.00  0.00            
ATOM      6  HB2 SER A   1     -17.756   7.512  24.639  1.00  0.00            
ATOM      7  OG  SER A   1     -19.068   8.870  23.794  1.00  0.00            
ATOM      8  HG  SER A   1     -19.844   8.299  23.893  1.00  0.00            
ATOM      9  C   SER A   1     -16.129   9.296  23.424  1.00  0.00            
ATOM     10  O   SER A   1     -16.067   8.151  22.981  1.00  0.00            
ATOM     11  1H  SER A   1     -16.863  11.622  24.616  1.00  0.00            
ATOM     12  2H  SER A   1     -18.248  10.972  23.978  1.00  0.00            
ATOM     13  3H  SER A   1     -18.051  11.043  25.600  1.00  0.00            
ATOM     14  N   LEU A   2     -15.502  10.327  22.822  1.00  0.00            
ATOM     15  H   LEU A   2     -15.424  11.199  23.316  1.00  0.00            
ATOM     16  CA  LEU A   2     -14.900  10.372  21.461  1.00  0.00            
ATOM     17  HA  LEU A   2     -14.632  11.415  21.285  1.00  0.00            
ATOM     18  CB  LEU A   2     -13.563   9.591  21.461  1.00  0.00            
ATOM     19  HB3 LEU A   2     -13.764   8.546  21.696  1.00  0.00            
ATOM     20  HB2 LEU A   2     -12.936   9.992  22.259  1.00  0.00            
ATOM     21  CG  LEU A   2     -12.743   9.626  20.151  1.00  0.00            
ATOM     22  HG  LEU A   2     -13.308   9.126  19.365  1.00  0.00            
ATOM     23  CD1 LEU A   2     -12.384  11.039  19.688  1.00  0.00            
ATOM     24 HD11 LEU A   2     -11.775  10.979  18.784  1.00  0.00            
ATOM     25 HD12 LEU A   2     -13.282  11.602  19.440  1.00  0.00            
ATOM     26 HD13 LEU A   2     -11.818  11.565  20.457  1.00  0.00            
ATOM     27  CD2 LEU A   2     -11.429   8.867  20.360  1.00  0.00            
ATOM     28 HD21 LEU A   2     -10.871   8.837  19.423  1.00  0.00            
ATOM     29 HD22 LEU A   2     -10.816   9.369  21.111  1.00  0.00            
ATOM     30 HD23 LEU A   2     -11.628   7.844  20.676  1.00  0.00            
ATOM     31  C   LEU A   2     -15.855  10.020  20.287  1.00  0.00            
ATOM     32  O   LEU A   2     -15.836  10.681  19.257  1.00  0.00            
ATOM     33  N   LYS A   3     -16.731   9.024  20.476  1.00  0.00            
ATOM     34  H   LYS A   3     -16.647   8.566  21.370  1.00  0.00            
ATOM     35  CA  LYS A   3     -17.821   8.575  19.588  1.00  0.00            
ATOM     36  HA  LYS A   3     -18.399   9.448  19.281  1.00  0.00            
ATOM     37  CB  LYS A   3     -17.186   7.907  18.350  1.00  0.00            
ATOM     38  HB3 LYS A   3     -16.598   7.050  18.681  1.00  0.00            
ATOM     39  HB2 LYS A   3     -16.502   8.607  17.868  1.00  0.00            
ATOM     40  CG  LYS A   3     -18.191   7.431  17.290  1.00  0.00            
ATOM     41  HG3 LYS A   3     -18.852   6.697  17.741  1.00  0.00            
ATOM     42  HG2 LYS A   3     -17.635   6.930  16.497  1.00  0.00            
ATOM     43  CD  LYS A   3     -19.018   8.577  16.680  1.00  0.00            
ATOM     44  HD3 LYS A   3     -18.329   9.329  16.294  1.00  0.00            
ATOM     45  HD2 LYS A   3     -19.645   9.029  17.451  1.00  0.00            
ATOM     46  CE  LYS A   3     -19.914   8.073  15.541  1.00  0.00            
ATOM     47  HE3 LYS A   3     -20.682   7.424  15.969  1.00  0.00            
ATOM     48  HE2 LYS A   3     -19.301   7.469  14.863  1.00  0.00            
ATOM     49  NZ  LYS A   3     -20.549   9.193  14.797  1.00  0.00            
ATOM     50  HZ1 LYS A   3     -21.125   8.854  14.035  1.00  0.00            
ATOM     51  HZ2 LYS A   3     -21.122   9.760  15.412  1.00  0.00            
ATOM     52  HZ3 LYS A   3     -19.838   9.795  14.396  1.00  0.00            
ATOM     53  C   LYS A   3     -18.777   7.577  20.276  1.00  0.00            
ATOM     54  O   LYS A   3     -19.940   7.512  19.881  1.00  0.00            
ATOM     55  N   ASN A   4     -18.275   6.825  21.273  1.00  0.00            
ATOM     56  H   ASN A   4     -17.289   6.964  21.445  1.00  0.00            
ATOM     57  CA  ASN A   4     -18.874   5.732  22.075  1.00  0.00            
ATOM     58  HA  ASN A   4     -18.634   5.982  23.109  1.00  0.00            
ATOM     59  CB  ASN A   4     -20.426   5.694  22.029  1.00  0.00            
ATOM     60  HB3 ASN A   4     -20.754   5.448  21.020  1.00  0.00            
ATOM     61  HB2 ASN A   4     -20.837   6.668  22.295  1.00  0.00            
ATOM     62  CG  ASN A   4     -20.988   4.662  22.990  1.00  0.00            
ATOM     63  OD1 ASN A   4     -20.432   4.427  24.043  1.00  0.00            
ATOM     64  ND2 ASN A   4     -21.993   3.919  22.591  1.00  0.00            
ATOM     65 HD21 ASN A   4     -22.523   4.136  21.771  1.00  0.00            
ATOM     66 HD22 ASN A   4     -22.311   3.217  23.245  1.00  0.00            
ATOM     67  C   ASN A   4     -18.177   4.355  21.881  1.00  0.00            
ATOM     68  O   ASN A   4     -17.003   4.194  22.223  1.00  0.00            
ATOM     69  N   ARG A   5     -18.914   3.360  21.370  1.00  0.00            
ATOM     70  H   ARG A   5     -19.896   3.556  21.252  1.00  0.00            
ATOM     71  CA  ARG A   5     -18.513   1.980  21.040  1.00  0.00            
ATOM     72  HA  ARG A   5     -17.434   1.928  20.886  1.00  0.00            
ATOM     73  CB  ARG A   5     -18.916   1.007  22.173  1.00  0.00            
ATOM     74  HB3 ARG A   5     -18.673  -0.013  21.864  1.00  0.00            
ATOM     75  HB2 ARG A   5     -19.999   1.057  22.301  1.00  0.00            
ATOM     76  CG  ARG A   5     -18.265   1.247  23.543  1.00  0.00            
ATOM     77  HG3 ARG A   5     -18.742   0.580  24.263  1.00  0.00            
ATOM     78  HG2 ARG A   5     -18.446   2.271  23.867  1.00  0.00            
ATOM     79  CD  ARG A   5     -16.758   0.955  23.541  1.00  0.00            
ATOM     80  HD3 ARG A   5     -16.255   1.622  22.839  1.00  0.00            
ATOM     81  HD2 ARG A   5     -16.603  -0.071  23.200  1.00  0.00            
ATOM     82  NE  ARG A   5     -16.185   1.100  24.896  1.00  0.00            
ATOM     83  HE  ARG A   5     -16.184   0.271  25.470  1.00  0.00            
ATOM     84  CZ  ARG A   5     -15.762   2.220  25.457  1.00  0.00            
ATOM     85  NH1 ARG A   5     -15.329   2.218  26.690  1.00  0.00            
ATOM     86 HH11 ARG A   5     -15.365   1.378  27.245  1.00  0.00            
ATOM     87 HH12 ARG A   5     -15.028   3.070  27.128  1.00  0.00            
ATOM     88  NH2 ARG A   5     -15.750   3.358  24.812  1.00  0.00            
ATOM     89 HH21 ARG A   5     -16.143   3.413  23.876  1.00  0.00            
ATOM     90 HH22 ARG A   5     -15.419   4.193  25.252  1.00  0.00            
ATOM     91  C   ARG A   5     -19.159   1.580  19.702  1.00  0.00            
ATOM     92  O   ARG A   5     -19.774   0.530  19.569  1.00  0.00            
ATOM     93  N   LYS A   6     -19.115   2.510  18.739  1.00  0.00            
ATOM     94  H   LYS A   6     -18.550   3.319  18.937  1.00  0.00            
ATOM     95  CA  LYS A   6     -19.508   2.279  17.336  1.00  0.00            
ATOM     96  HA  LYS A   6     -20.490   1.805  17.303  1.00  0.00            
ATOM     97  CB  LYS A   6     -19.530   3.622  16.587  1.00  0.00            
ATOM     98  HB3 LYS A   6     -19.759   3.453  15.534  1.00  0.00            
ATOM     99  HB2 LYS A   6     -18.529   4.060  16.635  1.00  0.00            
ATOM    100  CG  LYS A   6     -20.534   4.644  17.138  1.00  0.00            
ATOM    101  HG3 LYS A   6     -20.391   5.558  16.569  1.00  0.00            
ATOM    102  HG2 LYS A   6     -20.309   4.856  18.185  1.00  0.00            
ATOM    103  CD  LYS A   6     -22.007   4.239  17.006  1.00  0.00            
ATOM    104  HD3 LYS A   6     -22.204   3.374  17.642  1.00  0.00            
ATOM    105  HD2 LYS A   6     -22.216   3.983  15.966  1.00  0.00            
ATOM    106  CE  LYS A   6     -22.886   5.423  17.439  1.00  0.00            
ATOM    107  HE3 LYS A   6     -22.656   6.277  16.796  1.00  0.00            
ATOM    108  HE2 LYS A   6     -22.613   5.703  18.463  1.00  0.00            
ATOM    109  NZ  LYS A   6     -24.337   5.109  17.361  1.00  0.00            
ATOM    110  HZ1 LYS A   6     -24.893   5.904  17.656  1.00  0.00            
ATOM    111  HZ2 LYS A   6     -24.609   4.867  16.415  1.00  0.00            
ATOM    112  HZ3 LYS A   6     -24.574   4.329  17.963  1.00  0.00            
ATOM    113  C   LYS A   6     -18.529   1.297  16.675  1.00  0.00            
ATOM    114  O   LYS A   6     -17.580   0.882  17.330  1.00  0.00            
ATOM    115  N   ALA A   7     -18.750   0.972  15.396  1.00  0.00            
ATOM    116  H   ALA A   7     -19.542   1.380  14.935  1.00  0.00            
ATOM    117  CA  ALA A   7     -17.934   0.055  14.595  1.00  0.00            
ATOM    118  HA  ALA A   7     -18.274  -0.964  14.788  1.00  0.00            
ATOM    119  CB  ALA A   7     -18.183   0.359  13.111  1.00  0.00            
ATOM    120  1HB ALA A   7     -17.607  -0.337  12.499  1.00  0.00            
ATOM    121  2HB ALA A   7     -19.240   0.244  12.873  1.00  0.00            
ATOM    122  3HB ALA A   7     -17.861   1.375  12.877  1.00  0.00            
ATOM    123  C   ALA A   7     -16.431   0.126  14.934  1.00  0.00            
ATOM    124  O   ALA A   7     -15.718   1.049  14.543  1.00  0.00            
ATOM    125  N   LYS A   8     -15.977  -0.861  15.710  1.00  0.00            
ATOM    126  H   LYS A   8     -16.642  -1.557  16.016  1.00  0.00            
ATOM    127  CA  LYS A   8     -14.623  -0.965  16.247  1.00  0.00            
ATOM    128  HA  LYS A   8     -13.967  -0.273  15.717  1.00  0.00            
ATOM    129  CB  LYS A   8     -14.618  -0.579  17.737  1.00  0.00            
ATOM    130  HB3 LYS A   8     -15.249  -1.271  18.299  1.00  0.00            
ATOM    131  HB2 LYS A   8     -15.028   0.426  17.840  1.00  0.00            
ATOM    132  CG  LYS A   8     -13.195  -0.591  18.313  1.00  0.00            
ATOM    133  HG3 LYS A   8     -12.571   0.091  17.732  1.00  0.00            
ATOM    134  HG2 LYS A   8     -12.780  -1.596  18.240  1.00  0.00            
ATOM    135  CD  LYS A   8     -13.173  -0.160  19.784  1.00  0.00            
ATOM    136  HD3 LYS A   8     -13.785  -0.850  20.367  1.00  0.00            
ATOM    137  HD2 LYS A   8     -13.580   0.850  19.869  1.00  0.00            
ATOM    138  CE  LYS A   8     -11.722  -0.192  20.283  1.00  0.00            
ATOM    139  HE3 LYS A   8     -11.120   0.464  19.647  1.00  0.00            
ATOM    140  HE2 LYS A   8     -11.341  -1.212  20.165  1.00  0.00            
ATOM    141  NZ  LYS A   8     -11.612   0.236  21.699  1.00  0.00            
ATOM    142  HZ1 LYS A   8     -10.654   0.158  22.019  1.00  0.00            
ATOM    143  HZ2 LYS A   8     -11.900   1.199  21.794  1.00  0.00            
ATOM    144  HZ3 LYS A   8     -12.198  -0.343  22.287  1.00  0.00            
ATOM    145  C   LYS A   8     -14.147  -2.384  15.990  1.00  0.00            
ATOM    146  O   LYS A   8     -14.527  -3.318  16.693  1.00  0.00            
ATOM    147  N   ALA A   9     -13.347  -2.527  14.941  1.00  0.00            
ATOM    148  H   ALA A   9     -13.123  -1.708  14.402  1.00  0.00            
ATOM    149  CA  ALA A   9     -12.673  -3.773  14.616  1.00  0.00            
ATOM    150  HA  ALA A   9     -13.405  -4.582  14.611  1.00  0.00            
ATOM    151  CB  ALA A   9     -12.095  -3.625  13.201  1.00  0.00            
ATOM    152  1HB ALA A   9     -11.687  -4.577  12.856  1.00  0.00            
ATOM    153  2HB ALA A   9     -12.882  -3.321  12.508  1.00  0.00            
ATOM    154  3HB ALA A   9     -11.303  -2.875  13.196  1.00  0.00            
ATOM    155  C   ALA A   9     -11.600  -4.108  15.674  1.00  0.00            
ATOM    156  O   ALA A   9     -11.443  -3.413  16.682  1.00  0.00            
ATOM    157  N   LYS A  10     -10.812  -5.155  15.417  1.00  0.00            
ATOM    158  H   LYS A  10     -10.969  -5.665  14.560  1.00  0.00            
ATOM    159  CA  LYS A  10      -9.721  -5.590  16.292  1.00  0.00            
ATOM    160  HA  LYS A  10      -9.657  -4.927  17.156  1.00  0.00            
ATOM    161  CB  LYS A  10     -10.090  -6.988  16.815  1.00  0.00            
ATOM    162  HB3 LYS A  10     -10.077  -7.704  15.991  1.00  0.00            
ATOM    163  HB2 LYS A  10     -11.109  -6.947  17.210  1.00  0.00            
ATOM    164  CG  LYS A  10      -9.165  -7.476  17.937  1.00  0.00            
ATOM    165  HG3 LYS A  10      -9.170  -6.749  18.751  1.00  0.00            
ATOM    166  HG2 LYS A  10      -8.148  -7.582  17.559  1.00  0.00            
ATOM    167  CD  LYS A  10      -9.660  -8.829  18.460  1.00  0.00            
ATOM    168  HD3 LYS A  10      -9.682  -9.544  17.634  1.00  0.00            
ATOM    169  HD2 LYS A  10     -10.669  -8.712  18.859  1.00  0.00            
ATOM    170  CE  LYS A  10      -8.723  -9.339  19.559  1.00  0.00            
ATOM    171  HE3 LYS A  10      -8.677  -8.587  20.353  1.00  0.00            
ATOM    172  HE2 LYS A  10      -7.719  -9.439  19.134  1.00  0.00            
ATOM    173  NZ  LYS A  10      -9.187 -10.638  20.103  1.00  0.00            
ATOM    174  HZ1 LYS A  10      -8.555 -10.970  20.820  1.00  0.00            
ATOM    175  HZ2 LYS A  10     -10.111 -10.541  20.508  1.00  0.00            
ATOM    176  HZ3 LYS A  10      -9.232 -11.330  19.365  1.00  0.00            
ATOM    177  C   LYS A  10      -8.361  -5.493  15.575  1.00  0.00            
ATOM    178  O   LYS A  10      -7.848  -6.522  15.138  1.00  0.00            
ATOM    179  N   PRO A  11      -7.777  -4.285  15.428  1.00  0.00            
ATOM    180  CD  PRO A  11      -8.325  -2.974  15.735  1.00  0.00            
ATOM    181  CA  PRO A  11      -6.423  -4.125  14.904  1.00  0.00            
ATOM    182  HA  PRO A  11      -6.376  -4.572  13.911  1.00  0.00            
ATOM    183  CB  PRO A  11      -6.165  -2.615  14.789  1.00  0.00            
ATOM    184  HB3 PRO A  11      -5.662  -2.367  13.855  1.00  0.00            
ATOM    185  HB2 PRO A  11      -5.578  -2.260  15.638  1.00  0.00            
ATOM    186  CG  PRO A  11      -7.556  -1.995  14.855  1.00  0.00            
ATOM    187  HG3 PRO A  11      -7.998  -1.975  13.857  1.00  0.00            
ATOM    188  HG2 PRO A  11      -7.535  -0.994  15.287  1.00  0.00            
ATOM    189  HD3 PRO A  11      -9.378  -2.897  15.489  1.00  0.00            
ATOM    190  HD2 PRO A  11      -8.158  -2.745  16.789  1.00  0.00            
ATOM    191  C   PRO A  11      -5.405  -4.790  15.834  1.00  0.00            
ATOM    192  O   PRO A  11      -5.353  -4.499  17.027  1.00  0.00            
ATOM    193  N   VAL A  12      -4.612  -5.696  15.267  1.00  0.00            
ATOM    194  H   VAL A  12      -4.764  -5.899  14.285  1.00  0.00            
ATOM    195  CA  VAL A  12      -3.477  -6.411  15.871  1.00  0.00            
ATOM    196  HA  VAL A  12      -2.809  -5.678  16.321  1.00  0.00            
ATOM    197  CB  VAL A  12      -3.977  -7.357  16.995  1.00  0.00            
ATOM    198  HB  VAL A  12      -4.480  -6.737  17.736  1.00  0.00            
ATOM    199  CG1 VAL A  12      -5.009  -8.394  16.537  1.00  0.00            
ATOM    200 HG11 VAL A  12      -5.309  -9.013  17.381  1.00  0.00            
ATOM    201 HG12 VAL A  12      -5.894  -7.884  16.158  1.00  0.00            
ATOM    202 HG13 VAL A  12      -4.608  -9.019  15.745  1.00  0.00            
ATOM    203  CG2 VAL A  12      -2.848  -8.043  17.773  1.00  0.00            
ATOM    204 HG21 VAL A  12      -3.257  -8.481  18.683  1.00  0.00            
ATOM    205 HG22 VAL A  12      -2.391  -8.839  17.192  1.00  0.00            
ATOM    206 HG23 VAL A  12      -2.098  -7.306  18.060  1.00  0.00            
ATOM    207  C   VAL A  12      -2.715  -7.109  14.723  1.00  0.00            
ATOM    208  O   VAL A  12      -3.147  -7.022  13.577  1.00  0.00            
ATOM    209  N   THR A  13      -1.560  -7.732  14.987  1.00  0.00            
ATOM    210  H   THR A  13      -1.262  -7.719  15.951  1.00  0.00            
ATOM    211  CA  THR A  13      -0.717  -8.529  14.047  1.00  0.00            
ATOM    212  HA  THR A  13       0.197  -8.755  14.595  1.00  0.00            
ATOM    213  CB  THR A  13      -1.322  -9.912  13.713  1.00  0.00            
ATOM    214  HB  THR A  13      -0.542 -10.536  13.275  1.00  0.00            
ATOM    215  OG1 THR A  13      -2.363  -9.792  12.778  1.00  0.00            
ATOM    216  1HG THR A  13      -2.937 -10.555  12.874  1.00  0.00            
ATOM    217  CG2 THR A  13      -1.889 -10.659  14.923  1.00  0.00            
ATOM    218 HG21 THR A  13      -2.165 -11.673  14.636  1.00  0.00            
ATOM    219 HG22 THR A  13      -1.139 -10.711  15.712  1.00  0.00            
ATOM    220 HG23 THR A  13      -2.774 -10.153  15.299  1.00  0.00            
ATOM    221  C   THR A  13      -0.209  -7.844  12.758  1.00  0.00            
ATOM    222  O   THR A  13       0.643  -8.411  12.074  1.00  0.00            
ATOM    223  N   ARG A  14      -0.639  -6.607  12.457  1.00  0.00            
ATOM    224  H   ARG A  14      -1.424  -6.306  13.022  1.00  0.00            
ATOM    225  CA  ARG A  14      -0.376  -5.806  11.236  1.00  0.00            
ATOM    226  HA  ARG A  14      -0.952  -4.884  11.323  1.00  0.00            
ATOM    227  CB  ARG A  14       1.109  -5.416  11.101  1.00  0.00            
ATOM    228  HB3 ARG A  14       1.243  -4.935  10.131  1.00  0.00            
ATOM    229  HB2 ARG A  14       1.727  -6.315  11.107  1.00  0.00            
ATOM    230  CG  ARG A  14       1.605  -4.460  12.194  1.00  0.00            
ATOM    231  HG3 ARG A  14       1.438  -4.912  13.172  1.00  0.00            
ATOM    232  HG2 ARG A  14       1.050  -3.523  12.143  1.00  0.00            
ATOM    233  CD  ARG A  14       3.108  -4.182  12.040  1.00  0.00            
ATOM    234  HD3 ARG A  14       3.638  -5.135  12.087  1.00  0.00            
ATOM    235  HD2 ARG A  14       3.434  -3.566  12.881  1.00  0.00            
ATOM    236  NE  ARG A  14       3.432  -3.483  10.776  1.00  0.00            
ATOM    237  HE  ARG A  14       2.669  -3.032  10.298  1.00  0.00            
ATOM    238  CZ  ARG A  14       4.627  -3.381  10.221  1.00  0.00            
ATOM    239  NH1 ARG A  14       4.787  -2.719   9.112  1.00  0.00            
ATOM    240 HH11 ARG A  14       3.995  -2.301   8.650  1.00  0.00            
ATOM    241 HH12 ARG A  14       5.701  -2.638   8.709  1.00  0.00            
ATOM    242  NH2 ARG A  14       5.687  -3.926  10.749  1.00  0.00            
ATOM    243 HH21 ARG A  14       5.585  -4.461  11.593  1.00  0.00            
ATOM    244 HH22 ARG A  14       6.587  -3.837  10.315  1.00  0.00            
ATOM    245  C   ARG A  14      -0.899  -6.436   9.943  1.00  0.00            
ATOM    246  O   ARG A  14      -1.780  -5.870   9.306  1.00  0.00            
ATOM    247  N   GLY A  15      -0.326  -7.565   9.540  1.00  0.00            
ATOM    248  H   GLY A  15       0.374  -7.970  10.155  1.00  0.00            
ATOM    249  CA  GLY A  15      -0.698  -8.328   8.352  1.00  0.00            
ATOM    250  HA3 GLY A  15      -0.243  -7.888   7.465  1.00  0.00            
ATOM    251  HA2 GLY A  15      -1.782  -8.324   8.232  1.00  0.00            
ATOM    252  C   GLY A  15      -0.192  -9.757   8.499  1.00  0.00            
ATOM    253  O   GLY A  15       1.011  -9.960   8.623  1.00  0.00            
ATOM    254  N   ALA A  16      -1.105 -10.731   8.529  1.00  0.00            
ATOM    255  H   ALA A  16      -2.074 -10.472   8.441  1.00  0.00            
ATOM    256  CA  ALA A  16      -0.795 -12.131   8.842  1.00  0.00            
ATOM    257  HA  ALA A  16       0.197 -12.186   9.296  1.00  0.00            
ATOM    258  CB  ALA A  16      -1.799 -12.632   9.889  1.00  0.00            
ATOM    259  1HB ALA A  16      -1.608 -13.683  10.107  1.00  0.00            
ATOM    260  2HB ALA A  16      -1.681 -12.053  10.806  1.00  0.00            
ATOM    261  3HB ALA A  16      -2.822 -12.514   9.527  1.00  0.00            
ATOM    262  C   ALA A  16      -0.732 -12.987   7.566  1.00  0.00            
ATOM    263  O   ALA A  16       0.338 -13.192   7.002  1.00  0.00            
ATOM    264  N   GLY A  17      -1.892 -13.366   7.015  1.00  0.00            
ATOM    265  H   GLY A  17      -2.742 -13.169   7.521  1.00  0.00            
ATOM    266  CA  GLY A  17      -2.013 -14.013   5.697  1.00  0.00            
ATOM    267  HA3 GLY A  17      -3.037 -14.354   5.552  1.00  0.00            
ATOM    268  HA2 GLY A  17      -1.358 -14.886   5.676  1.00  0.00            
ATOM    269  C   GLY A  17      -1.632 -13.123   4.501  1.00  0.00            
ATOM    270  O   GLY A  17      -1.965 -13.449   3.372  1.00  0.00            
ATOM    271  N   ALA A  18      -0.966 -11.996   4.757  1.00  0.00            
ATOM    272  H   ALA A  18      -0.689 -11.855   5.715  1.00  0.00            
ATOM    273  CA  ALA A  18      -0.400 -11.063   3.790  1.00  0.00            
ATOM    274  HA  ALA A  18      -0.936 -11.149   2.843  1.00  0.00            
ATOM    275  CB  ALA A  18      -0.620  -9.659   4.375  1.00  0.00            
ATOM    276  1HB ALA A  18      -0.137  -8.908   3.753  1.00  0.00            
ATOM    277  2HB ALA A  18      -1.689  -9.445   4.430  1.00  0.00            
ATOM    278  3HB ALA A  18      -0.184  -9.599   5.373  1.00  0.00            
ATOM    279  C   ALA A  18       1.095 -11.339   3.506  1.00  0.00            
ATOM    280  O   ALA A  18       1.666 -10.751   2.588  1.00  0.00            
ATOM    281  N   GLY A  19       1.743 -12.204   4.300  1.00  0.00            
ATOM    282  H   GLY A  19       1.233 -12.626   5.069  1.00  0.00            
ATOM    283  CA  GLY A  19       3.161 -12.548   4.181  1.00  0.00            
ATOM    284  HA3 GLY A  19       3.719 -11.987   4.931  1.00  0.00            
ATOM    285  HA2 GLY A  19       3.534 -12.270   3.195  1.00  0.00            
ATOM    286  C   GLY A  19       3.420 -14.038   4.419  1.00  0.00            
ATOM    287  O   GLY A  19       3.213 -14.547   5.514  1.00  0.00            
ATOM    288  N   GLY A  20       3.901 -14.754   3.402  1.00  0.00            
ATOM    289  H   GLY A  20       4.048 -14.302   2.511  1.00  0.00            
ATOM    290  CA  GLY A  20       4.149 -16.197   3.505  1.00  0.00            
ATOM    291  HA3 GLY A  20       3.227 -16.689   3.818  1.00  0.00            
ATOM    292  HA2 GLY A  20       4.910 -16.385   4.263  1.00  0.00            
ATOM    293  C   GLY A  20       4.616 -16.798   2.184  1.00  0.00            
ATOM    294  O   GLY A  20       5.420 -16.186   1.480  1.00  0.00            
ATOM    295  N   ARG A  21       4.061 -17.955   1.798  1.00  0.00            
ATOM    296  H   ARG A  21       3.408 -18.391   2.435  1.00  0.00            
ATOM    297  CA  ARG A  21       4.144 -18.508   0.429  1.00  0.00            
ATOM    298  HA  ARG A  21       5.158 -18.348   0.063  1.00  0.00            
ATOM    299  CB  ARG A  21       3.866 -20.030   0.474  1.00  0.00            
ATOM    300  HB3 ARG A  21       2.826 -20.180   0.771  1.00  0.00            
ATOM    301  HB2 ARG A  21       4.493 -20.472   1.251  1.00  0.00            
ATOM    302  CG  ARG A  21       4.105 -20.827  -0.828  1.00  0.00            
ATOM    303  HG3 ARG A  21       3.478 -20.440  -1.630  1.00  0.00            
ATOM    304  HG2 ARG A  21       3.795 -21.857  -0.649  1.00  0.00            
ATOM    305  CD  ARG A  21       5.566 -20.834  -1.304  1.00  0.00            
ATOM    306  HD3 ARG A  21       6.198 -21.288  -0.539  1.00  0.00            
ATOM    307  HD2 ARG A  21       5.895 -19.802  -1.444  1.00  0.00            
ATOM    308  NE  ARG A  21       5.729 -21.546  -2.591  1.00  0.00            
ATOM    309  HE  ARG A  21       5.813 -20.962  -3.406  1.00  0.00            
ATOM    310  CZ  ARG A  21       5.800 -22.851  -2.793  1.00  0.00            
ATOM    311  NH1 ARG A  21       5.981 -23.314  -3.998  1.00  0.00            
ATOM    312 HH11 ARG A  21       6.128 -22.691  -4.770  1.00  0.00            
ATOM    313 HH12 ARG A  21       6.043 -24.304  -4.145  1.00  0.00            
ATOM    314  NH2 ARG A  21       5.684 -23.717  -1.826  1.00  0.00            
ATOM    315 HH21 ARG A  21       5.535 -23.374  -0.894  1.00  0.00            
ATOM    316 HH22 ARG A  21       5.757 -24.702  -1.999  1.00  0.00            
ATOM    317  C   ARG A  21       3.226 -17.717  -0.522  1.00  0.00            
ATOM    318  O   ARG A  21       2.389 -18.290  -1.213  1.00  0.00            
ATOM    319  N   GLN A  22       3.362 -16.392  -0.514  1.00  0.00            
ATOM    320  H   GLN A  22       4.104 -16.000   0.049  1.00  0.00            
ATOM    321  CA  GLN A  22       2.643 -15.499  -1.416  1.00  0.00            
ATOM    322  HA  GLN A  22       1.574 -15.622  -1.235  1.00  0.00            
ATOM    323  CB  GLN A  22       3.042 -14.041  -1.120  1.00  0.00            
ATOM    324  HB3 GLN A  22       4.107 -13.925  -1.317  1.00  0.00            
ATOM    325  HB2 GLN A  22       2.869 -13.840  -0.062  1.00  0.00            
ATOM    326  CG  GLN A  22       2.280 -12.982  -1.941  1.00  0.00            
ATOM    327  HG3 GLN A  22       2.557 -13.060  -2.991  1.00  0.00            
ATOM    328  HG2 GLN A  22       2.568 -11.992  -1.587  1.00  0.00            
ATOM    329  CD  GLN A  22       0.770 -13.108  -1.790  1.00  0.00            
ATOM    330  OE1 GLN A  22       0.234 -13.073  -0.700  1.00  0.00            
ATOM    331  NE2 GLN A  22       0.019 -13.346  -2.844  1.00  0.00            
ATOM    332 HE21 GLN A  22       0.358 -13.352  -3.800  1.00  0.00            
ATOM    333 HE22 GLN A  22      -0.966 -13.351  -2.638  1.00  0.00            
ATOM    334  C   GLN A  22       2.942 -15.890  -2.866  1.00  0.00            
ATOM    335  O   GLN A  22       4.021 -16.397  -3.188  1.00  0.00            
ATOM    336  N   ARG A  23       1.978 -15.647  -3.748  1.00  0.00            
ATOM    337  H   ARG A  23       1.108 -15.260  -3.402  1.00  0.00            
ATOM    338  CA  ARG A  23       2.119 -15.855  -5.183  1.00  0.00            
ATOM    339  HA  ARG A  23       3.176 -16.010  -5.411  1.00  0.00            
ATOM    340  CB  ARG A  23       1.348 -17.130  -5.547  1.00  0.00            
ATOM    341  HB3 ARG A  23       0.282 -16.964  -5.382  1.00  0.00            
ATOM    342  HB2 ARG A  23       1.677 -17.924  -4.874  1.00  0.00            
ATOM    343  CG  ARG A  23       1.578 -17.601  -6.987  1.00  0.00            
ATOM    344  HG3 ARG A  23       2.647 -17.729  -7.166  1.00  0.00            
ATOM    345  HG2 ARG A  23       1.176 -16.867  -7.686  1.00  0.00            
ATOM    346  CD  ARG A  23       0.861 -18.942  -7.172  1.00  0.00            
ATOM    347  HD3 ARG A  23      -0.200 -18.801  -6.953  1.00  0.00            
ATOM    348  HD2 ARG A  23       1.273 -19.661  -6.458  1.00  0.00            
ATOM    349  NE  ARG A  23       1.017 -19.470  -8.538  1.00  0.00            
ATOM    350  HE  ARG A  23       1.614 -18.955  -9.163  1.00  0.00            
ATOM    351  CZ  ARG A  23       0.431 -20.556  -9.016  1.00  0.00            
ATOM    352  NH1 ARG A  23       0.601 -20.920 -10.255  1.00  0.00            
ATOM    353 HH11 ARG A  23       1.170 -20.372 -10.875  1.00  0.00            
ATOM    354 HH12 ARG A  23       0.133 -21.736 -10.607  1.00  0.00            
ATOM    355  NH2 ARG A  23      -0.335 -21.307  -8.275  1.00  0.00            
ATOM    356 HH21 ARG A  23      -0.512 -21.038  -7.325  1.00  0.00            
ATOM    357 HH22 ARG A  23      -0.773 -22.125  -8.652  1.00  0.00            
ATOM    358  C   ARG A  23       1.664 -14.607  -5.928  1.00  0.00            
ATOM    359  O   ARG A  23       0.616 -14.041  -5.622  1.00  0.00            
ATOM    360  N   GLY A  24       2.463 -14.193  -6.900  1.00  0.00            
ATOM    361  H   GLY A  24       3.366 -14.633  -7.006  1.00  0.00            
ATOM    362  CA  GLY A  24       2.197 -13.071  -7.792  1.00  0.00            
ATOM    363  HA3 GLY A  24       2.092 -12.152  -7.215  1.00  0.00            
ATOM    364  HA2 GLY A  24       1.275 -13.250  -8.344  1.00  0.00            
ATOM    365  C   GLY A  24       3.347 -12.913  -8.783  1.00  0.00            
ATOM    366  O   GLY A  24       4.337 -13.639  -8.703  1.00  0.00            
ATOM    367  N   GLN A  25       3.194 -11.990  -9.726  1.00  0.00            
ATOM    368  H   GLN A  25       2.343 -11.448  -9.725  1.00  0.00            
ATOM    369  CA  GLN A  25       4.265 -11.500 -10.598  1.00  0.00            
ATOM    370  HA  GLN A  25       5.215 -11.956 -10.312  1.00  0.00            
ATOM    371  CB  GLN A  25       3.971 -11.893 -12.061  1.00  0.00            
ATOM    372  HB3 GLN A  25       4.756 -11.492 -12.704  1.00  0.00            
ATOM    373  HB2 GLN A  25       3.026 -11.442 -12.368  1.00  0.00            
ATOM    374  CG  GLN A  25       3.883 -13.417 -12.289  1.00  0.00            
ATOM    375  HG3 GLN A  25       3.613 -13.603 -13.329  1.00  0.00            
ATOM    376  HG2 GLN A  25       3.094 -13.841 -11.669  1.00  0.00            
ATOM    377  CD  GLN A  25       5.199 -14.147 -12.018  1.00  0.00            
ATOM    378  OE1 GLN A  25       6.255 -13.761 -12.485  1.00  0.00            
ATOM    379  NE2 GLN A  25       5.198 -15.214 -11.251  1.00  0.00            
ATOM    380 HE21 GLN A  25       4.381 -15.458 -10.733  1.00  0.00            
ATOM    381 HE22 GLN A  25       6.109 -15.592 -11.058  1.00  0.00            
ATOM    382  C   GLN A  25       4.412  -9.979 -10.384  1.00  0.00            
ATOM    383  O   GLN A  25       3.536  -9.352  -9.782  1.00  0.00            
ATOM    384  N   ASN A  26       5.514  -9.377 -10.844  1.00  0.00            
ATOM    385  H   ASN A  26       6.167  -9.956 -11.354  1.00  0.00            
ATOM    386  CA  ASN A  26       5.906  -7.960 -10.658  1.00  0.00            
ATOM    387  HA  ASN A  26       6.832  -7.818 -11.220  1.00  0.00            
ATOM    388  CB  ASN A  26       4.863  -7.012 -11.280  1.00  0.00            
ATOM    389  HB3 ASN A  26       5.282  -6.008 -11.327  1.00  0.00            
ATOM    390  HB2 ASN A  26       3.983  -6.973 -10.639  1.00  0.00            
ATOM    391  CG  ASN A  26       4.445  -7.405 -12.682  1.00  0.00            
ATOM    392  OD1 ASN A  26       5.240  -7.456 -13.599  1.00  0.00            
ATOM    393  ND2 ASN A  26       3.189  -7.723 -12.883  1.00  0.00            
ATOM    394 HD21 ASN A  26       2.533  -7.726 -12.126  1.00  0.00            
ATOM    395 HD22 ASN A  26       2.944  -7.962 -13.827  1.00  0.00            
ATOM    396  C   ASN A  26       6.222  -7.503  -9.215  1.00  0.00            
ATOM    397  O   ASN A  26       6.990  -6.564  -9.021  1.00  0.00            
ATOM    398  N   LYS A  27       5.640  -8.140  -8.193  1.00  0.00            
ATOM    399  H   LYS A  27       4.982  -8.878  -8.420  1.00  0.00            
ATOM    400  CA  LYS A  27       5.930  -7.914  -6.769  1.00  0.00            
ATOM    401  HA  LYS A  27       6.814  -7.283  -6.670  1.00  0.00            
ATOM    402  CB  LYS A  27       4.728  -7.202  -6.094  1.00  0.00            
ATOM    403  HB3 LYS A  27       4.926  -7.134  -5.023  1.00  0.00            
ATOM    404  HB2 LYS A  27       3.845  -7.827  -6.234  1.00  0.00            
ATOM    405  CG  LYS A  27       4.417  -5.779  -6.631  1.00  0.00            
ATOM    406  HG3 LYS A  27       4.208  -5.841  -7.699  1.00  0.00            
ATOM    407  HG2 LYS A  27       5.300  -5.154  -6.493  1.00  0.00            
ATOM    408  CD  LYS A  27       3.206  -5.102  -5.938  1.00  0.00            
ATOM    409  HD3 LYS A  27       3.384  -5.077  -4.862  1.00  0.00            
ATOM    410  HD2 LYS A  27       2.321  -5.703  -6.143  1.00  0.00            
ATOM    411  CE  LYS A  27       2.912  -3.671  -6.438  1.00  0.00            
ATOM    412  HE3 LYS A  27       2.723  -3.724  -7.515  1.00  0.00            
ATOM    413  HE2 LYS A  27       3.809  -3.059  -6.299  1.00  0.00            
ATOM    414  NZ  LYS A  27       1.741  -3.027  -5.755  1.00  0.00            
ATOM    415  HZ1 LYS A  27       1.527  -2.123  -6.163  1.00  0.00            
ATOM    416  HZ2 LYS A  27       0.897  -3.580  -5.837  1.00  0.00            
ATOM    417  HZ3 LYS A  27       1.891  -2.855  -4.766  1.00  0.00            
ATOM    418  C   LYS A  27       6.260  -9.279  -6.143  1.00  0.00            
ATOM    419  O   LYS A  27       5.475 -10.208  -6.301  1.00  0.00            
ATOM    420  N   GLU A  28       7.395  -9.398  -5.444  1.00  0.00            
ATOM    421  H   GLU A  28       8.047  -8.632  -5.442  1.00  0.00            
ATOM    422  CA  GLU A  28       7.811 -10.640  -4.747  1.00  0.00            
ATOM    423  HA  GLU A  28       7.925 -11.449  -5.471  1.00  0.00            
ATOM    424  CB  GLU A  28       9.169 -10.401  -4.048  1.00  0.00            
ATOM    425  HB3 GLU A  28       9.046  -9.606  -3.309  1.00  0.00            
ATOM    426  HB2 GLU A  28       9.895 -10.062  -4.788  1.00  0.00            
ATOM    427  CG  GLU A  28       9.718 -11.665  -3.350  1.00  0.00            
ATOM    428  HG3 GLU A  28      10.059 -12.371  -4.109  1.00  0.00            
ATOM    429  HG2 GLU A  28       8.913 -12.146  -2.798  1.00  0.00            
ATOM    430  CD  GLU A  28      10.844 -11.384  -2.343  1.00  0.00            
ATOM    431  OE1 GLU A  28      11.550 -10.365  -2.518  1.00  0.00            
ATOM    432  OE2 GLU A  28      10.926 -12.166  -1.362  1.00  0.00            
ATOM    433  C   GLU A  28       6.760 -11.078  -3.713  1.00  0.00            
ATOM    434  O   GLU A  28       6.280 -12.211  -3.713  1.00  0.00            
ATOM    435  N   ARG A  29       6.360 -10.135  -2.857  1.00  0.00            
ATOM    436  H   ARG A  29       6.839  -9.246  -2.897  1.00  0.00            
ATOM    437  CA  ARG A  29       5.278 -10.294  -1.885  1.00  0.00            
ATOM    438  HA  ARG A  29       4.650 -11.138  -2.167  1.00  0.00            
ATOM    439  CB  ARG A  29       5.853 -10.577  -0.485  1.00  0.00            
ATOM    440  HB3 ARG A  29       5.031 -10.615   0.232  1.00  0.00            
ATOM    441  HB2 ARG A  29       6.530  -9.770  -0.195  1.00  0.00            
ATOM    442  CG  ARG A  29       6.614 -11.904  -0.440  1.00  0.00            
ATOM    443  HG3 ARG A  29       7.457 -11.867  -1.125  1.00  0.00            
ATOM    444  HG2 ARG A  29       5.951 -12.718  -0.732  1.00  0.00            
ATOM    445  CD  ARG A  29       7.154 -12.165   0.959  1.00  0.00            
ATOM    446  HD3 ARG A  29       6.313 -12.239   1.653  1.00  0.00            
ATOM    447  HD2 ARG A  29       7.793 -11.328   1.253  1.00  0.00            
ATOM    448  NE  ARG A  29       7.941 -13.405   0.976  1.00  0.00            
ATOM    449  HE  ARG A  29       8.247 -13.748   0.075  1.00  0.00
[truncated: 2,875,755 more chars]
