# Supplementary material for: DIPEND: An Open-Source Pipeline to Generate Ensembles of Disordered Segments Using Neighbor-Dependent Backbone Preferences
Source: Biomolecules. 2021 Oct 12;11(10):1505. doi: 10.3390/biom11101505 (PMC8534045; doi:10.3390/biom11101505)
Supplement: Supplementary file 1 [file biomolecules-11-01505-s001.zip › Supplementary/CD3e/distribution.in]

#Resnum Phi Psi Stdev Weight Filename
25-35 -120 120 10 0.40
