# Supplementary material for: DIPEND: An Open-Source Pipeline to Generate Ensembles of Disordered Segments Using Neighbor-Dependent Backbone Preferences
Source: Biomolecules. 2021 Oct 12;11(10):1505. doi: 10.3390/biom11101505 (PMC8534045; doi:10.3390/biom11101505)
Supplement: Supplementary file 1 [file biomolecules-11-01505-s001.zip › Supplementary/CD3e/cd3e_nativeshifts_ile57del.str]

data_18889_modified

# NOTE that this is file is a modified version of the original BMRB entry 18889.
# This file is part of the supplementary data for the manuscript
# Harmat et al.: DIPEND: an open-source pipeline to generate ensembles of disordered 
# segments using neighbor-dependent backbone preferences
#
# Mofifications relative to the original entry:
# 1) Only the chemical shifts for the native state have been retained
#    (those for the denatured state in 6M urea have been deleted)
# 2) Chemical shifts for the C-terminal residue ILE57 were removed.
 
 
#######################
#  Entry information  #
#######################

save_entry_information
   _Entry.Sf_category                    entry_information
   _Entry.Sf_framecode                   entry_information
   _Entry.ID                             18889
   _Entry.Title                         
;
CD3e cyt
;
   _Entry.Type                           macromolecule
   _Entry.Version_type                   original
   _Entry.Submission_date                2012-12-11
   _Entry.Accession_date                 2012-12-11
   _Entry.Last_release_date              2013-10-15
   _Entry.Original_release_date          2013-10-15
   _Entry.Origination                    author
   _Entry.NMR_STAR_version               3.1.1.61
   _Entry.Original_NMR_STAR_version      3.1
   _Entry.Experimental_method            NMR
   _Entry.Experimental_method_subtype    solution
   _Entry.Details                       'CD3e cytosolyc domain in native and disordered state'
   _Entry.BMRB_internal_directory_name   .

   loop_
      _Entry_author.Ordinal
      _Entry_author.Given_name
      _Entry_author.Family_name
      _Entry_author.First_initial
      _Entry_author.Middle_initials
      _Entry_author.Family_title
      _Entry_author.Entry_ID

      1 Maxim Mayzel . . . 18889 

   stop_

   loop_
      _SG_project.SG_project_ID
      _SG_project.Project_name
      _SG_project.Full_name_of_center
      _SG_project.Initial_of_center
      _SG_project.Entry_ID

      1 'not applicable' 'not applicable' . 18889 

   stop_

   loop_
      _Entry_src.ID
      _Entry_src.Project_name
      _Entry_src.Organization_full_name
      _Entry_src.Organization_initials
      _Entry_src.Entry_ID

      1 . 'Swedish NMR Centrum' . 18889 

   stop_

   loop_
      _Data_set.Type
      _Data_set.Count
      _Data_set.Entry_ID

      assigned_chemical_shifts 2 18889 

   stop_

   loop_
      _Datum.Type
      _Datum.Count
      _Datum.Entry_ID

      '13C chemical shifts' 304 18889 
      '15N chemical shifts'  94 18889 
      '1H chemical shifts'   94 18889 

   stop_

   loop_
      _Release.Release_number
      _Release.Format_type
      _Release.Format_version
      _Release.Date
      _Release.Submission_date
      _Release.Type
      _Release.Author
      _Release.Detail
      _Release.Entry_ID

      1 . . 2013-10-15 2012-12-11 original author . 18889 

   stop_

   loop_
      _Related_entries.Database_name
      _Related_entries.Database_accession_code
      _Related_entries.Relationship
      _Related_entries.Entry_ID

      BMRB 18890 'CD3g in native state' 18889 

   stop_

save_


###############
#  Citations  #
###############

save_entry_citation
   _Citation.Sf_category                  citations
   _Citation.Sf_framecode                 entry_citation
   _Citation.Entry_ID                     18889
   _Citation.ID                           1
   _Citation.Class                       'entry citation'
   _Citation.CAS_abstract_code            .
   _Citation.MEDLINE_UI_code              .
   _Citation.DOI                          .
   _Citation.PubMed_ID                    23667548
   _Citation.Full_citation                .
   _Citation.Title                       'Highly efficient NMR assignment of intrinsically disordered proteins: application to B- and T cell receptor domains'
   _Citation.Status                       published
   _Citation.Type                         journal
   _Citation.Journal_abbrev              'PLoS One'
   _Citation.Journal_name_full            .
   _Citation.Journal_volume               8
   _Citation.Journal_issue                5
   _Citation.Journal_ASTM                 .
   _Citation.Journal_ISSN                 .
   _Citation.Journal_CSD                  .
   _Citation.Book_title                   .
   _Citation.Book_chapter_title           .
   _Citation.Book_volume                  .
   _Citation.Book_series                  .
   _Citation.Book_publisher               .
   _Citation.Book_publisher_city          .
   _Citation.Book_ISBN                    .
   _Citation.Conference_title             .
   _Citation.Conference_site              .
   _Citation.Conference_state_province    .
   _Citation.Conference_country           .
   _Citation.Conference_start_date        .
   _Citation.Conference_end_date          .
   _Citation.Conference_abstract_number   .
   _Citation.Thesis_institution           .
   _Citation.Thesis_institution_city      .
   _Citation.Thesis_institution_country   .
   _Citation.WWW_URL                      .
   _Citation.Page_first                   e62947
   _Citation.Page_last                    e62947
   _Citation.Year                         2013
   _Citation.Details                      .

   loop_
      _Citation_author.Ordinal
      _Citation_author.Given_name
      _Citation_author.Family_name
      _Citation_author.First_initial
      _Citation_author.Middle_initials
      _Citation_author.Family_title
      _Citation_author.Entry_ID
      _Citation_author.Citation_ID

      1 Linnea    Isaksson  . . . 18889 1 
      2 Maxim     Mayzel    . . . 18889 1 
      3 Maria     Saline    . . . 18889 1 
      4 Anders    Pedersen  . . . 18889 1 
      5 Bernhard  Brutscher . . . 18889 1 
      6 Goran     Karlsson  . . . 18889 1 
      7 Vladislav Orekhov   . . . 18889 1 

   stop_

   loop_
      _Citation_keyword.Keyword
      _Citation_keyword.Entry_ID
      _Citation_keyword.Citation_ID

      IDP 18889 1 

   stop_

save_


#############################################
#  Molecular system (assembly) description  #
#############################################

save_assembly
   _Assembly.Sf_category                       assembly
   _Assembly.Sf_framecode                      assembly
   _Assembly.Entry_ID                          18889
   _Assembly.ID                                1
   _Assembly.Name                              CD3e
   _Assembly.BMRB_code                         .
   _Assembly.Number_of_components              1
   _Assembly.Organic_ligands                   0
   _Assembly.Metal_ions                        0
   _Assembly.Non_standard_bonds                no
   _Assembly.Ambiguous_conformational_states   .
   _Assembly.Ambiguous_chem_comp_sites         .
   _Assembly.Molecules_in_chemical_exchange    .
   _Assembly.Paramagnetic                      no
   _Assembly.Thiol_state                      'not present'
   _Assembly.Molecular_mass                    6390.3331
   _Assembly.Enzyme_commission_number          .
   _Assembly.Details                           .
   _Assembly.DB_query_date                     .
   _Assembly.DB_query_revised_last_date        .

   loop_
      _Entity_assembly.ID
      _Entity_assembly.Entity_assembly_name
      _Entity_assembly.Entity_ID
      _Entity_assembly.Entity_label
      _Entity_assembly.Asym_ID
      _Entity_assembly.PDB_chain_ID
      _Entity_assembly.Experimental_data_reported
      _Entity_assembly.Physical_state
      _Entity_assembly.Conformational_isomer
      _Entity_assembly.Chemical_exchange_state
      _Entity_assembly.Magnetic_equivalence_group_code
      _Entity_assembly.Role
      _Entity_assembly.Details
      _Entity_assembly.Entry_ID
      _Entity_assembly.Assembly_ID

      1 CD3e 1 $CD3e A . yes 'intrinsically disordered' no no . . . 18889 1 

   stop_

   loop_
      _Assembly_bio_function.Biological_function
      _Assembly_bio_function.Entry_ID
      _Assembly_bio_function.Assembly_ID

      'T-cell receptor signaling upon ITAM phosphorylation' 18889 1 

   stop_

save_


    ####################################
    #  Biological polymers and ligands #
    ####################################

save_CD3e
   _Entity.Sf_category                       entity
   _Entity.Sf_framecode                      CD3e
   _Entity.Entry_ID                          18889
   _Entity.ID                                1
   _Entity.BMRB_code                         .
   _Entity.Name                              CD3e
   _Entity.Type                              polymer
   _Entity.Polymer_common_type               .
   _Entity.Polymer_type                      polypeptide(L)
   _Entity.Polymer_type_details              .
   _Entity.Polymer_strand_ID                 A
   _Entity.Polymer_seq_one_letter_code_can   .
   _Entity.Polymer_seq_one_letter_code      
;
SLKNRKAKAKPVTRGAGAGG
RQRGQNKERPPPVPNPDYEP
IRKGQRDLYSGLNQRRI
;
   _Entity.Target_identifier                 .
   _Entity.Polymer_author_defined_seq        .
   _Entity.Polymer_author_seq_details        .
   _Entity.Ambiguous_conformational_states   no
   _Entity.Ambiguous_chem_comp_sites         no
   _Entity.Nstd_monomer                      no
   _Entity.Nstd_chirality                    no
   _Entity.Nstd_linkage                      no
   _Entity.Nonpolymer_comp_ID                .
   _Entity.Nonpolymer_comp_label             .
   _Entity.Number_of_monomers                57
   _Entity.Number_of_nonpolymer_components   .
   _Entity.Paramagnetic                      no
   _Entity.Thiol_state                      'not present'
   _Entity.Src_method                        .
   _Entity.Parent_entity_ID                  1
   _Entity.Fragment                          .
   _Entity.Mutation                          .
   _Entity.EC_number                         .
   _Entity.Calc_isoelectric_point            .
   _Entity.Formula_weight                    6390.3331
   _Entity.Formula_weight_exptl              .
   _Entity.Formula_weight_exptl_meth         .
   _Entity.Details                           .
   _Entity.DB_query_date                     .
   _Entity.DB_query_revised_last_date        2015-11-25

   loop_
      _Entity_db_link.Ordinal
      _Entity_db_link.Author_supplied
      _Entity_db_link.Database_code
      _Entity_db_link.Accession_code
      _Entity_db_link.Entry_mol_code
      _Entity_db_link.Entry_mol_name
      _Entity_db_link.Entry_experimental_method
      _Entity_db_link.Entry_structure_resolution
      _Entity_db_link.Entry_relation_type
      _Entity_db_link.Entry_details
      _Entity_db_link.Chimera_segment_ID
      _Entity_db_link.Seq_query_to_submitted_percent
      _Entity_db_link.Seq_subject_length
      _Entity_db_link.Seq_identity
      _Entity_db_link.Seq_positive
      _Entity_db_link.Seq_homology_expectation_val
      _Entity_db_link.Seq_align_begin
      _Entity_db_link.Seq_align_end
      _Entity_db_link.Seq_difference_details
      _Entity_db_link.Seq_alignment_details
      _Entity_db_link.Entry_ID
      _Entity_db_link.Entity_ID

       1 yes UNP  P07766       .  CD3g                                                                                                                             . . . . .   .      .    .      .   .        . . . . 18889 1 
       2 no  DBJ  BAB71849     . "CD3 epsilon FN18+ [Macaca fascicularis]"                                                                                         . . . . . 96.49 198  98.18 100.00 7.11e-29 . . . . 18889 1 
       3 no  DBJ  BAB71850     . "CD3 epsilon FN18- [Macaca fascicularis]"                                                                                         . . . . . 96.49 198  98.18 100.00 8.08e-29 . . . . 18889 1 
       4 no  DBJ  BAF85301     . "unnamed protein product [Homo sapiens]"                                                                                          . . . . . 96.49 207 100.00 100.00 5.44e-29 . . . . 18889 1 
       5 no  DBJ  BAJ16130     . "CD3e molecule, epsilon (CD3-TCR complex) [Homo sapiens]"                                                                         . . . . . 96.49 207 100.00 100.00 4.49e-29 . . . . 18889 1 
       6 no  DBJ  BAJ16131     . "CD3e molecule, epsilon (CD3-TCR complex) [Pan troglodytes]"                                                                      . . . . . 96.49 207  98.18 100.00 1.08e-28 . . . . 18889 1 
       7 no  EMBL CAA27516     . "20K polypeptide [Homo sapiens]"                                                                                                  . . . . . 96.49 207 100.00 100.00 5.44e-29 . . . . 18889 1 
       8 no  GB   AAA52295     . "membrane protein [Homo sapiens]"                                                                                                 . . . . . 96.49 207 100.00 100.00 5.44e-29 . . . . 18889 1 
       9 no  GB   AAH49847     . "CD3e molecule, epsilon (CD3-TCR complex) [Homo sapiens]"                                                                         . . . . . 96.49 207 100.00 100.00 5.44e-29 . . . . 18889 1 
      10 no  GB   AAV38740     . "CD3E antigen, epsilon polypeptide (TiT3 complex) [synthetic construct]"                                                          . . . . . 96.49 208 100.00 100.00 5.45e-29 . . . . 18889 1 
      11 no  GB   AAX42814     . "CD3E antigen epsilon polypeptide, partial [synthetic construct]"                                                                 . . . . . 96.49 208 100.00 100.00 5.45e-29 . . . . 18889 1 
      12 no  GB   AAX42815     . "CD3E antigen epsilon polypeptide, partial [synthetic construct]"                                                                 . . . . . 96.49 208 100.00 100.00 5.45e-29 . . . . 18889 1 
      13 no  REF  NP_000724    . "T-cell surface glycoprotein CD3 epsilon chain precursor [Homo sapiens]"                                                          . . . . . 96.49 207 100.00 100.00 5.44e-29 . . . . 18889 1 
      14 no  REF  NP_001270544 . "T-cell surface glycoprotein CD3 epsilon chain precursor [Macaca fascicularis]"                                                   . . . . . 96.49 198  98.18 100.00 8.08e-29 . . . . 18889 1 
      15 no  REF  XP_001097204 . "PREDICTED: t-cell surface glycoprotein CD3 epsilon chain [Macaca mulatta]"                                                       . . . . . 96.49 198  98.18 100.00 6.96e-29 . . . . 18889 1 
      16 no  REF  XP_002822594 . "PREDICTED: T-cell surface glycoprotein CD3 epsilon chain [Pongo abelii]"                                                         . . . . . 96.49 198  98.18 100.00 1.09e-28 . . . . 18889 1 
      17 no  REF  XP_003253275 . "PREDICTED: T-cell surface glycoprotein CD3 epsilon chain [Nomascus leucogenys]"                                                  . . . . . 96.49 198 100.00 100.00 2.04e-29 . . . . 18889 1 
      18 no  SP   P07766       . "RecName: Full=T-cell surface glycoprotein CD3 epsilon chain; AltName: Full=T-cell surface antigen T3/Leu-4 epsilon chain; AltNa" . . . . . 96.49 207 100.00 100.00 5.44e-29 . . . . 18889 1 
      19 no  SP   Q95LI5       . "RecName: Full=T-cell surface glycoprotein CD3 epsilon chain; AltName: CD_antigen=CD3e; Flags: Precursor"                         . . . . . 96.49 198  98.18 100.00 7.11e-29 . . . . 18889 1 

   stop_

   loop_
      _Entity_comp_index.ID
      _Entity_comp_index.Auth_seq_ID
      _Entity_comp_index.Comp_ID
      _Entity_comp_index.Comp_label
      _Entity_comp_index.Entry_ID
      _Entity_comp_index.Entity_ID

       1 . SER . 18889 1 
       2 . LEU . 18889 1 
       3 . LYS . 18889 1 
       4 . ASN . 18889 1 
       5 . ARG . 18889 1 
       6 . LYS . 18889 1 
       7 . ALA . 18889 1 
       8 . LYS . 18889 1 
       9 . ALA . 18889 1 
      10 . LYS . 18889 1 
      11 . PRO . 18889 1 
      12 . VAL . 18889 1 
      13 . THR . 18889 1 
      14 . ARG . 18889 1 
      15 . GLY . 18889 1 
      16 . ALA . 18889 1 
      17 . GLY . 18889 1 
      18 . ALA . 18889 1 
      19 . GLY . 18889 1 
      20 . GLY . 18889 1 
      21 . ARG . 18889 1 
      22 . GLN . 18889 1 
      23 . ARG . 18889 1 
      24 . GLY . 18889 1 
      25 . GLN . 18889 1 
      26 . ASN . 18889 1 
      27 . LYS . 18889 1 
      28 . GLU . 18889 1 
      29 . ARG . 18889 1 
      30 . PRO . 18889 1 
      31 . PRO . 18889 1 
      32 . PRO . 18889 1 
      33 . VAL . 18889 1 
      34 . PRO . 18889 1 
      35 . ASN . 18889 1 
      36 . PRO . 18889 1 
      37 . ASP . 18889 1 
      38 . TYR . 18889 1 
      39 . GLU . 18889 1 
      40 . PRO . 18889 1 
      41 . ILE . 18889 1 
      42 . ARG . 18889 1 
      43 . LYS . 18889 1 
      44 . GLY . 18889 1 
      45 . GLN . 18889 1 
      46 . ARG . 18889 1 
      47 . ASP . 18889 1 
      48 . LEU . 18889 1 
      49 . TYR . 18889 1 
      50 . SER . 18889 1 
      51 . GLY . 18889 1 
      52 . LEU . 18889 1 
      53 . ASN . 18889 1 
      54 . GLN . 18889 1 
      55 . ARG . 18889 1 
      56 . ARG . 18889 1 
      57 . ILE . 18889 1 

   stop_

   loop_
      _Entity_poly_seq.Hetero
      _Entity_poly_seq.Mon_ID
      _Entity_poly_seq.Num
      _Entity_poly_seq.Comp_index_ID
      _Entity_poly_seq.Entry_ID
      _Entity_poly_seq.Entity_ID

      . SER  1  1 18889 1 
      . LEU  2  2 18889 1 
      . LYS  3  3 18889 1 
      . ASN  4  4 18889 1 
      . ARG  5  5 18889 1 
      . LYS  6  6 18889 1 
      . ALA  7  7 18889 1 
      . LYS  8  8 18889 1 
      . ALA  9  9 18889 1 
      . LYS 10 10 18889 1 
      . PRO 11 11 18889 1 
      . VAL 12 12 18889 1 
      . THR 13 13 18889 1 
      . ARG 14 14 18889 1 
      . GLY 15 15 18889 1 
      . ALA 16 16 18889 1 
      . GLY 17 17 18889 1 
      . ALA 18 18 18889 1 
      . GLY 19 19 18889 1 
      . GLY 20 20 18889 1 
      . ARG 21 21 18889 1 
      . GLN 22 22 18889 1 
      . ARG 23 23 18889 1 
      . GLY 24 24 18889 1 
      . GLN 25 25 18889 1 
      . ASN 26 26 18889 1 
      . LYS 27 27 18889 1 
      . GLU 28 28 18889 1 
      . ARG 29 29 18889 1 
      . PRO 30 30 18889 1 
      . PRO 31 31 18889 1 
      . PRO 32 32 18889 1 
      . VAL 33 33 18889 1 
      . PRO 34 34 18889 1 
      . ASN 35 35 18889 1 
      . PRO 36 36 18889 1 
      . ASP 37 37 18889 1 
      . TYR 38 38 18889 1 
      . GLU 39 39 18889 1 
      . PRO 40 40 18889 1 
      . ILE 41 41 18889 1 
      . ARG 42 42 18889 1 
      . LYS 43 43 18889 1 
      . GLY 44 44 18889 1 
      . GLN 45 45 18889 1 
      . ARG 46 46 18889 1 
      . ASP 47 47 18889 1 
      . LEU 48 48 18889 1 
      . TYR 49 49 18889 1 
      . SER 50 50 18889 1 
      . GLY 51 51 18889 1 
      . LEU 52 52 18889 1 
      . ASN 53 53 18889 1 
      . GLN 54 54 18889 1 
      . ARG 55 55 18889 1 
      . ARG 56 56 18889 1 
      . ILE 57 57 18889 1 

   stop_

save_


    ####################
    #  Natural source  #
    ####################

save_natural_source
   _Entity_natural_src_list.Sf_category    natural_source
   _Entity_natural_src_list.Sf_framecode   natural_source
   _Entity_natural_src_list.Entry_ID       18889
   _Entity_natural_src_list.ID             1

   loop_
      _Entity_natural_src.ID
      _Entity_natural_src.Entity_ID
      _Entity_natural_src.Entity_label
      _Entity_natural_src.Entity_chimera_segment_ID
      _Entity_natural_src.NCBI_taxonomy_ID
      _Entity_natural_src.Type
      _Entity_natural_src.Common
      _Entity_natural_src.Organism_name_scientific
      _Entity_natural_src.Organism_name_common
      _Entity_natural_src.Organism_acronym
      _Entity_natural_src.ICTVdb_decimal_code
      _Entity_natural_src.Superkingdom
      _Entity_natural_src.Kingdom
      _Entity_natural_src.Genus
      _Entity_natural_src.Species
      _Entity_natural_src.Strain
      _Entity_natural_src.Variant
      _Entity_natural_src.Subvariant
      _Entity_natural_src.Organ
      _Entity_natural_src.Tissue
      _Entity_natural_src.Tissue_fraction
      _Entity_natural_src.Cell_line
      _Entity_natural_src.Cell_type
      _Entity_natural_src.ATCC_number
      _Entity_natural_src.Organelle
      _Entity_natural_src.Cellular_location
      _Entity_natural_src.Fragment
      _Entity_natural_src.Fraction
      _Entity_natural_src.Secretion
      _Entity_natural_src.Plasmid
      _Entity_natural_src.Plasmid_details
      _Entity_natural_src.Gene_mnemonic
      _Entity_natural_src.Dev_stage
      _Entity_natural_src.Details
      _Entity_natural_src.Citation_ID
      _Entity_natural_src.Citation_label
      _Entity_natural_src.Entry_ID
      _Entity_natural_src.Entity_natural_src_list_ID

      1 1 $CD3e . 9606 organism . 'Homo sapiens' Human . . Eukaryota Metazoa Homo sapiens . . . . T-Cells . . T-Cell . . . . . . . . CD3e . 'cytosolic domain UniProt ID P07766' . . 18889 1 

   stop_

save_


    #########################
    #  Experimental source  #
    #########################

save_experimental_source
   _Entity_experimental_src_list.Sf_category    experimental_source
   _Entity_experimental_src_list.Sf_framecode   experimental_source
   _Entity_experimental_src_list.Entry_ID       18889
   _Entity_experimental_src_list.ID             1

   loop_
      _Entity_experimental_src.ID
      _Entity_experimental_src.Entity_ID
      _Entity_experimental_src.Entity_label
      _Entity_experimental_src.Entity_chimera_segment_ID
      _Entity_experimental_src.Production_method
      _Entity_experimental_src.Host_org_scientific_name
      _Entity_experimental_src.Host_org_name_common
      _Entity_experimental_src.Host_org_details
      _Entity_experimental_src.Host_org_NCBI_taxonomy_ID
      _Entity_experimental_src.Host_org_genus
      _Entity_experimental_src.Host_org_species
      _Entity_experimental_src.Host_org_strain
      _Entity_experimental_src.Host_org_variant
      _Entity_experimental_src.Host_org_subvariant
      _Entity_experimental_src.Host_org_organ
      _Entity_experimental_src.Host_org_tissue
      _Entity_experimental_src.Host_org_tissue_fraction
      _Entity_experimental_src.Host_org_cell_line
      _Entity_experimental_src.Host_org_cell_type
      _Entity_experimental_src.Host_org_cellular_location
      _Entity_experimental_src.Host_org_organelle
      _Entity_experimental_src.Host_org_gene
      _Entity_experimental_src.Host_org_culture_collection
      _Entity_experimental_src.Host_org_ATCC_number
      _Entity_experimental_src.Vector_type
      _Entity_experimental_src.PDBview_host_org_vector_name
      _Entity_experimental_src.PDBview_plasmid_name
      _Entity_experimental_src.Vector_name
      _Entity_experimental_src.Vector_details
      _Entity_experimental_src.Vendor_name
      _Entity_experimental_src.Host_org_dev_stage
      _Entity_experimental_src.Details
      _Entity_experimental_src.Citation_ID
      _Entity_experimental_src.Citation_label
      _Entity_experimental_src.Entry_ID
      _Entity_experimental_src.Entity_experimental_src_list_ID

      1 1 $CD3e . 'cell free synthesis' 'Wheat germ - cell freeE. coli - cell free' 'batch cell-free' . . . . . . . . . . . . . . . . . . . . pEXP5-NT . . . 'E. coli S12 extract' . . 18889 1 

   stop_

save_


#####################################
#  Sample contents and methodology  #
#####################################
	 
    ########################
    #  Sample description  #
    ########################

save_Native
   _Sample.Sf_category                      sample
   _Sample.Sf_framecode                     Native
   _Sample.Entry_ID                         18889
   _Sample.ID                               1
   _Sample.Type                             solution
   _Sample.Sub_type                         .
   _Sample.Details                          .
   _Sample.Aggregate_sample_number          .
   _Sample.Solvent_system                  '90% H2O/10% D2O'
   _Sample.Preparation_date                 .
   _Sample.Preparation_expiration_date      .
   _Sample.Polycrystallization_protocol     .
   _Sample.Single_crystal_protocol          .
   _Sample.Crystal_grow_apparatus           .
   _Sample.Crystal_grow_atmosphere          .
   _Sample.Crystal_grow_details             .
   _Sample.Crystal_grow_method              .
   _Sample.Crystal_grow_method_cit_ID       .
   _Sample.Crystal_grow_pH                  .
   _Sample.Crystal_grow_pH_range            .
   _Sample.Crystal_grow_pressure            .
   _Sample.Crystal_grow_pressure_esd        .
   _Sample.Crystal_grow_seeding             .
   _Sample.Crystal_grow_seeding_cit_ID      .
   _Sample.Crystal_grow_temp                .
   _Sample.Crystal_grow_temp_details        .
   _Sample.Crystal_grow_temp_esd            .
   _Sample.Crystal_grow_time                .
   _Sample.Oriented_sample_prep_protocol    .
   _Sample.Lyophilization_cryo_protectant   .
   _Sample.Storage_protocol                 .

   loop_
      _Sample_component.ID
      _Sample_component.Mol_common_name
      _Sample_component.Isotopic_labeling
      _Sample_component.Assembly_ID
      _Sample_component.Assembly_label
      _Sample_component.Entity_ID
      _Sample_component.Entity_label
      _Sample_component.Product_ID
      _Sample_component.Type
      _Sample_component.Concentration_val
      _Sample_component.Concentration_val_min
      _Sample_component.Concentration_val_max
      _Sample_component.Concentration_val_units
      _Sample_component.Concentration_val_err
      _Sample_component.Vendor
      _Sample_component.Vendor_product_name
      _Sample_component.Vendor_product_code
      _Sample_component.Entry_ID
      _Sample_component.Sample_ID

      1  CD3e                '[U-100% 13C; U-100% 15N]' . . 1 $CD3e . .  0.1  . . mM . . . . 18889 1 
      2  DTT                 'natural abundance'        . .  .  .    . .  2.0  . . mM . . . . 18889 1 
      3  EDTA                'natural abundance'        . .  .  .    . .  1.0  . . mM . . . . 18889 1 
      4 'potassium phospate' 'natural abundance'        . .  .  .    . . 20.0  . . mM . . . . 18889 1 
      5  azide               'natural abundance'        . .  .  .    . .  0.02 . . %  . . . . 18889 1 
      6 'Complete EDTA-free' 'natural abundance'        . .  .  .    . .  1.0  . . x  . . . . 18889 1 

   stop_

save_


save_Denatured
   _Sample.Sf_category                      sample
   _Sample.Sf_framecode                     Denatured
   _Sample.Entry_ID                         18889
   _Sample.ID                               2
   _Sample.Type                             solution
   _Sample.Sub_type                         .
   _Sample.Details                          .
   _Sample.Aggregate_sample_number          .
   _Sample.Solvent_system                  '90% H2O/10% D2O'
   _Sample.Preparation_date                 .
   _Sample.Preparation_expiration_date      .
   _Sample.Polycrystallization_protocol     .
   _Sample.Single_crystal_protocol          .
   _Sample.Crystal_grow_apparatus           .
   _Sample.Crystal_grow_atmosphere          .
   _Sample.Crystal_grow_details             .
   _Sample.Crystal_grow_method              .
   _Sample.Crystal_grow_method_cit_ID       .
   _Sample.Crystal_grow_pH                  .
   _Sample.Crystal_grow_pH_range            .
   _Sample.Crystal_grow_pressure            .
   _Sample.Crystal_grow_pressure_esd        .
   _Sample.Crystal_grow_seeding             .
   _Sample.Crystal_grow_seeding_cit_ID      .
   _Sample.Crystal_grow_temp                .
   _Sample.Crystal_grow_temp_details        .
   _Sample.Crystal_grow_temp_esd            .
   _Sample.Crystal_grow_time                .
   _Sample.Oriented_sample_prep_protocol    .
   _Sample.Lyophilization_cryo_protectant   .
   _Sample.Storage_protocol                 .

   loop_
      _Sample_component.ID
      _Sample_component.Mol_common_name
      _Sample_component.Isotopic_labeling
      _Sample_component.Assembly_ID
      _Sample_component.Assembly_label
      _Sample_component.Entity_ID
      _Sample_component.Entity_label
      _Sample_component.Product_ID
      _Sample_component.Type
      _Sample_component.Concentration_val
      _Sample_component.Concentration_val_min
      _Sample_component.Concentration_val_max
      _Sample_component.Concentration_val_units
      _Sample_component.Concentration_val_err
      _Sample_component.Vendor
      _Sample_component.Vendor_product_name
      _Sample_component.Vendor_product_code
      _Sample_component.Entry_ID
      _Sample_component.Sample_ID

      1  CD3e                '[U-100% 13C; U-100% 15N]' . . 1 $CD3e . .  0.1  . . mM . . . . 18889 2 
      2  DTT                 'natural abundance'        . .  .  .    . .  2.0  . . mM . . . . 18889 2 
      3  EDTA                'natural abundance'        . .  .  .    . .  1.0  . . mM . . . . 18889 2 
      4 'potassium phospate' 'natural abundance'        . .  .  .    . . 20.0  . . mM . . . . 18889 2 
      5  azide               'natural abundance'        . .  .  .    . .  0.02 . . %  . . . . 18889 2 
      6 'Complete EDTA-free' 'natural abundance'        . .  .  .    . .  1    . . x  . . . . 18889 2 
      7  Urea                'natural abundance'        . .  .  .    . .  6    . . M  . . . . 18889 2 

   stop_

save_


#######################
#  Sample conditions  #
#######################

save_1
   _Sample_condition_list.Sf_category    sample_conditions
   _Sample_condition_list.Sf_framecode   1
   _Sample_condition_list.Entry_ID       18889
   _Sample_condition_list.ID             1
   _Sample_condition_list.Details        .

   loop_
      _Sample_condition_variable.Type
      _Sample_condition_variable.Val
      _Sample_condition_variable.Val_err
      _Sample_condition_variable.Val_units
      _Sample_condition_variable.Entry_ID
      _Sample_condition_variable.Sample_condition_list_ID

      'ionic strength'   0.020 . M   18889 1 
       pH                6.800 . pH  18889 1 
       pressure          1.000 . atm 18889 1 
       temperature     298.000 . K   18889 1 

   stop_

save_


############################
#  Computer software used  #
############################

save_AutoAssign
   _Software.Sf_category    software
   _Software.Sf_framecode   AutoAssign
   _Software.Entry_ID       18889
   _Software.ID             1
   _Software.Name           AutoAssign
   _Software.Version        2.3.0
   _Software.Details        .

   loop_
      _Vendor.Name
      _Vendor.Address
      _Vendor.Electronic_address
      _Vendor.Entry_ID
      _Vendor.Software_ID

      'Zimmerman, Moseley, Kulikowski and Montelione' . . 18889 1 

   stop_

   loop_
      _Task.Task
      _Task.Entry_ID
      _Task.Software_ID

      'Automatic assignment' 18889 1 

   stop_

save_


save_CcpNmr_Analysis
   _Software.Sf_category    software
   _Software.Sf_framecode   CcpNmr_Analysis
   _Software.Entry_ID       18889
   _Software.ID             2
   _Software.Name           ANALYSIS
   _Software.Version        2.2
   _Software.Details       'The CCPN NMR assignment and data analysis application'

   loop_
      _Vendor.Name
      _Vendor.Address
      _Vendor.Electronic_address
      _Vendor.Entry_ID
      _Vendor.Software_ID

      CCPN 'Department of Biochemistry, Cambridge CB2 1GA, UK' http://www.ccpn.ac.uk 18889 2 

   stop_

   loop_
      _Task.Task
      _Task.Entry_ID
      _Task.Software_ID

      refinement 18889 2 

   stop_

save_


save_MDDNMR
   _Software.Sf_category    software
   _Software.Sf_framecode   MDDNMR
   _Software.Entry_ID       18889
   _Software.ID             3
   _Software.Name           MDDNMR
   _Software.Version        2.1
   _Software.Details        .

   loop_
      _Vendor.Name
      _Vendor.Address
      _Vendor.Electronic_address
      _Vendor.Entry_ID
      _Vendor.Software_ID

      'Swedish NMR Center, University of Gothenburg' . http://nmr.gu.se 18889 3 

   stop_

   loop_
      _Task.Task
      _Task.Entry_ID
      _Task.Software_ID

      'Spectrum processing' 18889 3 

   stop_

save_


save_TANSY
   _Software.Sf_category    software
   _Software.Sf_framecode   TANSY
   _Software.Entry_ID       18889
   _Software.ID             4
   _Software.Name           TANSY
   _Software.Version        1.0
   _Software.Details       'Targeted Acquisition Nmr SpectroscopY'

   loop_
      _Vendor.Name
      _Vendor.Address
      _Vendor.Electronic_address
      _Vendor.Entry_ID
      _Vendor.Software_ID

      'Swedish NMR Center, University of Gothenburg' . . 18889 4 

   stop_

   loop_
      _Task.Task
      _Task.Entry_ID
      _Task.Software_ID

      'Spectra processing & analysis' 18889 4 

   stop_

save_


save_nmrPipe
   _Software.Sf_category    software
   _Software.Sf_framecode   nmrPipe
   _Software.Entry_ID       18889
   _Software.ID             5
   _Software.Name           NMRPipe
   _Software.Version        any
   _Software.Details        .

   loop_
      _Vendor.Name
      _Vendor.Address
      _Vendor.Electronic_address
      _Vendor.Entry_ID
      _Vendor.Software_ID

      'Delaglio, Grzesiek, Vuister, Zhu, Pfeifer and Bax' . . 18889 5 

   stop_

   loop_
      _Task.Task
      _Task.Entry_ID
      _Task.Software_ID

      'Spectrum processing' 18889 5 

   stop_

save_


save_Muti_dimensional_decomposition
   _Method.Sf_category       method
   _Method.Sf_framecode      Muti_dimensional_decomposition
   _Method.Entry_ID          18889
   _Method.ID                1
   _Method.Derivation_type   .
   _Method.Details          'Muti dimensional decomposition'
   _Method.Computer_ID       .
   _Method.Computer_label    .

save_


save_Automated_processing_analysis_and_validation
   _Method.Sf_category       method
   _Method.Sf_framecode      Automated_processing_analysis_and_validation
   _Method.Entry_ID          18889
   _Method.ID                2
   _Method.Derivation_type   .
   _Method.Details          'Automated processing,analysis and validation'
   _Method.Computer_ID       .
   _Method.Computer_label    .

save_


#########################
#  Experimental detail  #
#########################

    ##################################
    #  NMR Spectrometer definitions  #
    ##################################

save_600
   _NMR_spectrometer.Sf_category      NMR_spectrometer
   _NMR_spectrometer.Sf_framecode     600
   _NMR_spectrometer.Entry_ID         18889
   _NMR_spectrometer.ID               1
   _NMR_spectrometer.Details          .
   _NMR_spectrometer.Manufacturer     Varian
   _NMR_spectrometer.Model            UnityPlus
   _NMR_spectrometer.Serial_number    .
   _NMR_spectrometer.Field_strength   600

save_


save_NMR_spectrometer_list
   _NMR_spectrometer_list.Sf_category    NMR_spectrometer_list
   _NMR_spectrometer_list.Sf_framecode   NMR_spectrometer_list
   _NMR_spectrometer_list.Entry_ID       18889
   _NMR_spectrometer_list.ID             1

   loop_
      _NMR_spectrometer_view.ID
      _NMR_spectrometer_view.Name
      _NMR_spectrometer_view.Manufacturer
      _NMR_spectrometer_view.Model
      _NMR_spectrometer_view.Serial_number
      _NMR_spectrometer_view.Field_strength
      _NMR_spectrometer_view.Details
      _NMR_spectrometer_view.Citation_ID
      _NMR_spectrometer_view.Citation_label
      _NMR_spectrometer_view.Entry_ID
      _NMR_spectrometer_view.NMR_spectrometer_list_ID

      1 600 Varian UnityPlus . 600 . . . 18889 1 

   stop_

save_


save_600_Cold
   _NMR_spectrometer_probe.Sf_category         NMR_spectrometer_probe
   _NMR_spectrometer_probe.Sf_framecode        600_Cold
   _NMR_spectrometer_probe.Entry_ID            18889
   _NMR_spectrometer_probe.ID                  1
   _NMR_spectrometer_probe.Details             .
   _NMR_spectrometer_probe.Manufacturer        Varian
   _NMR_spectrometer_probe.Model               .
   _NMR_spectrometer_probe.Serial_number       .
   _NMR_spectrometer_probe.Diameter            .
   _NMR_spectrometer_probe.Rotor_length        .
   _NMR_spectrometer_probe.Rotor_composition   .
   _NMR_spectrometer_probe.Internal_volume     .
   _NMR_spectrometer_probe.Spacer_present      .

   loop_
      _NMR_probe.Type
      _NMR_probe.Entry_ID
      _NMR_probe.NMR_spectrometer_probe_ID

      liquid 18889 1 

   stop_

save_


    #############################
    #  NMR applied experiments  #
    #############################

save_experiment_list
   _Experiment_list.Sf_category    experiment_list
   _Experiment_list.Sf_framecode   experiment_list
   _Experiment_list.Entry_ID       18889
   _Experiment_list.ID             1
   _Experiment_list.Details        .

   loop_
      _Experiment.ID
      _Experiment.Name
      _Experiment.Raw_data_flag
      _Experiment.NMR_spec_expt_ID
      _Experiment.NMR_spec_expt_label
      _Experiment.MS_expt_ID
      _Experiment.MS_expt_label
      _Experiment.SAXS_expt_ID
      _Experiment.SAXS_expt_label
      _Experiment.FRET_expt_ID
      _Experiment.FRET_expt_label
      _Experiment.EMR_expt_ID
      _Experiment.EMR_expt_label
      _Experiment.Sample_ID
      _Experiment.Sample_label
      _Experiment.Sample_state
      _Experiment.Sample_volume
      _Experiment.Sample_volume_units
      _Experiment.Sample_condition_list_ID
      _Experiment.Sample_condition_list_label
      _Experiment.Sample_spinning_rate
      _Experiment.Sample_angle
      _Experiment.NMR_tube_type
      _Experiment.NMR_spectrometer_ID
      _Experiment.NMR_spectrometer_label
      _Experiment.NMR_spectrometer_probe_ID
      _Experiment.NMR_spectrometer_probe_label
      _Experiment.NMR_spectral_processing_ID
      _Experiment.NMR_spectral_processing_label
      _Experiment.Mass_spectrometer_ID
      _Experiment.Mass_spectrometer_label
      _Experiment.Xray_instrument_ID
      _Experiment.Xray_instrument_label
      _Experiment.Fluorescence_instrument_ID
      _Experiment.Fluorescence_instrument_label
      _Experiment.EMR_instrument_ID
      _Experiment.EMR_instrument_label
      _Experiment.Chromatographic_system_ID
      _Experiment.Chromatographic_system_label
      _Experiment.Chromatographic_column_ID
      _Experiment.Chromatographic_column_label
      _Experiment.Entry_ID
      _Experiment.Experiment_list_ID

       1 '3D HNCA'             no 1 $NMR_spectrometer_expt . . . . . . . . 1 $Native    isotropic . . 1 $1 . . . 1 $600 1 $600_Cold . . . . . . . . . . . . . . 18889 1 
       2 '3D HNCACB'           no 1 $NMR_spectrometer_expt . . . . . . . . 1 $Native    isotropic . . 1 $1 . . . 1 $600 1 $600_Cold . . . . . . . . . . . . . . 18889 1 
       3 '3D HN(CA)CO'         no 1 $NMR_spectrometer_expt . . . . . . . . 1 $Native    isotropic . . 1 $1 . . . 1 $600 1 $600_Cold . . . . . . . . . . . . . . 18889 1 
       4 '3D HNCO'             no 1 $NMR_spectrometer_expt . . . . . . . . 1 $Native    isotropic . . 1 $1 . . . 1 $600 1 $600_Cold . . . . . . . . . . . . . . 18889 1 
       5 '3D HN(CO)CA'         no 1 $NMR_spectrometer_expt . . . . . . . . 1 $Native    isotropic . . 1 $1 . . . 1 $600 1 $600_Cold . . . . . . . . . . . . . . 18889 1 
       6 '3D HN(CO)CACB'       no 1 $NMR_spectrometer_expt . . . . . . . . 1 $Native    isotropic . . 1 $1 . . . 1 $600 1 $600_Cold . . . . . . . . . . . . . . 18889 1 
       7 '2D 1H-15N HSQC/HMQC' no 1 $NMR_spectrometer_expt . . . . . . . . 1 $Native    isotropic . . 1 $1 . . . 1 $600 1 $600_Cold . . . . . . . . . . . . . . 18889 1 
       8 '2D 1H-15N HSQC/HMQC' no 1 $NMR_spectrometer_expt . . . . . . . . 2 $Denatured isotropic . . 1 $1 . . . 1 $600 1 $600_Cold . . . . . . . . . . . . . . 18889 1 
       9 '3D HNCA'             no 1 $NMR_spectrometer_expt . . . . . . . . 2 $Denatured isotropic . . 1 $1 . . . 1 $600 1 $600_Cold . . . . . . . . . . . . . . 18889 1 
      10 '3D HNCACB'           no 1 $NMR_spectrometer_expt . . . . . . . . 2 $Denatured isotropic . . 1 $1 . . . 1 $600 1 $600_Cold . . . . . . . . . . . . . . 18889 1 
      11 '3D HN(CA)CO'         no 1 $NMR_spectrometer_expt . . . . . . . . 2 $Denatured isotropic . . 1 $1 . . . 1 $600 1 $600_Cold . . . . . . . . . . . . . . 18889 1 
      12 '3D HNCO'             no 1 $NMR_spectrometer_expt . . . . . . . . 2 $Denatured isotropic . . 1 $1 . . . 1 $600 1 $600_Cold . . . . . . . . . . . . . . 18889 1 
      13 '3D HN(CO)CA'         no 1 $NMR_spectrometer_expt . . . . . . . . 2 $Denatured isotropic . . 1 $1 . . . 1 $600 1 $600_Cold . . . . . . . . . . . . . . 18889 1 
      14 '3D HN(CO)CACB'       no 1 $NMR_spectrometer_expt . . . . . . . . 2 $Denatured isotropic . . 1 $1 . . . 1 $600 1 $600_Cold . . . . . . . . . . . . . . 18889 1 

   stop_

save_


save_NMR_spectrometer_expt
   _NMR_spec_expt.Sf_category                     NMR_spectrometer_expt
   _NMR_spec_expt.Sf_framecode                    NMR_spectrometer_expt
   _NMR_spec_expt.Entry_ID                        18889
   _NMR_spec_expt.ID                              1
   _NMR_spec_expt.Name                            .
   _NMR_spec_expt.Type                            .
   _NMR_spec_expt.Sample_volume                   .
   _NMR_spec_expt.Sample_volume_units             .
   _NMR_spec_expt.NMR_tube_type                   .
   _NMR_spec_expt.Sample_spinning_rate            .
   _NMR_spec_expt.Sample_angle                    .
   _NMR_spec_expt.NMR_spectrometer_ID             1
   _NMR_spec_expt.NMR_spectrometer_label         $600
   _NMR_spec_expt.NMR_spectrometer_probe_ID       1
   _NMR_spec_expt.NMR_spectrometer_probe_label   $600_Cold
   _NMR_spec_expt.Carrier_freq_switch_time        .
   _NMR_spec_expt.Software_ID                     .
   _NMR_spec_expt.Software_label                  .
   _NMR_spec_expt.Method_ID                       .
   _NMR_spec_expt.Method_label                    .
   _NMR_spec_expt.Pulse_seq_accession_BMRB_code   .
   _NMR_spec_expt.Details                         .

save_


####################
#  NMR parameters  #
####################

    ##############################
    #  Assigned chemical shifts  #
    ##############################

	################################
	#  Chemical shift referencing  #
	################################

save_chemical_shift_reference_1
   _Chem_shift_reference.Sf_category    chem_shift_reference
   _Chem_shift_reference.Sf_framecode   chemical_shift_reference_1
   _Chem_shift_reference.Entry_ID       18889
   _Chem_shift_reference.ID             1
   _Chem_shift_reference.Details        .

   loop_
      _Chem_shift_ref.Atom_type
      _Chem_shift_ref.Atom_isotope_number
      _Chem_shift_ref.Mol_common_name
      _Chem_shift_ref.Atom_group
      _Chem_shift_ref.Concentration_val
      _Chem_shift_ref.Concentration_units
      _Chem_shift_ref.Solvent
      _Chem_shift_ref.Rank
      _Chem_shift_ref.Chem_shift_units
      _Chem_shift_ref.Chem_shift_val
      _Chem_shift_ref.Ref_method
      _Chem_shift_ref.Ref_type
      _Chem_shift_ref.Indirect_shift_ratio
      _Chem_shift_ref.External_ref_loc
      _Chem_shift_ref.External_ref_sample_geometry
      _Chem_shift_ref.External_ref_axis
      _Chem_shift_ref.Indirect_shift_ratio_cit_ID
      _Chem_shift_ref.Indirect_shift_ratio_cit_label
      _Chem_shift_ref.Ref_correction_type
      _Chem_shift_ref.Correction_val
      _Chem_shift_ref.Correction_val_cit_ID
      _Chem_shift_ref.Correction_val_cit_label
      _Chem_shift_ref.Entry_ID
      _Chem_shift_ref.Chem_shift_reference_ID

      C 13 water protons . . . . ppm 4.755 internal indirect 0.251449530 . . . . . . . . . 18889 1 
      H  1 water protons . . . . ppm 4.755 internal indirect 1           . . . . . . . . . 18889 1 
      N 15 water protons . . . . ppm 4.755 internal indirect 0.101329118 . . . . . . . . . 18889 1 

   stop_

save_


     ###################################
     #  Assigned chemical shift lists  #
     ###################################

###################################################################
#       Chemical Shift Ambiguity Index Value Definitions          #
#                                                                 #
# The values other than 1 are used for those atoms with different #
# chemical shifts that cannot be assigned to stereospecific atoms #
# or to specific residues or chains.                              #
#                                                                 #
#   Index Value            Definition                             #
#                                                                 #
#      1             Unique (including isolated methyl protons,   #
#                         geminal atoms, and geminal methyl       #
#                         groups with identical chemical shifts)  #
#                         (e.g. ILE HD11, HD12, HD13 protons)     #
#      2             Ambiguity of geminal atoms or geminal methyl #
#                         proton groups (e.g. ASP HB2 and HB3     #
#                         protons, LEU CD1 and CD2 carbons, or    #
#                         LEU HD11, HD12, HD13 and HD21, HD22,    #
#                         HD23 methyl protons)                    #
#      3             Aromatic atoms on opposite sides of          #
#                         symmetrical rings (e.g. TYR HE1 and HE2 #
#                         protons)                                #
#      4             Intraresidue ambiguities (e.g. LYS HG and    #
#                         HD protons or TRP HZ2 and HZ3 protons)  #
#      5             Interresidue ambiguities (LYS 12 vs. LYS 27) #
#      6             Intermolecular ambiguities (e.g. ASP 31 CA   #
#                         in monomer 1 and ASP 31 CA in monomer 2 #
#                         of an asymmetrical homodimer, duplex    #
#                         DNA assignments, or other assignments   #
#                         that may apply to atoms in one or more  #
#                         molecule in the molecular assembly)     #
#      9             Ambiguous, specific ambiguity not defined    #
#                                                                 #
###################################################################

save_assigned_chem_shift_list_1_2
   _Assigned_chem_shift_list.Sf_category                   assigned_chemical_shifts
   _Assigned_chem_shift_list.Sf_framecode                  assigned_chem_shift_list_1_2
   _Assigned_chem_shift_list.Entry_ID                      18889
   _Assigned_chem_shift_list.ID                            2
   _Assigned_chem_shift_list.Sample_condition_list_ID      1
   _Assigned_chem_shift_list.Sample_condition_list_label  $1
   _Assigned_chem_shift_list.Chem_shift_reference_ID       1
   _Assigned_chem_shift_list.Chem_shift_reference_label   $chemical_shift_reference_1
   _Assigned_chem_shift_list.Chem_shift_1H_err             .
   _Assigned_chem_shift_list.Chem_shift_13C_err            .
   _Assigned_chem_shift_list.Chem_shift_15N_err            .
   _Assigned_chem_shift_list.Chem_shift_31P_err            .
   _Assigned_chem_shift_list.Chem_shift_2H_err             .
   _Assigned_chem_shift_list.Chem_shift_19F_err            .
   _Assigned_chem_shift_list.Error_derivation_method       .
   _Assigned_chem_shift_list.Details                      'Native state'
   _Assigned_chem_shift_list.Text_data_format              .
   _Assigned_chem_shift_list.Text_data                     .

   loop_
      _Chem_shift_experiment.Experiment_ID
      _Chem_shift_experiment.Experiment_name
      _Chem_shift_experiment.Sample_ID
      _Chem_shift_experiment.Sample_label
      _Chem_shift_experiment.Sample_state
      _Chem_shift_experiment.Entry_ID
      _Chem_shift_experiment.Assigned_chem_shift_list_ID

      1 '3D HNCA'             1 $Native isotropic 18889 2 
      2 '3D HNCACB'           1 $Native isotropic 18889 2 
      3 '3D HN(CA)CO'         1 $Native isotropic 18889 2 
      4 '3D HNCO'             1 $Native isotropic 18889 2 
      5 '3D HN(CO)CA'         1 $Native isotropic 18889 2 
      6 '3D HN(CO)CACB'       1 $Native isotropic 18889 2 
      7 '2D 1H-15N HSQC/HMQC' 1 $Native isotropic 18889 2 

   stop_

   loop_
      _Atom_chem_shift.ID
      _Atom_chem_shift.Assembly_atom_ID
      _Atom_chem_shift.Entity_assembly_ID
      _Atom_chem_shift.Entity_ID
      _Atom_chem_shift.Comp_index_ID
      _Atom_chem_shift.Seq_ID
      _Atom_chem_shift.Comp_ID
      _Atom_chem_shift.Atom_ID
      _Atom_chem_shift.Atom_type
      _Atom_chem_shift.Atom_isotope_number
      _Atom_chem_shift.Val
      _Atom_chem_shift.Val_err
      _Atom_chem_shift.Assign_fig_of_merit
      _Atom_chem_shift.Ambiguity_code
      _Atom_chem_shift.Occupancy
      _Atom_chem_shift.Resonance_ID
      _Atom_chem_shift.Auth_entity_assembly_ID
      _Atom_chem_shift.Auth_asym_ID
      _Atom_chem_shift.Auth_seq_ID
      _Atom_chem_shift.Auth_comp_ID
      _Atom_chem_shift.Auth_atom_ID
      _Atom_chem_shift.Details
      _Atom_chem_shift.Entry_ID
      _Atom_chem_shift.Assigned_chem_shift_list_ID

        1 . 1 1  3  3 LYS C  C 13 176.334  .    . 1 . 758 . .  3 LYS C  . 18889 2 
        2 . 1 1  3  3 LYS CA C 13  56.553  .    . 1 . 756 . .  3 LYS CA . 18889 2 
        3 . 1 1  3  3 LYS CB C 13  32.826  .    . 1 . 757 . .  3 LYS CB . 18889 2 
        4 . 1 1  4  4 ASN H  H  1   8.309 0.001 . 1 .   1 . .  4 ASN H  . 18889 2 
        5 . 1 1  4  4 ASN C  C 13 175.188 0.012 . 1 .   5 . .  4 ASN C  . 18889 2 
        6 . 1 1  4  4 ASN CA C 13  53.204 0.007 . 1 .   6 . .  4 ASN CA . 18889 2 
        7 . 1 1  4  4 ASN CB C 13  38.751 0.064 . 1 .   7 . .  4 ASN CB . 18889 2 
        8 . 1 1  4  4 ASN N  N 15 119.330 0.017 . 1 .   2 . .  4 ASN N  . 18889 2 
        9 . 1 1  5  5 ARG H  H  1   8.268 0.002 . 1 .   3 . .  5 ARG H  . 18889 2 
       10 . 1 1  5  5 ARG C  C 13 176.290 0.004 . 1 .   8 . .  5 ARG C  . 18889 2 
       11 . 1 1  5  5 ARG CA C 13  56.379 0.021 . 1 .   9 . .  5 ARG CA . 18889 2 
       12 . 1 1  5  5 ARG CB C 13  30.698 0.002 . 1 .  10 . .  5 ARG CB . 18889 2 
       13 . 1 1  5  5 ARG N  N 15 121.869 0.024 . 1 .   4 . .  5 ARG N  . 18889 2 
       14 . 1 1  6  6 LYS H  H  1   8.303 0.002 . 1 .  11 . .  6 LYS H  . 18889 2 
       15 . 1 1  6  6 LYS C  C 13 176.272 0.005 . 1 .  13 . .  6 LYS C  . 18889 2 
       16 . 1 1  6  6 LYS CA C 13  56.305 0.007 . 1 .  14 . .  6 LYS CA . 18889 2 
       17 . 1 1  6  6 LYS CB C 13  33.000 0.0   . 1 .  15 . .  6 LYS CB . 18889 2 
       18 . 1 1  6  6 LYS N  N 15 122.576 0.013 . 1 .  12 . .  6 LYS N  . 18889 2 
       19 . 1 1  7  7 ALA H  H  1   8.221 0.001 . 1 .  16 . .  7 ALA H  . 18889 2 
       20 . 1 1  7  7 ALA C  C 13 177.560 0.002 . 1 .  18 . .  7 ALA C  . 18889 2 
       21 . 1 1  7  7 ALA CA C 13  52.393 0.022 . 1 .  19 . .  7 ALA CA . 18889 2 
       22 . 1 1  7  7 ALA CB C 13  19.400 0.0   . 1 .  20 . .  7 ALA CB . 18889 2 
       23 . 1 1  7  7 ALA N  N 15 125.625 0.028 . 1 .  17 . .  7 ALA N  . 18889 2 
       24 . 1 1  8  8 LYS H  H  1   8.272 0.002 . 1 .  21 . .  8 LYS H  . 18889 2 
       25 . 1 1  8  8 LYS C  C 13 176.219 0.013 . 1 .  23 . .  8 LYS C  . 18889 2 
       26 . 1 1  8  8 LYS CA C 13  56.110 0.008 . 1 .  24 . .  8 LYS CA . 18889 2 
       27 . 1 1  8  8 LYS CB C 13  33.111 0.018 . 1 .  25 . .  8 LYS CB . 18889 2 
       28 . 1 1  8  8 LYS N  N 15 121.315 0.013 . 1 .  22 . .  8 LYS N  . 18889 2 
       29 . 1 1  9  9 ALA H  H  1   8.270 0.001 . 1 .  26 . .  9 ALA H  . 18889 2 
       30 . 1 1  9  9 ALA C  C 13 177.357 0.003 . 1 .  28 . .  9 ALA C  . 18889 2 
       31 . 1 1  9  9 ALA CA C 13  52.203 0.017 . 1 .  29 . .  9 ALA CA . 18889 2 
       32 . 1 1  9  9 ALA CB C 13  19.404 0.005 . 1 .  30 . .  9 ALA CB . 18889 2 
       33 . 1 1  9  9 ALA N  N 15 125.921 0.017 . 1 .  27 . .  9 ALA N  . 18889 2 
       34 . 1 1 10 10 LYS H  H  1   8.319 0.002 . 1 .  31 . . 10 LYS H  . 18889 2 
       35 . 1 1 10 10 LYS C  C 13 174.570  .    . 1 .  33 . . 10 LYS C  . 18889 2 
       36 . 1 1 10 10 LYS CA C 13  54.280  .    . 1 .  34 . . 10 LYS CA . 18889 2 
       37 . 1 1 10 10 LYS CB C 13  32.400  .    . 1 .  35 . . 10 LYS CB . 18889 2 
       38 . 1 1 10 10 LYS N  N 15 122.666 0.019 . 1 .  32 . . 10 LYS N  . 18889 2 
       39 . 1 1 11 11 PRO C  C 13 176.797 0.003 . 1 .  38 . . 11 PRO C  . 18889 2 
       40 . 1 1 11 11 PRO CA C 13  63.010 0.002 . 1 .  39 . . 11 PRO CA . 18889 2 
       41 . 1 1 11 11 PRO CB C 13  32.100  .    . 1 .  40 . . 11 PRO CB . 18889 2 
       42 . 1 1 12 12 VAL H  H  1   8.309 0.001 . 1 .  36 . . 12 VAL H  . 18889 2 
       43 . 1 1 12 12 VAL C  C 13 176.489 0.015 . 1 .  41 . . 12 VAL C  . 18889 2 
       44 . 1 1 12 12 VAL CA C 13  62.300 0.0   . 1 .  42 . . 12 VAL CA . 18889 2 
       45 . 1 1 12 12 VAL CB C 13  32.800 0.0   . 1 .  43 . . 12 VAL CB . 18889 2 
       46 . 1 1 12 12 VAL N  N 15 121.097 0.017 . 1 .  37 . . 12 VAL N  . 18889 2 
       47 . 1 1 13 13 THR H  H  1   8.251 0.002 . 1 .  44 . . 13 THR H  . 18889 2 
       48 . 1 1 13 13 THR C  C 13 174.298 0.003 . 1 .  46 . . 13 THR C  . 18889 2 
       49 . 1 1 13 13 THR CA C 13  61.700 0.0   . 1 .  47 . . 13 THR CA . 18889 2 
       50 . 1 1 13 13 THR CB C 13  69.788 0.017 . 1 .  48 . . 13 THR CB . 18889 2 
       51 . 1 1 13 13 THR N  N 15 119.008 0.017 . 1 .  45 . . 13 THR N  . 18889 2 
       52 . 1 1 14 14 ARG H  H  1   8.439 0.001 . 1 .  49 . . 14 ARG H  . 18889 2 
       53 . 1 1 14 14 ARG C  C 13 176.600  .    . 1 .  51 . . 14 ARG C  . 18889 2 
       54 . 1 1 14 14 ARG CA C 13  56.196 0.015 . 1 .  52 . . 14 ARG CA . 18889 2 
       55 . 1 1 14 14 ARG CB C 13  30.911 0.016 . 1 .  53 . . 14 ARG CB . 18889 2 
       56 . 1 1 14 14 ARG N  N 15 124.204 0.007 . 1 .  50 . . 14 ARG N  . 18889 2 
       57 . 1 1 15 15 GLY H  H  1   8.468 0.002 . 1 .  54 . . 15 GLY H  . 18889 2 
       58 . 1 1 15 15 GLY C  C 13 173.900  .    . 1 .  56 . . 15 GLY C  . 18889 2 
       59 . 1 1 15 15 GLY CA C 13  45.166 0.01  . 1 .  57 . . 15 GLY CA . 18889 2 
       60 . 1 1 15 15 GLY N  N 15 110.614 0.015 . 1 .  55 . . 15 GLY N  . 18889 2 
       61 . 1 1 16 16 ALA H  H  1   8.280 0.002 . 1 .  58 . . 16 ALA H  . 18889 2 
       62 . 1 1 16 16 ALA C  C 13 178.448 0.001 . 1 .  60 . . 16 ALA C  . 18889 2 
       63 . 1 1 16 16 ALA CA C 13  52.760 0.02  . 1 .  61 . . 16 ALA CA . 18889 2 
       64 . 1 1 16 16 ALA CB C 13  19.279 0.041 . 1 .  62 . . 16 ALA CB . 18889 2 
       65 . 1 1 16 16 ALA N  N 15 123.923 0.012 . 1 .  59 . . 16 ALA N  . 18889 2 
       66 . 1 1 17 17 GLY H  H  1   8.438 0.007 . 1 . 271 . . 17 GLY H  . 18889 2 
       67 . 1 1 17 17 GLY C  C 13 174.195 0.008 . 1 . 273 . . 17 GLY C  . 18889 2 
       68 . 1 1 17 17 GLY CA C 13  45.276 0.026 . 1 . 274 . . 17 GLY CA . 18889 2 
       69 . 1 1 17 17 GLY N  N 15 108.254 0.035 . 1 . 272 . . 17 GLY N  . 18889 2 
       70 . 1 1 18 18 ALA H  H  1   8.210 0.0   . 1 . 275 . . 18 ALA H  . 18889 2 
       71 . 1 1 18 18 ALA C  C 13 178.482 0.006 . 1 . 277 . . 18 ALA C  . 18889 2 
       72 . 1 1 18 18 ALA CA C 13  52.758 0.017 . 1 . 278 . . 18 ALA CA . 18889 2 
       73 . 1 1 18 18 ALA CB C 13  19.200  .    . 1 . 279 . . 18 ALA CB . 18889 2 
       74 . 1 1 18 18 ALA N  N 15 123.920 0.018 . 1 . 276 . . 18 ALA N  . 18889 2 
       75 . 1 1 19 19 GLY H  H  1   8.457 0.002 . 1 . 656 . . 19 GLY H  . 18889 2 
       76 . 1 1 19 19 GLY C  C 13 174.872 0.005 . 1 .  65 . . 19 GLY C  . 18889 2 
       77 . 1 1 19 19 GLY CA C 13  45.468  .    . 1 .  66 . . 19 GLY CA . 18889 2 
       78 . 1 1 19 19 GLY N  N 15 108.195 0.027 . 1 . 657 . . 19 GLY N  . 18889 2 
       79 . 1 1 20 20 GLY H  H  1   8.224 0.001 . 1 .  63 . . 20 GLY H  . 18889 2 
       80 . 1 1 20 20 GLY C  C 13 174.339 0.009 . 1 .  67 . . 20 GLY C  . 18889 2 
       81 . 1 1 20 20 GLY CA C 13  45.300  .    . 1 .  68 . . 20 GLY CA . 18889 2 
       82 . 1 1 20 20 GLY N  N 15 108.593 0.032 . 1 .  64 . . 20 GLY N  . 18889 2 
       83 . 1 1 21 21 ARG H  H  1   8.201 0.001 . 1 .  69 . . 21 ARG H  . 18889 2 
       84 . 1 1 21 21 ARG C  C 13 176.500  .    . 1 .  71 . . 21 ARG C  . 18889 2 
       85 . 1 1 21 21 ARG CA C 13  56.294 0.018 . 1 .  72 . . 21 ARG CA . 18889 2 
       86 . 1 1 21 21 ARG CB C 13  30.730 0.04  . 1 .  73 . . 21 ARG CB . 18889 2 
       87 . 1 1 21 21 ARG N  N 15 120.507 0.015 . 1 .  70 . . 21 ARG N  . 18889 2 
       88 . 1 1 22 22 GLN H  H  1   8.458 0.001 . 1 .  74 . . 22 GLN H  . 18889 2 
       89 . 1 1 22 22 GLN C  C 13 176.055 0.002 . 1 .  76 . . 22 GLN C  . 18889 2 
       90 . 1 1 22 22 GLN CA C 13  55.906 0.008 . 1 .  77 . . 22 GLN CA . 18889 2 
       91 . 1 1 22 22 GLN CB C 13  29.326 0.043 . 1 .  78 . . 22 GLN CB . 18889 2 
       92 . 1 1 22 22 GLN N  N 15 121.586 0.011 . 1 .  75 . . 22 GLN N  . 18889 2 
       93 . 1 1 23 23 ARG H  H  1   8.431 0.001 . 1 .  79 . . 23 ARG H  . 18889 2 
       94 . 1 1 23 23 ARG C  C 13 176.899 0.001 . 1 .  81 . . 23 ARG C  . 18889 2 
       95 . 1 1 23 23 ARG CA C 13  56.458 0.04  . 1 .  82 . . 23 ARG CA . 18889 2 
       96 . 1 1 23 23 ARG CB C 13  30.793 0.011 . 1 .  83 . . 23 ARG CB . 18889 2 
       97 . 1 1 23 23 ARG N  N 15 122.623 0.018 . 1 .  80 . . 23 ARG N  . 18889 2 
       98 . 1 1 24 24 GLY H  H  1   8.500 0.001 . 1 .  84 . . 24 GLY H  . 18889 2 
       99 . 1 1 24 24 GLY C  C 13 174.121 0.017 . 1 .  86 . . 24 GLY C  . 18889 2 
      100 . 1 1 24 24 GLY CA C 13  45.297 0.05  . 1 .  87 . . 24 GLY CA . 18889 2 
      101 . 1 1 24 24 GLY N  N 15 110.205 0.014 . 1 .  85 . . 24 GLY N  . 18889 2 
      102 . 1 1 25 25 GLN H  H  1   8.281 0.001 . 1 .  88 . . 25 GLN H  . 18889 2 
      103 . 1 1 25 25 GLN C  C 13 175.818 0.013 . 1 .  90 . . 25 GLN C  . 18889 2 
      104 . 1 1 25 25 GLN CA C 13  55.901 0.002 . 1 .  91 . . 25 GLN CA . 18889 2 
      105 . 1 1 25 25 GLN CB C 13  29.491 0.012 . 1 .  92 . . 25 GLN CB . 18889 2 
      106 . 1 1 25 25 GLN N  N 15 119.716 0.016 . 1 .  89 . . 25 GLN N  . 18889 2 
      107 . 1 1 26 26 ASN H  H  1   8.521 0.002 . 1 .  93 . . 26 ASN H  . 18889 2 
      108 . 1 1 26 26 ASN C  C 13 175.156 0.005 . 1 .  95 . . 26 ASN C  . 18889 2 
      109 . 1 1 26 26 ASN CA C 13  53.500  .    . 1 .  96 . . 26 ASN CA . 18889 2 
      110 . 1 1 26 26 ASN CB C 13  38.801 0.002 . 1 .  97 . . 26 ASN CB . 18889 2 
      111 . 1 1 26 26 ASN N  N 15 120.090 0.022 . 1 .  94 . . 26 ASN N  . 18889 2 
      112 . 1 1 27 27 LYS H  H  1   8.329 0.001 . 1 .  98 . . 27 LYS H  . 18889 2 
      113 . 1 1 27 27 LYS C  C 13 176.416 0.013 . 1 . 100 . . 27 LYS C  . 18889 2 
      114 . 1 1 27 27 LYS CA C 13  56.440 0.064 . 1 . 101 . . 27 LYS CA . 18889 2 
      115 . 1 1 27 27 LYS CB C 13  32.894 0.006 . 1 . 102 . . 27 LYS CB . 18889 2 
      116 . 1 1 27 27 LYS N  N 15 121.817 0.014 . 1 .  99 . . 27 LYS N  . 18889 2 
      117 . 1 1 28 28 GLU H  H  1   8.370 0.001 . 1 . 103 . . 28 GLU H  . 18889 2 
      118 . 1 1 28 28 GLU C  C 13 176.151 0.009 . 1 . 105 . . 28 GLU C  . 18889 2 
      119 . 1 1 28 28 GLU CA C 13  56.503 0.004 . 1 . 106 . . 28 GLU CA . 18889 2 
      120 . 1 1 28 28 GLU CB C 13  30.231 0.011 . 1 . 107 . . 28 GLU CB . 18889 2 
      121 . 1 1 28 28 GLU N  N 15 121.759 0.08  . 1 . 104 . . 28 GLU N  . 18889 2 
      122 . 1 1 29 29 ARG H  H  1   8.337 0.001 . 1 . 108 . . 29 ARG H  . 18889 2 
      123 . 1 1 29 29 ARG C  C 13 173.636  .    . 1 . 110 . . 29 ARG C  . 18889 2 
      124 . 1 1 29 29 ARG CA C 13  53.848  .    . 1 . 111 . . 29 ARG CA . 18889 2 
      125 . 1 1 29 29 ARG CB C 13  30.218  .    . 1 . 112 . . 29 ARG CB . 18889 2 
      126 . 1 1 29 29 ARG N  N 15 123.357 0.012 . 1 . 109 . . 29 ARG N  . 18889 2 
      127 . 1 1 32 32 PRO C  C 13 176.675  .    . 1 . 705 . . 32 PRO C  . 18889 2 
      128 . 1 1 32 32 PRO CA C 13  62.760 0.018 . 1 . 710 . . 32 PRO CA . 18889 2 
      129 . 1 1 32 32 PRO CB C 13  31.904  .    . 1 . 712 . . 32 PRO CB . 18889 2 
      130 . 1 1 33 33 VAL H  H  1   8.084 0.0   . 1 . 654 . . 33 VAL H  . 18889 2 
      131 . 1 1 33 33 VAL C  C 13 174.610  .    . 1 . 704 . . 33 VAL C  . 18889 2 
      132 . 1 1 33 33 VAL CA C 13  59.676  .    . 1 . 766 . . 33 VAL CA . 18889 2 
      133 . 1 1 33 33 VAL CB C 13  32.678  .    . 1 . 711 . . 33 VAL CB . 18889 2 
      134 . 1 1 33 33 VAL N  N 15 120.952 0.009 . 1 . 655 . . 33 VAL N  . 18889 2 
      135 . 1 1 34 34 PRO C  C 13 176.254  .    . 1 . 702 . . 34 PRO C  . 18889 2 
      136 . 1 1 34 34 PRO CA C 13  63.109  .    . 1 . 709 . . 34 PRO CA . 18889 2 
      137 . 1 1 34 34 PRO CB C 13  32.080  .    . 1 . 707 . . 34 PRO CB . 18889 2 
      138 . 1 1 35 35 ASN H  H  1   8.417 0.0   . 1 . 652 . . 35 ASN H  . 18889 2 
      139 . 1 1 35 35 ASN C  C 13 173.804  .    . 1 . 703 . . 35 ASN C  . 18889 2 
      140 . 1 1 35 35 ASN CA C 13  51.251  .    . 1 . 708 . . 35 ASN CA . 18889 2 
      141 . 1 1 35 35 ASN CB C 13  38.810  .    . 1 . 706 . . 35 ASN CB . 18889 2 
      142 . 1 1 35 35 ASN N  N 15 119.745 0.006 . 1 . 653 . . 35 ASN N  . 18889 2 
      143 . 1 1 36 36 PRO C  C 13 176.600  .    . 1 . 115 . . 36 PRO C  . 18889 2 
      144 . 1 1 36 36 PRO CA C 13  63.600  .    . 1 . 116 . . 36 PRO CA . 18889 2 
      145 . 1 1 36 36 PRO CB C 13  32.000  .    . 1 . 117 . . 36 PRO CB . 18889 2 
      146 . 1 1 37 37 ASP H  H  1   8.199 0.002 . 1 . 113 . . 37 ASP H  . 18889 2 
      147 . 1 1 37 37 ASP C  C 13 175.800  .    . 1 . 122 . . 37 ASP C  . 18889 2 
      148 . 1 1 37 37 ASP CA C 13  54.572 0.035 . 1 . 118 . . 37 ASP CA . 18889 2 
      149 . 1 1 37 37 ASP CB C 13  40.900 0.0   . 1 . 119 . . 37 ASP CB . 18889 2 
      150 . 1 1 37 37 ASP N  N 15 119.211 0.018 . 1 . 114 . . 37 ASP N  . 18889 2 
      151 . 1 1 38 38 TYR H  H  1   7.810 0.0   . 1 . 120 . . 38 TYR H  . 18889 2 
      152 . 1 1 38 38 TYR C  C 13 175.208 0.011 . 1 . 123 . . 38 TYR C  . 18889 2 
      153 . 1 1 38 38 TYR CA C 13  57.610 0.013 . 1 . 124 . . 38 TYR CA . 18889 2 
      154 . 1 1 38 38 TYR CB C 13  38.809 0.013 . 1 . 125 . . 38 TYR CB . 18889 2 
      155 . 1 1 38 38 TYR N  N 15 119.807 0.011 . 1 . 121 . . 38 TYR N  . 18889 2 
      156 . 1 1 39 39 GLU H  H  1   8.020 0.001 . 1 . 126 . . 39 GLU H  . 18889 2 
      157 . 1 1 39 39 GLU C  C 13 174.000  .    . 1 . 128 . . 39 GLU C  . 18889 2 
      158 . 1 1 39 39 GLU CA C 13  54.400  .    . 1 . 129 . . 39 GLU CA . 18889 2 
      159 . 1 1 39 39 GLU CB C 13  30.100  .    . 1 . 130 . . 39 GLU CB . 18889 2 
      160 . 1 1 39 39 GLU N  N 15 124.497 0.012 . 1 . 127 . . 39 GLU N  . 18889 2 
      161 . 1 1 40 40 PRO C  C 13 176.971 0.029 . 1 . 133 . . 40 PRO C  . 18889 2 
      162 . 1 1 40 40 PRO CA C 13  63.305 0.011 . 1 . 134 . . 40 PRO CA . 18889 2 
      163 . 1 1 40 40 PRO CB C 13  32.006 0.006 . 1 . 135 . . 40 PRO CB . 18889 2 
      164 . 1 1 41 41 ILE H  H  1   8.051 0.001 . 1 . 131 . . 41 ILE H  . 18889 2 
      165 . 1 1 41 41 ILE C  C 13 176.515 0.015 . 1 . 136 . . 41 ILE C  . 18889 2 
      166 . 1 1 41 41 ILE CA C 13  61.400 0.0   . 1 . 137 . . 41 ILE CA . 18889 2 
      167 . 1 1 41 41 ILE CB C 13  38.405 0.054 . 1 . 138 . . 41 ILE CB . 18889 2 
      168 . 1 1 41 41 ILE N  N 15 120.219 0.022 . 1 . 132 . . 41 ILE N  . 18889 2 
      169 . 1 1 42 42 ARG H  H  1   8.314 0.003 . 1 . 139 . . 42 ARG H  . 18889 2 
      170 . 1 1 42 42 ARG C  C 13 176.271 0.031 . 1 . 141 . . 42 ARG C  . 18889 2 
      171 . 1 1 42 42 ARG CA C 13  56.000  .    . 1 . 142 . . 42 ARG CA . 18889 2 
      172 . 1 1 42 42 ARG CB C 13  30.746 0.047 . 1 . 143 . . 42 ARG CB . 18889 2 
      173 . 1 1 42 42 ARG N  N 15 125.188 0.014 . 1 . 140 . . 42 ARG N  . 18889 2 
      174 . 1 1 43 43 LYS H  H  1   8.348 0.002 . 1 . 144 . . 43 LYS H  . 18889 2 
      175 . 1 1 43 43 LYS C  C 13 177.168 0.0   . 1 . 146 . . 43 LYS C  . 18889 2 
      176 . 1 1 43 43 LYS CA C 13  56.900  .    . 1 . 147 . . 43 LYS CA . 18889 2 
      177 . 1 1 43 43 LYS CB C 13  32.937 0.052 . 1 . 148 . . 43 LYS CB . 18889 2 
      178 . 1 1 43 43 LYS N  N 15 122.825 0.023 . 1 . 145 . . 43 LYS N  . 18889 2 
      179 . 1 1 44 44 GLY H  H  1   8.472 0.002 . 1 . 149 . . 44 GLY H  . 18889 2 
      180 . 1 1 44 44 GLY C  C 13 174.209 0.006 . 1 . 151 . . 44 GLY C  . 18889 2 
      181 . 1 1 44 44 GLY CA C 13  45.384 0.023 . 1 . 152 . . 44 GLY CA . 18889 2 
      182 . 1 1 44 44 GLY N  N 15 110.118 0.019 . 1 . 150 . . 44 GLY N  . 18889 2 
      183 . 1 1 45 45 GLN H  H  1   8.172 0.001 . 1 . 153 . . 45 GLN H  . 18889 2 
      184 . 1 1 45 45 GLN C  C 13 176.152 0.001 . 1 . 155 . . 45 GLN C  . 18889 2 
      185 . 1 1 45 45 GLN CA C 13  56.096 0.006 . 1 . 156 . . 45 GLN CA . 18889 2 
      186 . 1 1 45 45 GLN CB C 13  29.486 0.019 . 1 . 157 . . 45 GLN CB . 18889 2 
      187 . 1 1 45 45 GLN N  N 15 119.919 0.012 . 1 . 154 . . 45 GLN N  . 18889 2 
      188 . 1 1 46 46 ARG H  H  1   8.369 0.004 . 1 . 158 . . 46 ARG H  . 18889 2 
      189 . 1 1 46 46 ARG C  C 13 176.051 0.006 . 1 . 160 . . 46 ARG C  . 18889 2 
      190 . 1 1 46 46 ARG CA C 13  56.546 0.014 . 1 . 161 . . 46 ARG CA . 18889 2 
      191 . 1 1 46 46 ARG CB C 13  30.817 0.026 . 1 . 162 . . 46 ARG CB . 18889 2 
      192 . 1 1 46 46 ARG N  N 15 121.825 0.039 . 1 . 159 . . 46 ARG N  . 18889 2 
      193 . 1 1 47 47 ASP H  H  1   8.321 0.001 . 1 . 163 . . 47 ASP H  . 18889 2 
      194 . 1 1 47 47 ASP C  C 13 176.368 0.017 . 1 . 167 . . 47 ASP C  . 18889 2 
      195 . 1 1 47 47 ASP CA C 13  54.361 0.055 . 1 . 168 . . 47 ASP CA . 18889 2 
      196 . 1 1 47 47 ASP CB C 13  41.044 0.064 . 1 . 169 . . 47 ASP CB . 18889 2 
      197 . 1 1 47 47 ASP N  N 15 121.015 0.032 . 1 . 164 . . 47 ASP N  . 18889 2 
      198 . 1 1 48 48 LEU H  H  1   8.063 0.002 . 1 . 165 . . 48 LEU H  . 18889 2 
      199 . 1 1 48 48 LEU C  C 13 177.375 0.009 . 1 . 170 . . 48 LEU C  . 18889 2 
      200 . 1 1 48 48 LEU CA C 13  55.801 0.001 . 1 . 171 . . 48 LEU CA . 18889 2 
      201 . 1 1 48 48 LEU CB C 13  42.199 0.001 . 1 . 172 . . 48 LEU CB . 18889 2 
      202 . 1 1 48 48 LEU N  N 15 122.417 0.017 . 1 . 166 . . 48 LEU N  . 18889 2 
      203 . 1 1 49 49 TYR H  H  1   8.131 0.001 . 1 . 173 . . 49 TYR H  . 18889 2 
      204 . 1 1 49 49 TYR C  C 13 176.183 0.006 . 1 . 175 . . 49 TYR C  . 18889 2 
      205 . 1 1 49 49 TYR CA C 13  57.913 0.011 . 1 . 176 . . 49 TYR CA . 18889 2 
      206 . 1 1 49 49 TYR CB C 13  38.500  .    . 1 . 177 . . 49 TYR CB . 18889 2 
      207 . 1 1 49 49 TYR N  N 15 119.299 0.007 . 1 . 174 . . 49 TYR N  . 18889 2 
      208 . 1 1 50 50 SER H  H  1   8.091 0.001 . 1 . 178 . . 50 SER H  . 18889 2 
      209 . 1 1 50 50 SER C  C 13 175.106 0.005 . 1 . 180 . . 50 SER C  . 18889 2 
      210 . 1 1 50 50 SER CA C 13  58.800 0.0   . 1 . 181 . . 50 SER CA . 18889 2 
      211 . 1 1 50 50 SER CB C 13  63.700 0.0   . 1 . 182 . . 50 SER CB . 18889 2 
      212 . 1 1 50 50 SER N  N 15 117.105 0.015 . 1 . 179 . . 50 SER N  . 18889 2 
      213 . 1 1 51 51 GLY H  H  1   8.111 0.001 . 1 . 183 . . 51 GLY H  . 18889 2 
      214 . 1 1 51 51 GLY C  C 13 174.337 0.01  . 1 . 185 . . 51 GLY C  . 18889 2 
      215 . 1 1 51 51 GLY CA C 13  45.509 0.009 . 1 . 186 . . 51 GLY CA . 18889 2 
      216 . 1 1 51 51 GLY N  N 15 110.409 0.011 . 1 . 184 . . 51 GLY N  . 18889 2 
      217 . 1 1 52 52 LEU H  H  1   8.010 0.001 . 1 . 187 . . 52 LEU H  . 18889 2 
      218 . 1 1 52 52 LEU C  C 13 177.402 0.003 . 1 . 189 . . 52 LEU C  . 18889 2 
      219 . 1 1 52 52 LEU CA C 13  55.604 0.006 . 1 . 190 . . 52 LEU CA . 18889 2 
      220 . 1 1 52 52 LEU CB C 13  42.300  .    . 1 . 191 . . 52 LEU CB . 18889 2 
      221 . 1 1 52 52 LEU N  N 15 121.209 0.018 . 1 . 188 . . 52 LEU N  . 18889 2 
      222 . 1 1 53 53 ASN H  H  1   8.391 0.002 . 1 . 192 . . 53 ASN H  . 18889 2 
      223 . 1 1 53 53 ASN C  C 13 175.000  .    . 1 . 194 . . 53 ASN C  . 18889 2 
      224 . 1 1 53 53 ASN CA C 13  53.500  .    . 1 . 195 . . 53 ASN CA . 18889 2 
      225 . 1 1 53 53 ASN CB C 13  38.600  .    . 1 . 196 . . 53 ASN CB . 18889 2 
      226 . 1 1 53 53 ASN N  N 15 118.592 0.016 . 1 . 193 . . 53 ASN N  . 18889 2 
      227 . 1 1 54 54 GLN H  H  1   8.151 0.001 . 1 . 197 . . 54 GLN H  . 18889 2 
      228 . 1 1 54 54 GLN C  C 13 175.700 0.0   . 1 . 199 . . 54 GLN C  . 18889 2 
      229 . 1 1 54 54 GLN CA C 13  55.904 0.006 . 1 . 200 . . 54 GLN CA . 18889 2 
      230 . 1 1 54 54 GLN CB C 13  29.547 0.052 . 1 . 201 . . 54 GLN CB . 18889 2 
      231 . 1 1 54 54 GLN N  N 15 120.097 0.01  . 1 . 198 . . 54 GLN N  . 18889 2 
      232 . 1 1 55 55 ARG H  H  1   8.270 0.001 . 1 . 202 . . 55 ARG H  . 18889 2 
      233 . 1 1 55 55 ARG C  C 13 175.900 0.0   . 1 . 204 . . 55 ARG C  . 18889 2 
      234 . 1 1 55 55 ARG CA C 13  56.191 0.019 . 1 . 205 . . 55 ARG CA . 18889 2 
      235 . 1 1 55 55 ARG CB C 13  30.792 0.067 . 1 . 206 . . 55 ARG CB . 18889 2 
      236 . 1 1 55 55 ARG N  N 15 122.210 0.021 . 1 . 203 . . 55 ARG N  . 18889 2 
      237 . 1 1 56 56 ARG H  H  1   8.388 0.001 . 1 . 207 . . 56 ARG H  . 18889 2 
      238 . 1 1 56 56 ARG C  C 13 175.205 0.007 . 1 . 209 . . 56 ARG C  . 18889 2 
      239 . 1 1 56 56 ARG CA C 13  56.180 0.016 . 1 . 210 . . 56 ARG CA . 18889 2 
      240 . 1 1 56 56 ARG CB C 13  30.704 0.006 . 1 . 211 . . 56 ARG CB . 18889 2 
      241 . 1 1 56 56 ARG N  N 15 123.802 0.011 . 1 . 208 . . 56 ARG N  . 18889 2 

   stop_

save_
